# Supplementary material for: Characterizing the skeletal muscle immune microenvironment for sarcopenia: insights from transcriptome analysis and histological validation
Source: Front Immunol. 2024 Jul 4;15:1414387. doi: 10.3389/fimmu.2024.1414387 (PMC11254692; doi:10.3389/fimmu.2024.1414387)
Supplement: Supplementary file 2 [file Table_2.xlsx]

## Sheet: Figure  1F
	p_val	avg_log2FC	pct.1	pct.2	p_val_adj	cluster	gene	name
ATP2A1	0	1.99422	0.961	0.438	0	Type IIa	ATP2A1	NA
TNNT3	0	1.97679	0.997	0.608	0	Type IIa	TNNT3	NA
GGT7	0	1.66697	0.544	0.185	0	Type IIa	GGT7	NA
ACTN3	0	1.61446	0.533	0.152	0	Type IIa	ACTN3	NA
MYBPC2	0	1.59733	0.849	0.345	0	Type IIa	MYBPC2	NA
PFKM	0	1.48127	0.84	0.413	0	Type IIa	PFKM	NA
MYH1	0	1.47056	0.727	0.386	0	Type IIa	MYH1	NA
MYH2	0	1.35117	0.973	0.79	0	Type IIa	MYH2	NA
TPM1	0	1.27575	0.978	0.69	0	Type IIa	TPM1	NA
ENO3	0	1.22736	0.924	0.608	0	Type IIa	ENO3	NA
MSS51	0	1.22099	0.437	0.142	0	Type IIa	MSS51	NA
COL4A3	0	1.21921	0.569	0.23	0	Type IIa	COL4A3	NA
MYLK4	0	1.20897	0.351	0.134	0	Type IIa	MYLK4	NA
PRKAG3	0	1.20134	0.356	0.11	0	Type IIa	PRKAG3	NA
RHOBTB1	0	1.16451	0.726	0.396	0	Type IIa	RHOBTB1	NA
GPD1	0	1.14816	0.459	0.169	0	Type IIa	GPD1	NA
FAM166B	0	1.13444	0.294	0.079	0	Type IIa	FAM166B	NA
OSBPL7	0	1.12252	0.333	0.093	0	Type IIa	OSBPL7	NA
DENND2C	0	1.08293	0.744	0.463	0	Type IIa	DENND2C	NA
EGF	0	1.05402	0.421	0.166	0	Type IIa	EGF	NA
AGL	0	1.05124	0.866	0.588	0	Type IIa	AGL	NA
PLCD4	0	1.01756	0.704	0.412	0	Type IIa	PLCD4	NA
COL4A4	0	1.00633	0.432	0.171	0	Type IIa	COL4A4	NA
AMPD1	0	0.996307	0.866	0.574	0	Type IIa	AMPD1	NA
PHKA1	0	0.968603	0.346	0.131	0	Type IIa	PHKA1	NA
PHKG1	0	0.967176	0.756	0.465	0	Type IIa	PHKG1	NA
PGM1	0	0.952207	0.525	0.267	0	Type IIa	PGM1	NA
ART3	0	0.940255	0.748	0.469	0	Type IIa	ART3	NA
PPP1R3A	0	0.931281	0.628	0.372	0	Type IIa	PPP1R3A	NA
SLC7A2	0	0.925014	0.718	0.439	0	Type IIa	SLC7A2	NA
DEPTOR	0	0.880797	0.414	0.2	0	Type IIa	DEPTOR	NA
ATP2B2	0	0.86568	0.29	0.103	0	Type IIa	ATP2B2	NA
UCP3	0	0.854574	0.313	0.147	0	Type IIa	UCP3	NA
PYGM	0	0.843845	0.767	0.525	0	Type IIa	PYGM	NA
ASB2	0	0.842264	0.597	0.358	0	Type IIa	ASB2	NA
AC020909.2	0	0.842183	0.785	0.527	0	Type IIa	AC020909.2	NA
FILIP1L	0	0.836202	0.872	0.661	0	Type IIa	FILIP1L	NA
TMED4	0	0.82392	0.501	0.283	0	Type IIa	TMED4	NA
G0S2	0	0.821498	0.305	0.155	0	Type IIa	G0S2	NA
MYLPF	0	0.816573	0.872	0.588	0	Type IIa	MYLPF	NA
MIR1-1HG	0	0.779904	0.873	0.636	0	Type IIa	MIR1-1HG	NA
ATP1A2	0	0.777999	0.926	0.702	0	Type IIa	ATP1A2	NA
PSTPIP2	0	0.764053	0.283	0.122	0	Type IIa	PSTPIP2	NA
RASA4	0	0.761972	0.607	0.391	0	Type IIa	RASA4	NA
CACNB1	0	0.753924	0.538	0.323	0	Type IIa	CACNB1	NA
SLC29A2	0	0.747985	0.481	0.274	0	Type IIa	SLC29A2	NA
FKBP5	0	0.741865	0.636	0.45	0	Type IIa	FKBP5	NA
CASQ1	0	0.728153	0.68	0.446	0	Type IIa	CASQ1	NA
PKM	0	0.72248	0.498	0.288	0	Type IIa	PKM	NA
HSPB8	0	0.720549	0.522	0.327	0	Type IIa	HSPB8	NA
SMTNL2	0	0.715323	0.31	0.148	0	Type IIa	SMTNL2	NA
HOMER1	0	0.702944	0.269	0.123	0	Type IIa	HOMER1	NA
PDE4D	0	0.698519	0.459	0.275	0	Type IIa	PDE4D	NA
SCN4A	0	0.683242	0.458	0.279	0	Type IIa	SCN4A	NA
TBC1D1	0	0.680344	0.264	0.116	0	Type IIa	TBC1D1	NA
TRDN	0	0.678415	0.994	0.825	0	Type IIa	TRDN	NA
RYR1	0	0.677127	0.969	0.765	0	Type IIa	RYR1	NA
FBP2	0	0.669278	0.288	0.139	0	Type IIa	FBP2	NA
CAPN3	0	0.665434	0.642	0.432	0	Type IIa	CAPN3	NA
SYNM	0	0.662784	0.648	0.44	0	Type IIa	SYNM	NA
CMYA5	0	0.662754	0.995	0.878	0	Type IIa	CMYA5	NA
SPTB	0	0.662335	0.46	0.277	0	Type IIa	SPTB	NA
DIAPH2	0	0.653207	0.477	0.294	0	Type IIa	DIAPH2	NA
HNRNPM	0	0.652866	0.479	0.296	0	Type IIa	HNRNPM	NA
AHCYL1	0	0.647072	0.291	0.145	0	Type IIa	AHCYL1	NA
CARNS1	0	0.64273	0.297	0.153	0	Type IIa	CARNS1	NA
NCOA3	0	0.640447	0.337	0.174	0	Type IIa	NCOA3	NA
SOX6	0	0.636931	0.518	0.335	0	Type IIa	SOX6	NA
EYA4	0	0.635666	0.447	0.279	0	Type IIa	EYA4	NA
TNKS2	0	0.624787	0.707	0.511	0	Type IIa	TNKS2	NA
MYOZ3	0	0.614667	0.359	0.205	0	Type IIa	MYOZ3	NA
LDHA	0	0.610679	0.29	0.143	0	Type IIa	LDHA	NA
ADSSL1	0	0.608979	0.496	0.323	0	Type IIa	ADSSL1	NA
MYPN	0	0.607863	0.688	0.48	0	Type IIa	MYPN	NA
PHTF2	0	0.604743	0.453	0.289	0	Type IIa	PHTF2	NA
FHL3	0	0.604471	0.674	0.473	0	Type IIa	FHL3	NA
GMPR	0	0.601408	0.377	0.225	0	Type IIa	GMPR	NA
CDH13	0	0.600226	0.466	0.299	0	Type IIa	CDH13	NA
COQ10A	0	0.598537	0.616	0.43	0	Type IIa	COQ10A	NA
GPI	0	0.59789	0.423	0.266	0	Type IIa	GPI	NA
PPP1R3C	0	0.597869	0.319	0.179	0	Type IIa	PPP1R3C	NA
MED14	0	0.593556	0.363	0.218	0	Type IIa	MED14	NA
EIF4E2	0	0.588006	0.393	0.242	0	Type IIa	EIF4E2	NA
ABCA5	0	0.584347	0.642	0.475	0	Type IIa	ABCA5	NA
UBE2G1	0	0.57972	0.42	0.27	0	Type IIa	UBE2G1	NA
FAM189A2	0	0.573454	0.314	0.178	0	Type IIa	FAM189A2	NA
UBAC1	0	0.566935	0.445	0.291	0	Type IIa	UBAC1	NA
UNC13B	0	0.55998	0.53	0.372	0	Type IIa	UNC13B	NA
NEAT1	0	0.55782	1	0.995	0	Type IIa	NEAT1	NA
SYPL2	0	0.554033	0.498	0.339	0	Type IIa	SYPL2	NA
CAVIN4	0	0.553405	0.329	0.204	0	Type IIa	CAVIN4	NA
DTNA	0	0.552501	0.59	0.419	0	Type IIa	DTNA	NA
NPHP1	0	0.545028	0.468	0.327	0	Type IIa	NPHP1	NA
TNNI2	0	0.544714	0.757	0.468	0	Type IIa	TNNI2	NA
MLIP	0	0.530643	0.634	0.453	0	Type IIa	MLIP	NA
LDB3	0	0.52909	0.844	0.677	0	Type IIa	LDB3	NA
TXNIP	0	0.529026	0.804	0.704	0	Type IIa	TXNIP	NA
NDRG2	0	0.528451	0.533	0.372	0	Type IIa	NDRG2	NA
PTP4A3	0	0.528109	0.526	0.379	0	Type IIa	PTP4A3	NA
UBFD1	0	0.526157	0.366	0.23	0	Type IIa	UBFD1	NA
MBNL1	0	0.517804	0.867	0.722	0	Type IIa	MBNL1	NA
MYOZ1	0	0.517004	0.59	0.409	0	Type IIa	MYOZ1	NA
SLC16A10	0	0.515979	0.256	0.147	0	Type IIa	SLC16A10	NA
CACNA1S	0	0.513918	0.614	0.441	0	Type IIa	CACNA1S	NA
EHBP1L1	0	0.512816	0.611	0.458	0	Type IIa	EHBP1L1	NA
SESN1	0	0.507941	0.56	0.41	0	Type IIa	SESN1	NA
DMD	0	0.504811	0.926	0.734	0	Type IIa	DMD	NA
ANKRD23	0	0.503734	0.416	0.291	0	Type IIa	ANKRD23	NA
PDLIM7	0	0.500269	0.537	0.387	0	Type IIa	PDLIM7	NA
YPEL2	0	0.499677	0.336	0.21	0	Type IIa	YPEL2	NA
SLC2A4	0	0.497219	0.49	0.342	0	Type IIa	SLC2A4	NA
KIF1B	0	0.495186	0.724	0.567	0	Type IIa	KIF1B	NA
ACTB	0	0.492497	0.742	0.598	0	Type IIa	ACTB	NA
RC3H1	0	0.492123	0.474	0.344	0	Type IIa	RC3H1	NA
RPL3L	0	0.491959	0.543	0.382	0	Type IIa	RPL3L	NA
JPH1	0	0.490955	0.397	0.266	0	Type IIa	JPH1	NA
LIMCH1	0	0.4895	0.619	0.462	0	Type IIa	LIMCH1	NA
ANKRD39	0	0.488915	0.448	0.313	0	Type IIa	ANKRD39	NA
CLCN1	0	0.486408	0.337	0.215	0	Type IIa	CLCN1	NA
AFF1	0	0.484734	0.421	0.277	0	Type IIa	AFF1	NA
LINC00472	0	0.482261	0.286	0.173	0	Type IIa	LINC00472	NA
NEDD4	0	0.469783	0.322	0.206	0	Type IIa	NEDD4	NA
GRIP2	0	0.467876	0.44	0.312	0	Type IIa	GRIP2	NA
CLTCL1	0	0.467327	0.294	0.186	0	Type IIa	CLTCL1	NA
LPIN1	0	0.465315	0.323	0.208	0	Type IIa	LPIN1	NA
ASB8	0	0.465242	0.368	0.257	0	Type IIa	ASB8	NA
SLC25A12	0	0.464755	0.345	0.229	0	Type IIa	SLC25A12	NA
USP53	0	0.46234	0.454	0.304	0	Type IIa	USP53	NA
MSRB3	0	0.46093	0.277	0.168	0	Type IIa	MSRB3	NA
PPP3CB	0	0.460342	0.369	0.245	0	Type IIa	PPP3CB	NA
CACNA2D1	0	0.459091	0.564	0.424	0	Type IIa	CACNA2D1	NA
PGK1	0	0.457571	0.262	0.146	0	Type IIa	PGK1	NA
RNPC3	0	0.452196	0.734	0.586	0	Type IIa	RNPC3	NA
SPEG	0	0.449449	0.447	0.32	0	Type IIa	SPEG	NA
CTNNA3	0	0.444502	0.321	0.214	0	Type IIa	CTNNA3	NA
SVIL	0	0.443538	0.921	0.736	0	Type IIa	SVIL	NA
MYL1	0	0.44202	0.681	0.503	0	Type IIa	MYL1	NA
DYSF	0	0.441647	0.288	0.186	0	Type IIa	DYSF	NA
CPED1	0	0.440887	0.476	0.353	0	Type IIa	CPED1	NA
CEP85	0	0.437222	0.407	0.286	0	Type IIa	CEP85	NA
USP6	0	0.436129	0.309	0.203	0	Type IIa	USP6	NA
AC012651.1	0	0.435605	0.32	0.217	0	Type IIa	AC012651.1	NA
CS	0	0.434228	0.38	0.265	0	Type IIa	CS	NA
TMOD1	0	0.430224	0.259	0.16	0	Type IIa	TMOD1	NA
TNK2	0	0.429848	0.414	0.297	0	Type IIa	TNK2	NA
CAP2	0	0.426004	0.595	0.436	0	Type IIa	CAP2	NA
MYO18B	0	0.4255	0.52	0.374	0	Type IIa	MYO18B	NA
MIR133A1HG	0	0.424891	0.958	0.784	0	Type IIa	MIR133A1HG	NA
ITGA7	0	0.416052	0.433	0.29	0	Type IIa	ITGA7	NA
TXNL1	0	0.415085	0.312	0.208	0	Type IIa	TXNL1	NA
SGCD	0	0.414298	0.501	0.37	0	Type IIa	SGCD	NA
SAR1B	0	0.411023	0.386	0.275	0	Type IIa	SAR1B	NA
TUT4	0	0.408343	0.635	0.497	0	Type IIa	TUT4	NA
ANO6	0	0.406777	0.406	0.29	0	Type IIa	ANO6	NA
STAC3	0	0.403268	0.715	0.549	0	Type IIa	STAC3	NA
TRIM7	0	0.399959	0.482	0.35	0	Type IIa	TRIM7	NA
FBXO32	0	0.39423	0.647	0.508	0	Type IIa	FBXO32	NA
RBM24	0	0.389785	0.769	0.601	0	Type IIa	RBM24	NA
LRRFIP2	0	0.389654	0.449	0.336	0	Type IIa	LRRFIP2	NA
PDLIM3	0	0.389061	0.984	0.855	0	Type IIa	PDLIM3	NA
TACC2	0	0.387352	0.649	0.505	0	Type IIa	TACC2	NA
TTN	0	0.386595	1	0.997	0	Type IIa	TTN	NA
PCNT	0	0.385574	0.755	0.6	0	Type IIa	PCNT	NA
TBC1D4	0	0.380683	0.409	0.297	0	Type IIa	TBC1D4	NA
CALCOCO1	0	0.379342	0.493	0.378	0	Type IIa	CALCOCO1	NA
NEXN	0	0.377988	0.842	0.692	0	Type IIa	NEXN	NA
ASPH	0	0.376649	0.538	0.416	0	Type IIa	ASPH	NA
OPTN	0	0.371126	0.555	0.436	0	Type IIa	OPTN	NA
FNBP4	0	0.370969	0.611	0.497	0	Type IIa	FNBP4	NA
PDLIM5	0	0.370741	0.896	0.736	0	Type IIa	PDLIM5	NA
HHATL	0	0.361049	0.489	0.371	0	Type IIa	HHATL	NA
UACA	0	0.353343	0.73	0.61	0	Type IIa	UACA	NA
KTN1	0	0.331221	0.681	0.563	0	Type IIa	KTN1	NA
ALDOA	0	0.32545	0.479	0.346	0	Type IIa	ALDOA	NA
FHL1	0	0.314771	0.885	0.799	0	Type IIa	FHL1	NA
TPM2	0	0.311915	0.967	0.891	0	Type IIa	TPM2	NA
PDE4DIP	0	0.309112	0.991	0.854	0	Type IIa	PDE4DIP	NA
HNRNPDL	0	0.308766	0.723	0.61	0	Type IIa	HNRNPDL	NA
TRIM54	0	0.30519	0.804	0.63	0	Type IIa	TRIM54	NA
OBSCN	0	0.290367	0.942	0.756	0	Type IIa	OBSCN	NA
RPUSD4	1.13e-303	0.401552	0.296	0.197	2.4e-299	Type IIa	RPUSD4	NA
NFE2L1	2.88e-303	0.37676	0.46	0.348	6.09e-299	Type IIa	NFE2L1	NA
ASB15	3.32e-302	0.348413	0.475	0.357	7.03e-298	Type IIa	ASB15	NA
MLXIP	1.43e-300	0.379259	0.458	0.348	3.03e-296	Type IIa	MLXIP	NA
CAND2	1.83e-300	0.428918	0.274	0.179	3.88e-296	Type IIa	CAND2	NA
MIR22HG	5.01e-285	0.396275	0.318	0.219	1.06e-280	Type IIa	MIR22HG	NA
TMEM52	1.85e-281	0.404615	0.265	0.172	3.91e-277	Type IIa	TMEM52	NA
SLC7A6	8.01e-279	0.355059	0.311	0.212	1.69e-274	Type IIa	SLC7A6	NA
RNF144B	2.44e-278	0.413467	0.297	0.202	5.17e-274	Type IIa	RNF144B	NA
STX16	5.5e-275	0.297087	0.502	0.387	1.17e-270	Type IIa	STX16	NA
BIN1	1.11e-272	0.325942	0.514	0.401	2.35e-268	Type IIa	BIN1	NA
RBFOX1	1.61e-268	0.312234	0.529	0.415	3.41e-264	Type IIa	RBFOX1	NA
AKAP9	2.38e-268	0.285176	0.698	0.597	5.03e-264	Type IIa	AKAP9	NA
VCL	2.7e-267	0.34448	0.379	0.275	5.72e-263	Type IIa	VCL	NA
MYLK2	1.32e-263	0.408135	0.428	0.325	2.79e-259	Type IIa	MYLK2	NA
UBE2G2	2.71e-259	0.331572	0.442	0.338	5.74e-255	Type IIa	UBE2G2	NA
SEMA6C	3.55e-257	0.342186	0.451	0.347	7.51e-253	Type IIa	SEMA6C	NA
DAPK2	3.71e-256	0.335545	0.467	0.361	7.85e-252	Type IIa	DAPK2	NA
ACTG1	3.02e-254	0.324623	0.563	0.46	6.38e-250	Type IIa	ACTG1	NA
TRIM63	8.9e-250	0.354808	0.371	0.272	1.88e-245	Type IIa	TRIM63	NA
ANK3	9.91e-250	0.356122	0.373	0.276	2.1e-245	Type IIa	ANK3	NA
COPS5	1.7e-248	0.359869	0.304	0.212	3.6e-244	Type IIa	COPS5	NA
FILIP1	1.57e-243	0.267772	0.639	0.531	3.33e-239	Type IIa	FILIP1	NA
CALM1	1.82e-238	0.332985	0.395	0.295	3.86e-234	Type IIa	CALM1	NA
CHD2	4.09e-238	0.321818	0.405	0.305	8.66e-234	Type IIa	CHD2	NA
MYF6	9.61e-235	0.290367	0.423	0.319	2.03e-230	Type IIa	MYF6	NA
SMARCD3	9.35e-228	0.358544	0.326	0.236	1.98e-223	Type IIa	SMARCD3	NA
CAMK2B	1.78e-227	0.348048	0.315	0.226	3.78e-223	Type IIa	CAMK2B	NA
NACA	1.63e-225	0.2972	0.475	0.375	3.45e-221	Type IIa	NACA	NA
NPEPPS	3.71e-225	0.287827	0.548	0.45	7.85e-221	Type IIa	NPEPPS	NA
TRIM72	5.47e-225	0.349207	0.332	0.243	1.16e-220	Type IIa	TRIM72	NA
PRKAA2	4.42e-223	0.326804	0.421	0.326	9.36e-219	Type IIa	PRKAA2	NA
MAX	1.29e-222	0.329584	0.27	0.186	2.72e-218	Type IIa	MAX	NA
ACACB	1.52e-215	0.328265	0.375	0.284	3.22e-211	Type IIa	ACACB	NA
ASB10	2.18e-213	0.345694	0.277	0.196	4.62e-209	Type IIa	ASB10	NA
PHKB	1.39e-208	0.310658	0.414	0.323	2.94e-204	Type IIa	PHKB	NA
STIM1	3.22e-205	0.309331	0.25	0.171	6.82e-201	Type IIa	STIM1	NA
CUTC	6.35e-202	0.308653	0.395	0.307	1.34e-197	Type IIa	CUTC	NA
MICAL3	1.21e-197	0.317216	0.363	0.278	2.56e-193	Type IIa	MICAL3	NA
SLC36A2	5.39e-197	0.267216	0.443	0.345	1.14e-192	Type IIa	SLC36A2	NA
TOB2	1.37e-194	0.301804	0.395	0.305	2.89e-190	Type IIa	TOB2	NA
SGCA	1.67e-194	0.274811	0.454	0.361	3.54e-190	Type IIa	SGCA	NA
SCARB2	8.3e-192	0.31705	0.407	0.32	1.76e-187	Type IIa	SCARB2	NA
ANK1	2.21e-189	0.296697	0.463	0.374	4.68e-185	Type IIa	ANK1	NA
MKL2	2.46e-189	0.30774	0.255	0.179	5.21e-185	Type IIa	MKL2	NA
IDH2	3.97e-189	0.278146	0.383	0.294	8.4e-185	Type IIa	IDH2	NA
TRIM55	1.35e-188	0.308464	0.262	0.186	2.85e-184	Type IIa	TRIM55	NA
CCPG1	1.21e-187	0.285179	0.443	0.355	2.56e-183	Type IIa	CCPG1	NA
GYS1	3.3e-187	0.323023	0.308	0.228	6.98e-183	Type IIa	GYS1	NA
TCEA3	4.36e-182	0.303297	0.349	0.267	9.23e-178	Type IIa	TCEA3	NA
BLCAP	9.21e-181	0.309561	0.289	0.21	1.95e-176	Type IIa	BLCAP	NA
PKDCC	2.82e-180	0.32002	0.274	0.197	5.98e-176	Type IIa	PKDCC	NA
JPH2	3.77e-180	0.317074	0.253	0.179	7.98e-176	Type IIa	JPH2	NA
TNIK	1.9e-179	0.290421	0.354	0.272	4.03e-175	Type IIa	TNIK	NA
PPP2R3B	7.11e-174	0.320659	0.313	0.236	1.5e-169	Type IIa	PPP2R3B	NA
EPS15L1	9.86e-173	0.304173	0.27	0.196	2.09e-168	Type IIa	EPS15L1	NA
MRPS25	4.81e-172	0.27744	0.414	0.331	1.02e-167	Type IIa	MRPS25	NA
TPI1	8.06e-172	0.298341	0.349	0.264	1.71e-167	Type IIa	TPI1	NA
RBM33	4.98e-171	0.250617	0.49	0.403	1.05e-166	Type IIa	RBM33	NA
KAT6B	7.12e-169	0.282274	0.331	0.252	1.51e-164	Type IIa	KAT6B	NA
FSD2	8.05e-168	0.301125	0.32	0.243	1.7e-163	Type IIa	FSD2	NA
RETREG1	6.23e-167	0.294847	0.306	0.229	1.32e-162	Type IIa	RETREG1	NA
RCOR3	9.28e-167	0.254802	0.477	0.391	1.97e-162	Type IIa	RCOR3	NA
TTC3	1.72e-164	0.256268	0.44	0.357	3.64e-160	Type IIa	TTC3	NA
B3GALNT2	2.5e-164	0.279709	0.368	0.289	5.29e-160	Type IIa	B3GALNT2	NA
MAU2	3.9e-164	0.273735	0.388	0.308	8.25e-160	Type IIa	MAU2	NA
AC006254.1	5.47e-164	0.271258	0.266	0.193	1.16e-159	Type IIa	AC006254.1	NA
ANKRD9	6.21e-163	0.314394	0.323	0.247	1.32e-158	Type IIa	ANKRD9	NA
MIA2	2.02e-161	0.272349	0.421	0.34	4.29e-157	Type IIa	MIA2	NA
RNPS1	2.47e-155	0.277166	0.384	0.308	5.22e-151	Type IIa	RNPS1	NA
SMG5	6.45e-151	0.291906	0.252	0.185	1.37e-146	Type IIa	SMG5	NA
PACSIN3	2.63e-148	0.298577	0.251	0.185	5.57e-144	Type IIa	PACSIN3	NA
PKIA	2.78e-148	0.26318	0.349	0.274	5.89e-144	Type IIa	PKIA	NA
CEP85L	1.88e-145	0.254223	0.328	0.255	3.98e-141	Type IIa	CEP85L	NA
ADCY2	5.76e-145	0.26691	0.371	0.297	1.22e-140	Type IIa	ADCY2	NA
GTF3C1	1.93e-143	0.273211	0.263	0.195	4.09e-139	Type IIa	GTF3C1	NA
ACSL3	2.5e-134	0.266002	0.271	0.205	5.29e-130	Type IIa	ACSL3	NA
PABPC4	4.37e-134	0.252049	0.338	0.268	9.25e-130	Type IIa	PABPC4	NA
FOXP2	7.53e-134	0.272154	0.304	0.237	1.59e-129	Type IIa	FOXP2	NA
NELFCD	1.45e-133	0.257284	0.296	0.229	3.08e-129	Type IIa	NELFCD	NA
COQ9	4.6e-126	0.262319	0.282	0.218	9.73e-122	Type IIa	COQ9	NA
MED28	1.63e-123	0.256264	0.295	0.231	3.45e-119	Type IIa	MED28	NA
PATJ	1.1e-108	0.251608	0.274	0.216	2.32e-104	Type IIa	PATJ	NA
MYH7B	0	3.00916	0.863	0.095	0	Type I	MYH7B	NA
ATP2A2	0	2.60646	0.978	0.392	0	Type I	ATP2A2	NA
TNNT1	0	2.37036	0.993	0.613	0	Type I	TNNT1	NA
LGR5	0	2.34025	0.599	0.062	0	Type I	LGR5	NA
XPO4	0	1.99023	0.732	0.19	0	Type I	XPO4	NA
TPM3	0	1.96175	0.957	0.438	0	Type I	TPM3	NA
TECRL	0	1.73481	0.449	0.044	0	Type I	TECRL	NA
PFKFB2	0	1.65782	0.425	0.051	0	Type I	PFKFB2	NA
USP54	0	1.61513	0.798	0.318	0	Type I	USP54	NA
AQP7	0	1.6107	0.388	0.034	0	Type I	AQP7	NA
MYLK3	0	1.6005	0.392	0.038	0	Type I	MYLK3	NA
ATP1B4	0	1.41502	0.549	0.157	0	Type I	ATP1B4	NA
MYOZ2	0	1.35067	0.337	0.055	0	Type I	MYOZ2	NA
MYBPC1	0	1.26404	0.999	0.908	0	Type I	MYBPC1	NA
IL17D	0	1.18424	0.261	0.027	0	Type I	IL17D	NA
MYOM3	0	1.15316	0.473	0.137	0	Type I	MYOM3	NA
ALPK2	0	1.14899	0.304	0.052	0	Type I	ALPK2	NA
ESRRG	0	1.14456	0.25	0.027	0	Type I	ESRRG	NA
TNNI1	0	1.13694	0.873	0.415	0	Type I	TNNI1	NA
KALRN	0	1.09998	0.466	0.154	0	Type I	KALRN	NA
RYR3	0	1.08875	0.333	0.075	0	Type I	RYR3	NA
PLIN5	0	1.07143	0.372	0.113	0	Type I	PLIN5	NA
CYB5R1	0	1.04827	0.561	0.227	0	Type I	CYB5R1	NA
CCDC141	0	1.02533	0.265	0.055	0	Type I	CCDC141	NA
SLC1A3	0	1.01092	0.253	0.034	0	Type I	SLC1A3	NA
TPD52L1	0	0.9901	0.545	0.24	0	Type I	TPD52L1	NA
MYL3	0	0.975124	0.613	0.22	0	Type I	MYL3	NA
GAS2	0	0.9695	0.298	0.079	0	Type I	GAS2	NA
ACTN2	0	0.968304	0.951	0.702	0	Type I	ACTN2	NA
P4HA1	0	0.959093	0.343	0.116	0	Type I	P4HA1	NA
MYOM1	0	0.920405	0.912	0.622	0	Type I	MYOM1	NA
MYH7	0	0.91708	0.968	0.66	0	Type I	MYH7	NA
CA3	0	0.897267	0.587	0.379	0	Type I	CA3	NA
FEZ2	0	0.889761	0.444	0.23	0	Type I	FEZ2	NA
ALPK3	0	0.884984	0.642	0.361	0	Type I	ALPK3	NA
CD36	0	0.875102	0.645	0.309	0	Type I	CD36	NA
TBC1D8	0	0.872305	0.498	0.229	0	Type I	TBC1D8	NA
LRRC2	0	0.862183	0.716	0.406	0	Type I	LRRC2	NA
LMOD2	0	0.847801	0.709	0.427	0	Type I	LMOD2	NA
CFLAR	0	0.819468	0.821	0.527	0	Type I	CFLAR	NA
USP13	0	0.816659	0.648	0.367	0	Type I	USP13	NA
SLC19A2	0	0.815475	0.632	0.357	0	Type I	SLC19A2	NA
NT5C2	0	0.814667	0.458	0.21	0	Type I	NT5C2	NA
ABCC5	0	0.809396	0.679	0.378	0	Type I	ABCC5	NA
NEK10	0	0.798642	0.345	0.135	0	Type I	NEK10	NA
MYOT	0	0.792397	0.915	0.671	0	Type I	MYOT	NA
EGLN1	0	0.782906	0.329	0.133	0	Type I	EGLN1	NA
KCNMA1	0	0.771558	0.325	0.118	0	Type I	KCNMA1	NA
ACOT11	0	0.757038	0.355	0.146	0	Type I	ACOT11	NA
SLC38A2	0	0.749634	0.724	0.482	0	Type I	SLC38A2	NA
CYTH1	0	0.724894	0.364	0.143	0	Type I	CYTH1	NA
PDE7A	0	0.71648	0.624	0.363	0	Type I	PDE7A	NA
PPDPFL	0	0.711754	0.405	0.227	0	Type I	PPDPFL	NA
KIAA1217	0	0.708641	0.712	0.446	0	Type I	KIAA1217	NA
BTG2	0	0.706685	0.335	0.161	0	Type I	BTG2	NA
SLC25A36	0	0.70469	0.557	0.308	0	Type I	SLC25A36	NA
ARPP21	0	0.698197	0.511	0.274	0	Type I	ARPP21	NA
ICE2	0	0.696329	0.361	0.156	0	Type I	ICE2	NA
EXOC6	0	0.692892	0.289	0.112	0	Type I	EXOC6	NA
ARPP19	0	0.674978	0.366	0.177	0	Type I	ARPP19	NA
PDK4	0	0.667779	0.452	0.315	0	Type I	PDK4	NA
MAP2K6	0	0.664389	0.314	0.134	0	Type I	MAP2K6	NA
VEGFA	0	0.663827	0.531	0.293	0	Type I	VEGFA	NA
QKI	0	0.659704	0.65	0.413	0	Type I	QKI	NA
DGKZ	0	0.659553	0.485	0.257	0	Type I	DGKZ	NA
SORBS1	0	0.657178	0.532	0.295	0	Type I	SORBS1	NA
NEB	0	0.644923	0.999	0.963	0	Type I	NEB	NA
VPS8	0	0.644576	0.438	0.226	0	Type I	VPS8	NA
FAM214A	0	0.643321	0.451	0.238	0	Type I	FAM214A	NA
SLC20A2	0	0.6426	0.373	0.179	0	Type I	SLC20A2	NA
ACADVL	0	0.635216	0.725	0.501	0	Type I	ACADVL	NA
HOOK2	0	0.629404	0.451	0.235	0	Type I	HOOK2	NA
MYL2	0	0.627999	0.856	0.559	0	Type I	MYL2	NA
RBFOX2	0	0.624888	0.758	0.497	0	Type I	RBFOX2	NA
PPM1B	0	0.624471	0.384	0.192	0	Type I	PPM1B	NA
COL4A5	0	0.62375	0.269	0.102	0	Type I	COL4A5	NA
NRAP	0	0.618125	0.921	0.694	0	Type I	NRAP	NA
HSPB7	0	0.615745	0.671	0.427	0	Type I	HSPB7	NA
PFN2	0	0.607676	0.314	0.144	0	Type I	PFN2	NA
MALT1	0	0.606665	0.28	0.112	0	Type I	MALT1	NA
MLXIPL	0	0.602774	0.308	0.131	0	Type I	MLXIPL	NA
ACAT1	0	0.601807	0.341	0.161	0	Type I	ACAT1	NA
JAK2	0	0.599802	0.276	0.113	0	Type I	JAK2	NA
ZSCAN30	0	0.598483	0.292	0.12	0	Type I	ZSCAN30	NA
PRRX1	0	0.595517	0.314	0.127	0	Type I	PRRX1	NA
PPP3CC	0	0.59321	0.398	0.207	0	Type I	PPP3CC	NA
MICU1	0	0.592048	0.414	0.214	0	Type I	MICU1	NA
ATP8A1	0	0.589182	0.449	0.248	0	Type I	ATP8A1	NA
PTPN3	0	0.578508	0.271	0.13	0	Type I	PTPN3	NA
IFRD1	0	0.574229	0.583	0.376	0	Type I	IFRD1	NA
MYOM2	0	0.573631	0.544	0.405	0	Type I	MYOM2	NA
SLC38A3	0	0.572772	0.303	0.144	0	Type I	SLC38A3	NA
PAM	0	0.562174	0.397	0.209	0	Type I	PAM	NA
RALGAPA2	0	0.561398	0.491	0.284	0	Type I	RALGAPA2	NA
ASB5	0	0.551576	0.655	0.454	0	Type I	ASB5	NA
SLC36A21	0	0.55152	0.519	0.314	0	Type I	SLC36A2	NA
SMTNL1	0	0.55069	0.471	0.249	0	Type I	SMTNL1	NA
ADGRA3	0	0.549092	0.252	0.106	0	Type I	ADGRA3	NA
THRB	0	0.542944	0.31	0.148	0	Type I	THRB	NA
MUC20-OT1	0	0.542024	0.7	0.475	0	Type I	MUC20-OT1	NA
CKMT2	0	0.538864	0.511	0.304	0	Type I	CKMT2	NA
COQ8A	0	0.534522	0.551	0.333	0	Type I	COQ8A	NA
FHOD3	0	0.533776	0.334	0.168	0	Type I	FHOD3	NA
HADHB	0	0.532506	0.288	0.131	0	Type I	HADHB	NA
TRIM541	0	0.531878	0.864	0.611	0	Type I	TRIM54	NA
ZNF106	0	0.525689	0.723	0.525	0	Type I	ZNF106	NA
MDH1	0	0.525109	0.31	0.152	0	Type I	MDH1	NA
MIR133A1HG1	0	0.524673	0.964	0.792	0	Type I	MIR133A1HG	NA
SMYD1	0	0.523569	0.411	0.231	0	Type I	SMYD1	NA
GPAT3	0	0.521217	0.266	0.129	0	Type I	GPAT3	NA
MBNL2	0	0.519221	0.377	0.206	0	Type I	MBNL2	NA
G3BP2	0	0.511172	0.353	0.184	0	Type I	G3BP2	NA
ENGASE	0	0.503278	0.304	0.155	0	Type I	ENGASE	NA
PDE4DIP1	0	0.497775	0.994	0.862	0	Type I	PDE4DIP	NA
HERC1	0	0.495321	0.461	0.278	0	Type I	HERC1	NA
SLC29A1	0	0.484121	0.363	0.201	0	Type I	SLC29A1	NA
GABARAPL1	0	0.481677	0.361	0.207	0	Type I	GABARAPL1	NA
LRRC39	0	0.47834	0.305	0.156	0	Type I	LRRC39	NA
ANO5	0	0.473251	0.496	0.305	0	Type I	ANO5	NA
SPPL2A	0	0.468287	0.505	0.315	0	Type I	SPPL2A	NA
FBXO40	0	0.46737	0.405	0.238	0	Type I	FBXO40	NA
FBXW7	0	0.458778	0.359	0.204	0	Type I	FBXW7	NA
MIR29B2CHG	0	0.457482	0.734	0.526	0	Type I	MIR29B2CHG	NA
C9orf3	0	0.45606	0.644	0.436	0	Type I	C9orf3	NA
OBSCN1	0	0.453236	0.963	0.758	0	Type I	OBSCN	NA
PDLIM51	0	0.446769	0.92	0.734	0	Type I	PDLIM5	NA
TXLNB	0	0.446498	0.758	0.54	0	Type I	TXLNB	NA
ATP1B1	0	0.444239	0.636	0.434	0	Type I	ATP1B1	NA
PRKG1	0	0.442067	0.494	0.31	0	Type I	PRKG1	NA
CORO6	0	0.441524	0.731	0.515	0	Type I	CORO6	NA
LMCD1	0	0.439592	0.46	0.289	0	Type I	LMCD1	NA
FNIP1	0	0.437791	0.363	0.208	0	Type I	FNIP1	NA
SIX1	0	0.437553	0.265	0.14	0	Type I	SIX1	NA
PSME4	0	0.435501	0.293	0.155	0	Type I	PSME4	NA
CLIP4	0	0.43509	0.271	0.144	0	Type I	CLIP4	NA
AKAP6	0	0.434426	0.426	0.255	0	Type I	AKAP6	NA
ST3GAL1	0	0.432621	0.261	0.136	0	Type I	ST3GAL1	NA
NNT	0	0.431538	0.434	0.267	0	Type I	NNT	NA
GBE1	0	0.426828	0.42	0.267	0	Type I	GBE1	NA
ITGB6	0	0.425791	0.428	0.263	0	Type I	ITGB6	NA
TMEM131L	0	0.425628	0.355	0.207	0	Type I	TMEM131L	NA
DGLUCY	0	0.42055	0.326	0.182	0	Type I	DGLUCY	NA
TMEM38B	0	0.416926	0.399	0.242	0	Type I	TMEM38B	NA
TMEM131	0	0.416719	0.337	0.189	0	Type I	TMEM131	NA
ARIH2	0	0.413978	0.461	0.29	0	Type I	ARIH2	NA
SACS	0	0.413222	0.278	0.15	0	Type I	SACS	NA
NEXN1	0	0.41026	0.887	0.679	0	Type I	NEXN	NA
OSBPL9	0	0.40747	0.63	0.439	0	Type I	OSBPL9	NA
HDAC4	0	0.406919	0.499	0.321	0	Type I	HDAC4	NA
MALAT1	0	0.406769	1	1	0	Type I	MALAT1	NA
TEAD1	0	0.405168	0.441	0.278	0	Type I	TEAD1	NA
GPATCH8	0	0.400416	0.677	0.477	0	Type I	GPATCH8	NA
TSC22D1	0	0.39919	0.359	0.218	0	Type I	TSC22D1	NA
UBE2D1	0	0.397527	0.419	0.261	0	Type I	UBE2D1	NA
VWA8	0	0.39368	0.367	0.223	0	Type I	VWA8	NA
ASB151	0	0.393446	0.517	0.344	0	Type I	ASB15	NA
ASAH1	0	0.393311	0.438	0.276	0	Type I	ASAH1	NA
PPP1R27	0	0.388514	0.537	0.396	0	Type I	PPP1R27	NA
SRSF10	0	0.387837	0.603	0.428	0	Type I	SRSF10	NA
ADCY21	0	0.385863	0.434	0.271	0	Type I	ADCY2	NA
RBM241	0	0.384235	0.812	0.591	0	Type I	RBM24	NA
FAM160A1	0	0.383307	0.28	0.157	0	Type I	FAM160A1	NA
RBFOX11	0	0.381403	0.588	0.393	0	Type I	RBFOX1	NA
AC016831.7	0	0.375597	0.441	0.284	0	Type I	AC016831.7	NA
HHATL1	0	0.374921	0.532	0.357	0	Type I	HHATL	NA
VPS13A	0	0.371353	0.629	0.445	0	Type I	VPS13A	NA
SCML1	0	0.369734	0.343	0.205	0	Type I	SCML1	NA
BEST3	0	0.36963	0.408	0.255	0	Type I	BEST3	NA
SLC16A1-AS1	0	0.368867	0.3	0.171	0	Type I	SLC16A1-AS1	NA
SVIL1	0	0.36749	0.927	0.744	0	Type I	SVIL	NA
C10orf71	0	0.367334	0.352	0.218	0	Type I	C10orf71	NA
PPP1R12B	0	0.366848	0.595	0.418	0	Type I	PPP1R12B	NA
FBXO321	0	0.366373	0.675	0.503	0	Type I	FBXO32	NA
PERM1	0	0.365984	0.28	0.166	0	Type I	PERM1	NA
PPARGC1A	0	0.359768	0.253	0.145	0	Type I	PPARGC1A	NA
TNNC1	0	0.358058	0.814	0.506	0	Type I	TNNC1	NA
MBP	0	0.355161	0.427	0.273	0	Type I	MBP	NA
KIF21A	0	0.353991	0.315	0.19	0	Type I	KIF21A	NA
GOT1	0	0.35157	0.276	0.161	0	Type I	GOT1	NA
TMEM161B-AS1	0	0.350763	0.298	0.174	0	Type I	TMEM161B-AS1	NA
CDC37	0	0.348234	0.62	0.445	0	Type I	CDC37	NA
LRRFIP1	0	0.345071	0.534	0.367	0	Type I	LRRFIP1	NA
FGD4	0	0.344115	0.278	0.165	0	Type I	FGD4	NA
DAPK21	0	0.341903	0.515	0.344	0	Type I	DAPK2	NA
PCMTD1	0	0.338901	0.442	0.289	0	Type I	PCMTD1	NA
CASTOR3	0	0.33519	0.363	0.233	0	Type I	CASTOR3	NA
ARID5B	0	0.330415	0.28	0.167	0	Type I	ARID5B	NA
PCNT1	0	0.330221	0.793	0.592	0	Type I	PCNT	NA
ARHGEF12	0	0.329375	0.299	0.179	0	Type I	ARHGEF12	NA
ZBTB16	0	0.322025	0.653	0.476	0	Type I	ZBTB16	NA
PDLIM31	0	0.318322	0.988	0.861	0	Type I	PDLIM3	NA
SRRM1	0	0.317051	0.576	0.407	0	Type I	SRRM1	NA
LMO7	0	0.313461	0.475	0.318	0	Type I	LMO7	NA
DMD1	0	0.309853	0.929	0.744	0	Type I	DMD	NA
N4BP2L2	0	0.30591	0.857	0.724	0	Type I	N4BP2L2	NA
FILIP11	0	0.297555	0.688	0.515	0	Type I	FILIP1	NA
TACC21	0	0.289038	0.678	0.5	0	Type I	TACC2	NA
MEF2C	0	0.285895	0.762	0.586	0	Type I	MEF2C	NA
CLK4	0	0.285789	0.538	0.383	0	Type I	CLK4	NA
MLIP1	0	0.277702	0.636	0.463	0	Type I	MLIP	NA
SLMAP	3.98e-306	0.296149	0.432	0.293	8.42e-302	Type I	SLMAP	NA
MSI2	3.16e-305	0.265871	0.503	0.351	6.68e-301	Type I	MSI2	NA
SMAD3	1.02e-304	0.315994	0.327	0.207	2.15e-300	Type I	SMAD3	NA
CHCHD3	1.07e-297	0.29354	0.329	0.209	2.26e-293	Type I	CHCHD3	NA
PALLD	1.01e-296	0.27334	0.455	0.315	2.13e-292	Type I	PALLD	NA
DPH6	1.67e-296	0.29092	0.284	0.174	3.54e-292	Type I	DPH6	NA
SMG1	1.56e-295	0.261108	0.671	0.515	3.29e-291	Type I	SMG1	NA
MYLK21	5.9e-295	0.280307	0.456	0.318	1.25e-290	Type I	MYLK2	NA
ZNF493	6.21e-291	0.302498	0.306	0.193	1.31e-286	Type I	ZNF493	NA
ETFDH	4.23e-290	0.285122	0.288	0.177	8.95e-286	Type I	ETFDH	NA
CAP21	8.06e-290	0.285233	0.596	0.446	1.71e-285	Type I	CAP2	NA
FSD21	2.59e-284	0.298016	0.352	0.232	5.48e-280	Type I	FSD2	NA
TMEM38A	1.91e-281	0.281271	0.422	0.289	4.04e-277	Type I	TMEM38A	NA
ANK11	1.77e-276	0.275616	0.504	0.36	3.75e-272	Type I	ANK1	NA
ABRA	2.21e-274	0.363725	0.306	0.198	4.69e-270	Type I	ABRA	NA
CFL2	3.59e-273	0.275386	0.293	0.184	7.6e-269	Type I	CFL2	NA
CEP851	7.01e-273	0.260553	0.42	0.288	1.48e-268	Type I	CEP85	NA
B3GALNT21	1.88e-271	0.270875	0.405	0.276	3.97e-267	Type I	B3GALNT2	NA
FOXP21	6.65e-271	0.269656	0.34	0.223	1.41e-266	Type I	FOXP2	NA
GLUL	9.8e-268	0.402609	0.47	0.346	2.08e-263	Type I	GLUL	NA
TLE4	2.35e-265	0.298259	0.336	0.223	4.98e-261	Type I	TLE4	NA
LARP4	5.8e-265	0.274429	0.334	0.219	1.23e-260	Type I	LARP4	NA
MNAT1	2.84e-263	0.272049	0.43	0.3	6.02e-259	Type I	MNAT1	NA
LINC02256	2.53e-261	0.259902	0.386	0.261	5.35e-257	Type I	LINC02256	NA
NDUFV1	7.44e-260	0.260442	0.474	0.338	1.58e-255	Type I	NDUFV1	NA
USO1	1.02e-259	0.262415	0.414	0.286	2.15e-255	Type I	USO1	NA
NR2C1	1.92e-255	0.263155	0.404	0.279	4.07e-251	Type I	NR2C1	NA
NDUFS7	9.86e-255	0.260076	0.35	0.233	2.09e-250	Type I	NDUFS7	NA
UQCRC2	5.24e-254	0.255559	0.33	0.216	1.11e-249	Type I	UQCRC2	NA
WIPI1	8.71e-254	0.271657	0.271	0.171	1.84e-249	Type I	WIPI1	NA
TRIM71	9.67e-252	0.273805	0.489	0.355	2.05e-247	Type I	TRIM7	NA
HADH	2.08e-242	0.258212	0.273	0.173	4.4e-238	Type I	HADH	NA
CLIP1	6.02e-238	0.267323	0.584	0.446	1.27e-233	Type I	CLIP1	NA
ACSS2	4.8e-234	0.250891	0.306	0.201	1.02e-229	Type I	ACSS2	NA
UGP2	5.12e-234	0.288433	0.296	0.195	1.08e-229	Type I	UGP2	NA
BCL6	5.66e-227	0.25424	0.458	0.333	1.2e-222	Type I	BCL6	NA
LMOD3	1.41e-222	0.250497	0.353	0.243	2.98e-218	Type I	LMOD3	NA
ASB101	2.38e-218	0.252597	0.292	0.194	5.05e-214	Type I	ASB10	NA
SF3A3	5.97e-198	0.291956	0.281	0.191	1.26e-193	Type I	SF3A3	NA
NR4A1	3.75e-169	0.291325	0.28	0.198	7.93e-165	Type I	NR4A1	NA
MYH71	0	1.74465	0.902	0.749	0	mixed Type I/II	MYH7	NA
TNNC2	0	1.7218	0.944	0.762	0	mixed Type I/II	TNNC2	NA
TNNC11	0	1.71775	0.806	0.59	0	mixed Type I/II	TNNC1	NA
CKM	0	1.66825	0.959	0.807	0	mixed Type I/II	CKM	NA
GAPDH	0	1.57656	0.872	0.62	0	mixed Type I/II	GAPDH	NA
MB	0	1.52241	0.917	0.732	0	mixed Type I/II	MB	NA
MYL21	0	1.51442	0.83	0.642	0	mixed Type I/II	MYL2	NA
TCAP	0	1.43379	0.95	0.806	0	mixed Type I/II	TCAP	NA
MT-CO1	0	1.39326	0.98	0.854	0	mixed Type I/II	MT-CO1	NA
MT-CO2	0	1.38353	0.843	0.58	0	mixed Type I/II	MT-CO2	NA
RPLP1	0	1.36528	0.839	0.582	0	mixed Type I/II	RPLP1	NA
TNNI21	0	1.32508	0.805	0.556	0	mixed Type I/II	TNNI2	NA
PGAM2	0	1.30455	0.517	0.241	0	mixed Type I/II	PGAM2	NA
MYLPF1	0	1.2648	0.891	0.676	0	mixed Type I/II	MYLPF	NA
ACTA1	0	1.25092	0.999	0.98	0	mixed Type I/II	ACTA1	NA
MT-CYB	0	1.24634	0.74	0.457	0	mixed Type I/II	MT-CYB	NA
MT-CO3	0	1.23914	0.872	0.649	0	mixed Type I/II	MT-CO3	NA
TNNI11	0	1.22502	0.728	0.551	0	mixed Type I/II	TNNI1	NA
MT-ND4	0	1.21271	0.77	0.504	0	mixed Type I/II	MT-ND4	NA
SLN	0	1.18469	0.689	0.439	0	mixed Type I/II	SLN	NA
TPT1	0	1.18453	0.84	0.662	0	mixed Type I/II	TPT1	NA
MYL11	0	1.17339	0.795	0.55	0	mixed Type I/II	MYL1	NA
RPL18A	0	1.17119	0.454	0.21	0	mixed Type I/II	RPL18A	NA
MT-ND4L	0	1.15769	0.618	0.366	0	mixed Type I/II	MT-ND4L	NA
MT-ND1	0	1.1567	0.736	0.476	0	mixed Type I/II	MT-ND1	NA
MT-ATP6	0	1.14049	0.728	0.458	0	mixed Type I/II	MT-ATP6	NA
HSPB6	0	1.13842	0.416	0.208	0	mixed Type I/II	HSPB6	NA
COX6A2	0	1.12498	0.713	0.5	0	mixed Type I/II	COX6A2	NA
MT-ND5	0	1.11429	0.657	0.412	0	mixed Type I/II	MT-ND5	NA
MYL31	0	1.11166	0.495	0.336	0	mixed Type I/II	MYL3	NA
S100A1	0	1.10172	0.378	0.168	0	mixed Type I/II	S100A1	NA
RPL29	0	1.10056	0.431	0.198	0	mixed Type I/II	RPL29	NA
ALDOA1	0	1.09518	0.576	0.38	0	mixed Type I/II	ALDOA	NA
MYH21	0	1.09337	0.97	0.848	0	mixed Type I/II	MYH2	NA
DES	0	1.0875	0.916	0.808	0	mixed Type I/II	DES	NA
EEF2	0	1.07644	0.378	0.164	0	mixed Type I/II	EEF2	NA
MT-ND2	0	1.07592	0.654	0.415	0	mixed Type I/II	MT-ND2	NA
RPL8	0	1.05708	0.436	0.206	0	mixed Type I/II	RPL8	NA
TPM21	0	1.0359	0.983	0.914	0	mixed Type I/II	TPM2	NA
MYH11	0	1.0263	0.701	0.496	0	mixed Type I/II	MYH1	NA
MT-ND3	0	1.00486	0.529	0.309	0	mixed Type I/II	MT-ND3	NA
CSRP3	0	0.999108	0.383	0.218	0	mixed Type I/II	CSRP3	NA
RPS2	0	0.984646	0.401	0.209	0	mixed Type I/II	RPS2	NA
RPL41	0	0.976875	0.463	0.277	0	mixed Type I/II	RPL41	NA
RPS23	0	0.971112	0.464	0.257	0	mixed Type I/II	RPS23	NA
RPS13	0	0.967038	0.439	0.235	0	mixed Type I/II	RPS13	NA
COX7A1	0	0.95855	0.575	0.385	0	mixed Type I/II	COX7A1	NA
CRYAB	0	0.946776	0.658	0.46	0	mixed Type I/II	CRYAB	NA
NDUFA4	0	0.939118	0.333	0.169	0	mixed Type I/II	NDUFA4	NA
RPL19	0	0.936969	0.407	0.214	0	mixed Type I/II	RPL19	NA
RPL13	0	0.92801	0.58	0.38	0	mixed Type I/II	RPL13	NA
RPL32	0	0.923233	0.431	0.234	0	mixed Type I/II	RPL32	NA
COX5B	0	0.914256	0.39	0.223	0	mixed Type I/II	COX5B	NA
RPLP0	0	0.9114	0.387	0.209	0	mixed Type I/II	RPLP0	NA
RPS12	0	0.904898	0.448	0.264	0	mixed Type I/II	RPS12	NA
RPL37A	0	0.901943	0.501	0.306	0	mixed Type I/II	RPL37A	NA
CA31	0	0.891896	0.663	0.429	0	mixed Type I/II	CA3	NA
FTH1	0	0.876721	0.432	0.245	0	mixed Type I/II	FTH1	NA
NDUFB9	0	0.873181	0.29	0.137	0	mixed Type I/II	NDUFB9	NA
RPS5	0	0.863628	0.272	0.118	0	mixed Type I/II	RPS5	NA
MT-ND6	0	0.856634	0.256	0.103	0	mixed Type I/II	MT-ND6	NA
RPL13A	0	0.855387	0.396	0.218	0	mixed Type I/II	RPL13A	NA
XIRP2	0	0.853333	0.897	0.766	0	mixed Type I/II	XIRP2	NA
RPS15	0	0.851545	0.39	0.217	0	mixed Type I/II	RPS15	NA
TOMM7	0	0.844527	0.301	0.147	0	mixed Type I/II	TOMM7	NA
RPS14	0	0.842149	0.411	0.238	0	mixed Type I/II	RPS14	NA
RPL30	0	0.82632	0.405	0.234	0	mixed Type I/II	RPL30	NA
RPS19	0	0.820482	0.337	0.166	0	mixed Type I/II	RPS19	NA
RPS24	0	0.820141	0.468	0.298	0	mixed Type I/II	RPS24	NA
ENO31	0	0.790017	0.891	0.711	0	mixed Type I/II	ENO3	NA
TPM11	0	0.763512	0.929	0.785	0	mixed Type I/II	TPM1	NA
MYBPC21	0	0.74676	0.73	0.515	0	mixed Type I/II	MYBPC2	NA
KLHL41	0	0.728786	0.678	0.535	0	mixed Type I/II	KLHL41	NA
TNNT31	0	0.609253	0.934	0.736	0	mixed Type I/II	TNNT3	NA
TTN1	0	0.563202	1	0.998	0	mixed Type I/II	TTN	NA
FAU	8.7e-308	0.822475	0.309	0.153	1.84e-303	mixed Type I/II	FAU	NA
RPS4X	3.43e-305	0.777487	0.274	0.127	7.25e-301	mixed Type I/II	RPS4X	NA
ATP2A11	1.2e-300	0.48906	0.822	0.615	2.54e-296	mixed Type I/II	ATP2A1	NA
FHL11	4.71e-297	0.486463	0.9	0.825	9.97e-293	mixed Type I/II	FHL1	NA
MYL12A	2.07e-293	0.898048	0.494	0.338	4.39e-289	mixed Type I/II	MYL12A	NA
RPS3	4.49e-292	0.800976	0.303	0.152	9.5e-288	mixed Type I/II	RPS3	NA
COX7C	4.13e-291	0.84415	0.381	0.222	8.74e-287	mixed Type I/II	COX7C	NA
CHCHD10	6.62e-285	0.860022	0.363	0.21	1.4e-280	mixed Type I/II	CHCHD10	NA
RPS28	2.69e-284	0.769415	0.452	0.286	5.69e-280	mixed Type I/II	RPS28	NA
RPL35	1.24e-283	0.767223	0.316	0.164	2.62e-279	mixed Type I/II	RPL35	NA
RPL10	1.22e-281	0.778706	0.555	0.404	2.58e-277	mixed Type I/II	RPL10	NA
RPL7A	4.77e-280	0.808402	0.353	0.198	1.01e-275	mixed Type I/II	RPL7A	NA
SELENOW	9.09e-280	0.795878	0.465	0.308	1.92e-275	mixed Type I/II	SELENOW	NA
MYOZ11	8.16e-279	0.712901	0.604	0.465	1.73e-274	mixed Type I/II	MYOZ1	NA
COX6B1	1.52e-276	0.806556	0.257	0.123	3.21e-272	mixed Type I/II	COX6B1	NA
RPS8	2.52e-275	0.776198	0.493	0.336	5.32e-271	mixed Type I/II	RPS8	NA
MT-ATP8	2.23e-267	0.833355	0.306	0.159	4.73e-263	mixed Type I/II	MT-ATP8	NA
ATP5F1D	5.61e-267	0.796123	0.485	0.338	1.19e-262	mixed Type I/II	ATP5F1D	NA
HSP90AB1	2.1e-262	0.771211	0.351	0.201	4.44e-258	mixed Type I/II	HSP90AB1	NA
RPL39	8.73e-258	0.738363	0.32	0.172	1.85e-253	mixed Type I/II	RPL39	NA
RPS16	4.31e-257	0.781244	0.343	0.194	9.13e-253	mixed Type I/II	RPS16	NA
PYGM1	6.09e-252	0.552146	0.728	0.605	1.29e-247	mixed Type I/II	PYGM	NA
UQCR10	5.79e-251	0.754328	0.275	0.14	1.23e-246	mixed Type I/II	UQCR10	NA
RPL23A	3.31e-249	0.721691	0.276	0.14	7e-245	mixed Type I/II	RPL23A	NA
UQCR11	1.29e-248	0.764184	0.258	0.128	2.74e-244	mixed Type I/II	UQCR11	NA
RPS27A	5.2e-240	0.712823	0.331	0.186	1.1e-235	mixed Type I/II	RPS27A	NA
CMYA51	1.37e-239	0.326622	0.989	0.916	2.91e-235	mixed Type I/II	CMYA5	NA
FLNC	1.11e-238	0.604397	0.702	0.583	2.34e-234	mixed Type I/II	FLNC	NA
RPS18	1.63e-234	0.723167	0.331	0.189	3.46e-230	mixed Type I/II	RPS18	NA
HSPB1	5.81e-230	0.73209	0.475	0.326	1.23e-225	mixed Type I/II	HSPB1	NA
RPS26	2.32e-229	0.724656	0.304	0.167	4.9e-225	mixed Type I/II	RPS26	NA
CASQ11	3.08e-228	0.581833	0.648	0.523	6.53e-224	mixed Type I/II	CASQ1	NA
RPL18	2.44e-227	0.706057	0.287	0.154	5.17e-223	mixed Type I/II	RPL18	NA
RPS6	2.12e-222	0.689519	0.294	0.161	4.48e-218	mixed Type I/II	RPS6	NA
RPL14	8.96e-217	0.709817	0.333	0.198	1.9e-212	mixed Type I/II	RPL14	NA
TNNT11	1.89e-213	0.482981	0.881	0.725	4.01e-209	mixed Type I/II	TNNT1	NA
RPS21	3.22e-213	0.69287	0.285	0.156	6.81e-209	mixed Type I/II	RPS21	NA
RPL37	1.38e-209	0.674729	0.368	0.229	2.92e-205	mixed Type I/II	RPL37	NA
RPS3A	3.57e-209	0.690936	0.438	0.303	7.55e-205	mixed Type I/II	RPS3A	NA
RPL21	1.66e-208	0.685841	0.276	0.15	3.51e-204	mixed Type I/II	RPL21	NA
TPI11	4.24e-206	0.685812	0.422	0.285	8.98e-202	mixed Type I/II	TPI1	NA
NDUFB10	1.23e-204	0.675273	0.258	0.138	2.61e-200	mixed Type I/II	NDUFB10	NA
EEF1B2	4.06e-201	0.682373	0.254	0.136	8.58e-197	mixed Type I/II	EEF1B2	NA
RPL28	9.05e-199	0.656727	0.28	0.155	1.92e-194	mixed Type I/II	RPL28	NA
UQCRB	4.68e-198	0.687186	0.344	0.214	9.91e-194	mixed Type I/II	UQCRB	NA
COX4I1	5.82e-198	0.716251	0.388	0.26	1.23e-193	mixed Type I/II	COX4I1	NA
COX6C	8.28e-197	0.690937	0.275	0.154	1.75e-192	mixed Type I/II	COX6C	NA
ATP5F1E	2.88e-196	0.672089	0.254	0.137	6.1e-192	mixed Type I/II	ATP5F1E	NA
RPLP2	6.54e-196	0.658048	0.298	0.171	1.38e-191	mixed Type I/II	RPLP2	NA
GAMT	3.11e-195	0.703955	0.321	0.195	6.58e-191	mixed Type I/II	GAMT	NA
RPL34	3.47e-192	0.637123	0.318	0.188	7.34e-188	mixed Type I/II	RPL34	NA
PKM1	3.93e-190	0.594631	0.492	0.355	8.32e-186	mixed Type I/II	PKM	NA
RPS15A	7.98e-190	0.671453	0.409	0.279	1.69e-185	mixed Type I/II	RPS15A	NA
YBX1	5.61e-185	0.67527	0.294	0.174	1.19e-180	mixed Type I/II	YBX1	NA
RPL22	3.51e-184	0.632194	0.255	0.14	7.43e-180	mixed Type I/II	RPL22	NA
SLC25A4	1.25e-183	0.582094	0.575	0.467	2.65e-179	mixed Type I/II	SLC25A4	NA
RPS25	4.41e-178	0.617727	0.48	0.359	9.34e-174	mixed Type I/II	RPS25	NA
UQCRQ	7.83e-175	0.670411	0.263	0.151	1.66e-170	mixed Type I/II	UQCRQ	NA
COX5A	2.23e-174	0.680341	0.277	0.164	4.71e-170	mixed Type I/II	COX5A	NA
RPL12	4.94e-171	0.633848	0.341	0.217	1.05e-166	mixed Type I/II	RPL12	NA
EEF1A2	1.37e-169	0.633271	0.326	0.209	2.9e-165	mixed Type I/II	EEF1A2	NA
LDB31	4.08e-168	0.371176	0.822	0.732	8.64e-164	mixed Type I/II	LDB3	NA
RPL6	3.08e-166	0.637621	0.314	0.196	6.53e-162	mixed Type I/II	RPL6	NA
ATP5MC2	1.62e-161	0.641177	0.301	0.187	3.43e-157	mixed Type I/II	ATP5MC2	NA
COX7B	1.2e-160	0.640818	0.261	0.153	2.55e-156	mixed Type I/II	COX7B	NA
RPS9	1.8e-160	0.620943	0.269	0.158	3.81e-156	mixed Type I/II	RPS9	NA
RPL24	1.14e-159	0.623228	0.264	0.154	2.42e-155	mixed Type I/II	RPL24	NA
RPS27	3.15e-158	0.599646	0.345	0.225	6.67e-154	mixed Type I/II	RPS27	NA
BIN11	4.18e-155	0.528248	0.539	0.435	8.85e-151	mixed Type I/II	BIN1	NA
RPL9	6.78e-155	0.591545	0.263	0.154	1.43e-150	mixed Type I/II	RPL9	NA
LDHA1	2.09e-154	0.600709	0.303	0.189	4.42e-150	mixed Type I/II	LDHA	NA
CSDE1	3.62e-153	0.600581	0.464	0.359	7.67e-149	mixed Type I/II	CSDE1	NA
UBC	1.57e-139	0.586098	0.299	0.192	3.33e-135	mixed Type I/II	UBC	NA
RPS7	6.45e-133	0.551622	0.266	0.164	1.37e-128	mixed Type I/II	RPS7	NA
ACTN31	4.04e-125	0.48947	0.405	0.284	8.54e-121	mixed Type I/II	ACTN3	NA
NRAP1	3.66e-122	0.300831	0.86	0.76	7.74e-118	mixed Type I/II	NRAP	NA
SYNPO2	2.36e-121	0.527849	0.469	0.376	4.99e-117	mixed Type I/II	SYNPO2	NA
ATP5F1B	6.29e-115	0.523946	0.424	0.33	1.33e-110	mixed Type I/II	ATP5F1B	NA
EIF1	7.97e-112	0.509805	0.457	0.37	1.69e-107	mixed Type I/II	EIF1	NA
EEF1D	6.81e-108	0.532054	0.331	0.237	1.44e-103	mixed Type I/II	EEF1D	NA
HBB	9.1e-106	0.560997	0.418	0.323	1.93e-101	mixed Type I/II	HBB	NA
RPL11	5.61e-104	0.502276	0.314	0.22	1.19e-99	mixed Type I/II	RPL11	NA
SMIM37	1.72e-103	0.536013	0.25	0.164	3.63e-99	mixed Type I/II	SMIM37	NA
TPM31	5.7e-103	0.438157	0.721	0.598	1.21e-98	mixed Type I/II	TPM3	NA
SYNM1	3.55e-90	0.360601	0.587	0.511	7.52e-86	mixed Type I/II	SYNM	NA
RAD23A	1.13e-84	0.496441	0.312	0.232	2.39e-80	mixed Type I/II	RAD23A	NA
IGFBP5	1.78e-83	0.311211	0.277	0.19	3.77e-79	mixed Type I/II	IGFBP5	NA
RACK1	1.26e-82	0.454647	0.267	0.187	2.68e-78	mixed Type I/II	RACK1	NA
GNAS	8.47e-82	0.418569	0.328	0.242	1.79e-77	mixed Type I/II	GNAS	NA
MT1X	9.49e-78	0.402394	0.362	0.277	2.01e-73	mixed Type I/II	MT1X	NA
IDH21	3.06e-76	0.434185	0.395	0.321	6.48e-72	mixed Type I/II	IDH2	NA
ZNF1061	4.48e-76	0.327896	0.65	0.585	9.49e-72	mixed Type I/II	ZNF106	NA
EEF1A1	1.71e-74	0.301561	0.252	0.171	3.62e-70	mixed Type I/II	EEF1A1	NA
UQCRC1	9.56e-73	0.457513	0.26	0.187	2.02e-68	mixed Type I/II	UQCRC1	NA
KIF1C	1.07e-72	0.477301	0.258	0.186	2.26e-68	mixed Type I/II	KIF1C	NA
CFL21	2.28e-72	0.466448	0.288	0.214	4.82e-68	mixed Type I/II	CFL2	NA
G0S21	7.34e-72	0.406533	0.284	0.204	1.55e-67	mixed Type I/II	G0S2	NA
YBX3	1.38e-71	0.281041	0.719	0.668	2.93e-67	mixed Type I/II	YBX3	NA
SLC25A3	2.61e-67	0.438548	0.311	0.24	5.52e-63	mixed Type I/II	SLC25A3	NA
CNBP	5.62e-60	0.404992	0.356	0.29	1.19e-55	mixed Type I/II	CNBP	NA
PLEC	2.46e-59	0.433979	0.337	0.271	5.2e-55	mixed Type I/II	PLEC	NA
TTN-AS1	1.53e-58	0.660996	0.315	0.249	3.24e-54	mixed Type I/II	TTN-AS1	NA
MAP3K20	1.17e-55	0.39483	0.376	0.316	2.49e-51	mixed Type I/II	MAP3K20	NA
ATP5MC3	3.34e-55	0.418407	0.256	0.195	7.07e-51	mixed Type I/II	ATP5MC3	NA
OAZ1	1.44e-54	0.355861	0.278	0.211	3.04e-50	mixed Type I/II	OAZ1	NA
PKIA1	7.02e-54	0.382778	0.358	0.297	1.49e-49	mixed Type I/II	PKIA	NA
TCEA31	1.56e-53	0.387163	0.353	0.293	3.31e-49	mixed Type I/II	TCEA3	NA
ATP5F1A	3.09e-50	0.392821	0.341	0.284	6.53e-46	mixed Type I/II	ATP5F1A	NA
LMOD21	6.24e-47	0.266828	0.572	0.514	1.32e-42	mixed Type I/II	LMOD2	NA
LMOD31	3.85e-45	0.346577	0.331	0.274	8.15e-41	mixed Type I/II	LMOD3	NA
FXYD1	8.82e-45	0.339447	0.434	0.383	1.87e-40	mixed Type I/II	FXYD1	NA
JSRP1	5.58e-42	0.345651	0.285	0.231	1.18e-37	mixed Type I/II	JSRP1	NA
ADSSL11	1.01e-41	0.303135	0.436	0.383	2.15e-37	mixed Type I/II	ADSSL1	NA
EIF3K	3.01e-41	0.37347	0.25	0.198	6.38e-37	mixed Type I/II	EIF3K	NA
APOBEC2	8.58e-40	0.34223	0.258	0.205	1.82e-35	mixed Type I/II	APOBEC2	NA
NFE2L11	2.18e-37	0.283878	0.432	0.385	4.61e-33	mixed Type I/II	NFE2L1	NA
PGM11	1.85e-30	0.256593	0.406	0.358	3.92e-26	mixed Type I/II	PGM1	NA
CALM11	2.6e-30	0.277458	0.373	0.328	5.51e-26	mixed Type I/II	CALM1	NA
HRC	8.13e-30	0.31785	0.269	0.226	1.72e-25	mixed Type I/II	HRC	NA
SRL	3.46e-18	0.28168	0.263	0.234	7.33e-14	mixed Type I/II	SRL	NA
NDUFS71	2.12e-17	0.255277	0.297	0.269	4.49e-13	mixed Type I/II	NDUFS7	NA
ABCA8	0	3.85904	0.808	0.058	0	LUM+ FAP Cells	ABCA8	NA
HMCN2	0	3.58611	0.802	0.06	0	LUM+ FAP Cells	HMCN2	NA
LAMA2	0	3.54507	0.848	0.134	0	LUM+ FAP Cells	LAMA2	NA
TNXB	0	3.54435	0.85	0.113	0	LUM+ FAP Cells	TNXB	NA
COL6A3	0	3.52397	0.88	0.162	0	LUM+ FAP Cells	COL6A3	NA
COL6A1	0	3.52131	0.868	0.115	0	LUM+ FAP Cells	COL6A1	NA
GSN	0	3.47343	0.854	0.268	0	LUM+ FAP Cells	GSN	NA
COL15A1	0	3.452	0.742	0.073	0	LUM+ FAP Cells	COL15A1	NA
DCN	0	3.4345	0.895	0.243	0	LUM+ FAP Cells	DCN	NA
CFD	0	3.41013	0.707	0.148	0	LUM+ FAP Cells	CFD	NA
COL6A2	0	3.33977	0.844	0.12	0	LUM+ FAP Cells	COL6A2	NA
APOD	0	3.33793	0.66	0.178	0	LUM+ FAP Cells	APOD	NA
ADH1B	0	3.29917	0.547	0.037	0	LUM+ FAP Cells	ADH1B	NA
SCN7A	0	3.25382	0.591	0.03	0	LUM+ FAP Cells	SCN7A	NA
HSPG2	0	3.21127	0.808	0.121	0	LUM+ FAP Cells	HSPG2	NA
COL1A2	0	3.12985	0.774	0.103	0	LUM+ FAP Cells	COL1A2	NA
SMOC2	0	3.01919	0.625	0.066	0	LUM+ FAP Cells	SMOC2	NA
ABCA10	0	3.0101	0.675	0.122	0	LUM+ FAP Cells	ABCA10	NA
ABCA6	0	2.97777	0.748	0.136	0	LUM+ FAP Cells	ABCA6	NA
MEG3	0	2.95331	0.889	0.077	0	LUM+ FAP Cells	MEG3	NA
LTBP4	0	2.93633	0.687	0.104	0	LUM+ FAP Cells	LTBP4	NA
DIO3OS	0	2.81877	0.514	0.015	0	LUM+ FAP Cells	DIO3OS	NA
LSP1	0	2.78305	0.589	0.043	0	LUM+ FAP Cells	LSP1	NA
FBLN2	0	2.77954	0.585	0.069	0	LUM+ FAP Cells	FBLN2	NA
ABCA9	0	2.76806	0.626	0.085	0	LUM+ FAP Cells	ABCA9	NA
PLAGL1	0	2.73466	0.583	0.048	0	LUM+ FAP Cells	PLAGL1	NA
ITIH5	0	2.73375	0.523	0.04	0	LUM+ FAP Cells	ITIH5	NA
EGFR	0	2.67197	0.653	0.103	0	LUM+ FAP Cells	EGFR	NA
PLXDC1	0	2.66698	0.524	0.029	0	LUM+ FAP Cells	PLXDC1	NA
LRP1	0	2.65356	0.623	0.081	0	LUM+ FAP Cells	LRP1	NA
FN1	0	2.63246	0.534	0.096	0	LUM+ FAP Cells	FN1	NA
SPTBN1	0	2.61571	0.839	0.227	0	LUM+ FAP Cells	SPTBN1	NA
COL3A1	0	2.59484	0.602	0.096	0	LUM+ FAP Cells	COL3A1	NA
LAMB1	0	2.51039	0.43	0.028	0	LUM+ FAP Cells	LAMB1	NA
MRC2	0	2.50759	0.475	0.031	0	LUM+ FAP Cells	MRC2	NA
MYOC	0	2.50558	0.336	0.021	0	LUM+ FAP Cells	MYOC	NA
COL4A2	0	2.49732	0.57	0.06	0	LUM+ FAP Cells	COL4A2	NA
MME	0	2.49191	0.49	0.06	0	LUM+ FAP Cells	MME	NA
COL12A1	0	2.46061	0.461	0.029	0	LUM+ FAP Cells	COL12A1	NA
SLC1A7	0	2.45445	0.331	0.006	0	LUM+ FAP Cells	SLC1A7	NA
PI16	0	2.45023	0.34	0.021	0	LUM+ FAP Cells	PI16	NA
PTGDS	0	2.40885	0.34	0.029	0	LUM+ FAP Cells	PTGDS	NA
PDGFRA	0	2.40252	0.457	0.031	0	LUM+ FAP Cells	PDGFRA	NA
MFAP5	0	2.4022	0.491	0.055	0	LUM+ FAP Cells	MFAP5	NA
COL4A1	0	2.38509	0.54	0.071	0	LUM+ FAP Cells	COL4A1	NA
MXRA8	0	2.37214	0.47	0.031	0	LUM+ FAP Cells	MXRA8	NA
C3	0	2.36772	0.358	0.037	0	LUM+ FAP Cells	C3	NA
EPB41L2	0	2.35324	0.592	0.069	0	LUM+ FAP Cells	EPB41L2	NA
C1S	0	2.31882	0.522	0.112	0	LUM+ FAP Cells	C1S	NA
LTBP2	0	2.31482	0.399	0.025	0	LUM+ FAP Cells	LTBP2	NA
FMO2	0	2.28858	0.358	0.024	0	LUM+ FAP Cells	FMO2	NA
NOVA1	0	2.27395	0.398	0.018	0	LUM+ FAP Cells	NOVA1	NA
COL5A2	0	2.27123	0.438	0.038	0	LUM+ FAP Cells	COL5A2	NA
PHLDB1	0	2.22177	0.6	0.128	0	LUM+ FAP Cells	PHLDB1	NA
CYP4B1	0	2.20516	0.394	0.018	0	LUM+ FAP Cells	CYP4B1	NA
WISP2	0	2.19574	0.348	0.027	0	LUM+ FAP Cells	WISP2	NA
ADD3	0	2.18482	0.445	0.036	0	LUM+ FAP Cells	ADD3	NA
CXCL14	0	2.18309	0.4	0.072	0	LUM+ FAP Cells	CXCL14	NA
LAMC1	0	2.18279	0.495	0.104	0	LUM+ FAP Cells	LAMC1	NA
FAP	0	2.16614	0.365	0.011	0	LUM+ FAP Cells	FAP	NA
THBS4	0	2.15854	0.341	0.061	0	LUM+ FAP Cells	THBS4	NA
SPATA6	0	2.15817	0.404	0.026	0	LUM+ FAP Cells	SPATA6	NA
CFH	0	2.15554	0.361	0.041	0	LUM+ FAP Cells	CFH	NA
ABI3BP	0	2.14299	0.385	0.026	0	LUM+ FAP Cells	ABI3BP	NA
SVEP1	0	2.13965	0.372	0.024	0	LUM+ FAP Cells	SVEP1	NA
FGFR1	0	2.13608	0.46	0.06	0	LUM+ FAP Cells	FGFR1	NA
MAP1B	0	2.13292	0.417	0.042	0	LUM+ FAP Cells	MAP1B	NA
FBN1	0	2.09878	0.534	0.109	0	LUM+ FAP Cells	FBN1	NA
APP	0	2.09009	0.459	0.074	0	LUM+ FAP Cells	APP	NA
NAV1	0	2.08838	0.413	0.037	0	LUM+ FAP Cells	NAV1	NA
ITGA11	0	2.06086	0.359	0.018	0	LUM+ FAP Cells	ITGA11	NA
TFPI	0	2.04464	0.458	0.085	0	LUM+ FAP Cells	TFPI	NA
COL1A1	0	2.02702	0.331	0.038	0	LUM+ FAP Cells	COL1A1	NA
DPT	0	2.02029	0.326	0.019	0	LUM+ FAP Cells	DPT	NA
CCDC80	0	2.01764	0.357	0.044	0	LUM+ FAP Cells	CCDC80	NA
IGFBP6	0	2.01234	0.307	0.048	0	LUM+ FAP Cells	IGFBP6	NA
VIT	0	2.00744	0.348	0.016	0	LUM+ FAP Cells	VIT	NA
PODN	0	2.00028	0.323	0.013	0	LUM+ FAP Cells	PODN	NA
SERPING1	0	1.99954	0.371	0.055	0	LUM+ FAP Cells	SERPING1	NA
AC245595.1	0	1.97919	0.354	0.028	0	LUM+ FAP Cells	AC245595.1	NA
IGF1	0	1.96505	0.315	0.03	0	LUM+ FAP Cells	IGF1	NA
EBF2	0	1.94416	0.357	0.021	0	LUM+ FAP Cells	EBF2	NA
GAS7	0	1.94405	0.364	0.027	0	LUM+ FAP Cells	GAS7	NA
NEGR1	0	1.94223	0.328	0.015	0	LUM+ FAP Cells	NEGR1	NA
DCLK1	0	1.93515	0.337	0.02	0	LUM+ FAP Cells	DCLK1	NA
TIMP3	0	1.93378	0.524	0.11	0	LUM+ FAP Cells	TIMP3	NA
PID1	0	1.93369	0.318	0.014	0	LUM+ FAP Cells	PID1	NA
C1R	0	1.93189	0.297	0.031	0	LUM+ FAP Cells	C1R	NA
HTRA3	0	1.9301	0.29	0.02	0	LUM+ FAP Cells	HTRA3	NA
VCAN	0	1.927	0.328	0.032	0	LUM+ FAP Cells	VCAN	NA
TRIM22	0	1.92232	0.356	0.026	0	LUM+ FAP Cells	TRIM22	NA
STARD9	0	1.92205	0.389	0.037	0	LUM+ FAP Cells	STARD9	NA
CILP	0	1.90837	0.293	0.022	0	LUM+ FAP Cells	CILP	NA
PCOLCE	0	1.89727	0.307	0.015	0	LUM+ FAP Cells	PCOLCE	NA
FSTL1	0	1.89702	0.419	0.066	0	LUM+ FAP Cells	FSTL1	NA
RET	0	1.88553	0.267	0.009	0	LUM+ FAP Cells	RET	NA
IGFBP7	0	1.86994	0.463	0.095	0	LUM+ FAP Cells	IGFBP7	NA
SPRY1	0	1.86438	0.408	0.079	0	LUM+ FAP Cells	SPRY1	NA
SH3D19	0	1.86041	0.401	0.074	0	LUM+ FAP Cells	SH3D19	NA
VIM	0	1.8588	0.494	0.12	0	LUM+ FAP Cells	VIM	NA
ADAM33	0	1.85555	0.319	0.019	0	LUM+ FAP Cells	ADAM33	NA
CST3	0	1.83035	0.434	0.16	0	LUM+ FAP Cells	CST3	NA
CALD1	0	1.82471	0.522	0.087	0	LUM+ FAP Cells	CALD1	NA
TNS2	0	1.81515	0.574	0.189	0	LUM+ FAP Cells	TNS2	NA
RRBP1	0	1.80295	0.399	0.07	0	LUM+ FAP Cells	RRBP1	NA
FBLN5	0	1.7845	0.287	0.017	0	LUM+ FAP Cells	FBLN5	NA
MMP2	0	1.76778	0.305	0.052	0	LUM+ FAP Cells	MMP2	NA
CRISPLD2	0	1.76731	0.263	0.017	0	LUM+ FAP Cells	CRISPLD2	NA
COL5A1	0	1.76664	0.306	0.027	0	LUM+ FAP Cells	COL5A1	NA
COLGALT2	0	1.75872	0.27	0.018	0	LUM+ FAP Cells	COLGALT2	NA
LIFR	0	1.75492	0.417	0.117	0	LUM+ FAP Cells	LIFR	NA
CBLB	0	1.705	0.369	0.074	0	LUM+ FAP Cells	CBLB	NA
TNFAIP2	0	1.70271	0.417	0.098	0	LUM+ FAP Cells	TNFAIP2	NA
BOC	0	1.69784	0.256	0.012	0	LUM+ FAP Cells	BOC	NA
DNM3OS	0	1.69438	0.262	0.009	0	LUM+ FAP Cells	DNM3OS	NA
MGP	0	1.69405	0.277	0.039	0	LUM+ FAP Cells	MGP	NA
AHNAK	0	1.67939	0.684	0.318	0	LUM+ FAP Cells	AHNAK	NA
SRPX2	0	1.65403	0.252	0.013	0	LUM+ FAP Cells	SRPX2	NA
SCARA5	0	1.65284	0.259	0.024	0	LUM+ FAP Cells	SCARA5	NA
SPON2	0	1.63703	0.262	0.029	0	LUM+ FAP Cells	SPON2	NA
DOCK5	0	1.63359	0.251	0.02	0	LUM+ FAP Cells	DOCK5	NA
SPARCL1	0	1.63268	0.481	0.14	0	LUM+ FAP Cells	SPARCL1	NA
COL18A1	0	1.61331	0.27	0.028	0	LUM+ FAP Cells	COL18A1	NA
RUNX1T1	0	1.60672	0.312	0.048	0	LUM+ FAP Cells	RUNX1T1	NA
TGFBR3	0	1.58902	0.34	0.079	0	LUM+ FAP Cells	TGFBR3	NA
TACC1	0	1.57859	0.363	0.061	0	LUM+ FAP Cells	TACC1	NA
TCF4	0	1.57389	0.545	0.234	0	LUM+ FAP Cells	TCF4	NA
TSC22D3	0	1.54309	0.328	0.094	0	LUM+ FAP Cells	TSC22D3	NA
ZNF83	0	1.53098	0.275	0.029	0	LUM+ FAP Cells	ZNF83	NA
ABLIM1	0	1.52623	0.424	0.105	0	LUM+ FAP Cells	ABLIM1	NA
MEG8	0	1.51647	0.259	0.023	0	LUM+ FAP Cells	MEG8	NA
ZFP36L2	0	1.51432	0.346	0.083	0	LUM+ FAP Cells	ZFP36L2	NA
DSE	0	1.50542	0.315	0.074	0	LUM+ FAP Cells	DSE	NA
TGFBR2	0	1.50118	0.313	0.059	0	LUM+ FAP Cells	TGFBR2	NA
DLC1	0	1.49231	0.333	0.044	0	LUM+ FAP Cells	DLC1	NA
PCDH9	0	1.489	0.326	0.091	0	LUM+ FAP Cells	PCDH9	NA
SPTAN1	0	1.46928	0.352	0.087	0	LUM+ FAP Cells	SPTAN1	NA
GPSM2	0	1.46133	0.253	0.036	0	LUM+ FAP Cells	GPSM2	NA
PMP22	0	1.45084	0.336	0.092	0	LUM+ FAP Cells	PMP22	NA
RNF144A	0	1.44672	0.252	0.036	0	LUM+ FAP Cells	RNF144A	NA
PDGFRB	0	1.44068	0.34	0.046	0	LUM+ FAP Cells	PDGFRB	NA
RBMS1	0	1.42889	0.333	0.089	0	LUM+ FAP Cells	RBMS1	NA
DCBLD2	0	1.4109	0.27	0.052	0	LUM+ FAP Cells	DCBLD2	NA
ARHGAP24	0	1.40717	0.251	0.038	0	LUM+ FAP Cells	ARHGAP24	NA
CD34	0	1.4037	0.27	0.041	0	LUM+ FAP Cells	CD34	NA
AHI1	0	1.39637	0.374	0.144	0	LUM+ FAP Cells	AHI1	NA
BDH2	0	1.37669	0.257	0.052	0	LUM+ FAP Cells	BDH2	NA
SERPINF1	0	1.37568	0.341	0.134	0	LUM+ FAP Cells	SERPINF1	NA
OPHN1	0	1.37346	0.274	0.06	0	LUM+ FAP Cells	OPHN1	NA
RGMA	0	1.37075	0.289	0.077	0	LUM+ FAP Cells	RGMA	NA
ANXA2	0	1.36867	0.281	0.063	0	LUM+ FAP Cells	ANXA2	NA
NOTCH2	0	1.35189	0.275	0.058	0	LUM+ FAP Cells	NOTCH2	NA
LIMA1	0	1.33791	0.519	0.272	0	LUM+ FAP Cells	LIMA1	NA
KCNQ1OT1	0	1.33505	0.343	0.119	0	LUM+ FAP Cells	KCNQ1OT1	NA
RUFY3	0	1.31555	0.326	0.098	0	LUM+ FAP Cells	RUFY3	NA
GREB1L	0	1.28983	0.276	0.1	0	LUM+ FAP Cells	GREB1L	NA
DDX5	0	1.27288	0.837	0.649	0	LUM+ FAP Cells	DDX5	NA
RIMKLB	0	1.26835	0.28	0.079	0	LUM+ FAP Cells	RIMKLB	NA
CXCL12	0	1.26518	0.324	0.118	0	LUM+ FAP Cells	CXCL12	NA
CTTN	0	1.26263	0.31	0.105	0	LUM+ FAP Cells	CTTN	NA
TRIO	0	1.26013	0.379	0.168	0	LUM+ FAP Cells	TRIO	NA
WSB1	0	1.25759	0.759	0.555	0	LUM+ FAP Cells	WSB1	NA
ANXA5	0	1.25465	0.309	0.1	0	LUM+ FAP Cells	ANXA5	NA
ARGLU1	0	1.2534	0.744	0.522	0	LUM+ FAP Cells	ARGLU1	NA
FNDC3B	0	1.21784	0.348	0.157	0	LUM+ FAP Cells	FNDC3B	NA
PLXDC2	0	1.20832	0.307	0.101	0	LUM+ FAP Cells	PLXDC2	NA
CELF2	0	1.20056	0.334	0.126	0	LUM+ FAP Cells	CELF2	NA
SF3B1	0	1.18733	0.6	0.368	0	LUM+ FAP Cells	SF3B1	NA
TCF25	0	1.1849	0.458	0.234	0	LUM+ FAP Cells	TCF25	NA
ANKRD36C	0	1.17662	0.313	0.125	0	LUM+ FAP Cells	ANKRD36C	NA
LTBP3	0	1.16984	0.36	0.17	0	LUM+ FAP Cells	LTBP3	NA
FZD4	0	1.14522	0.264	0.08	0	LUM+ FAP Cells	FZD4	NA
ITM2B	0	1.14369	0.44	0.246	0	LUM+ FAP Cells	ITM2B	NA
CHD9	0	1.09519	0.538	0.342	0	LUM+ FAP Cells	CHD9	NA
S100A6	0	1.08594	0.26	0.103	0	LUM+ FAP Cells	S100A6	NA
TTC14	0	1.07101	0.391	0.207	0	LUM+ FAP Cells	TTC14	NA
CD46	0	1.06825	0.44	0.25	0	LUM+ FAP Cells	CD46	NA
ARHGAP21	0	1.05001	0.404	0.242	0	LUM+ FAP Cells	ARHGAP21	NA
RHOBTB3	0	1.04728	0.343	0.182	0	LUM+ FAP Cells	RHOBTB3	NA
PPFIBP1	0	1.04448	0.325	0.148	0	LUM+ FAP Cells	PPFIBP1	NA
ZEB1	0	1.03432	0.28	0.13	0	LUM+ FAP Cells	ZEB1	NA
ILK	0	1.02238	0.262	0.098	0	LUM+ FAP Cells	ILK	NA
ARHGAP10	0	1.00647	0.465	0.31	0	LUM+ FAP Cells	ARHGAP10	NA
ANAPC5	0	1.00476	0.411	0.242	0	LUM+ FAP Cells	ANAPC5	NA
PTPRG	0	0.975206	0.289	0.129	0	LUM+ FAP Cells	PTPRG	NA
MACF1	0	0.96512	0.446	0.265	0	LUM+ FAP Cells	MACF1	NA
DDX17	0	0.575215	0.924	0.907	0	LUM+ FAP Cells	DDX17	NA
DYNC1H1	1.02e-307	0.946605	0.394	0.229	2.17e-303	LUM+ FAP Cells	DYNC1H1	NA
CCNL2	2.22e-293	0.867565	0.542	0.403	4.69e-289	LUM+ FAP Cells	CCNL2	NA
MFGE8	2.04e-283	0.939026	0.402	0.245	4.32e-279	LUM+ FAP Cells	MFGE8	NA
LENG8	3.8e-256	0.860116	0.483	0.341	8.05e-252	LUM+ FAP Cells	LENG8	NA
LAMB2	1.85e-241	0.940139	0.309	0.171	3.92e-237	LUM+ FAP Cells	LAMB2	NA
PRRX11	6.66e-233	0.879159	0.316	0.179	1.41e-228	LUM+ FAP Cells	PRRX1	NA
PIK3R1	3.18e-227	0.889272	0.342	0.204	6.72e-223	LUM+ FAP Cells	PIK3R1	NA
UTRN	3.13e-225	0.724718	0.25	0.121	6.63e-221	LUM+ FAP Cells	UTRN	NA
ANKRD36	4.08e-211	0.855306	0.251	0.13	8.63e-207	LUM+ FAP Cells	ANKRD36	NA
RNF213	6.22e-209	0.827739	0.382	0.249	1.32e-204	LUM+ FAP Cells	RNF213	NA
OGA	4.74e-208	0.829233	0.415	0.288	1e-203	LUM+ FAP Cells	OGA	NA
RASSF4	4.36e-202	0.817138	0.262	0.141	9.23e-198	LUM+ FAP Cells	RASSF4	NA
SRSF11	1.54e-200	0.601332	0.672	0.623	3.25e-196	LUM+ FAP Cells	SRSF11	NA
ZEB2	1.16e-199	0.694232	0.263	0.138	2.47e-195	LUM+ FAP Cells	ZEB2	NA
CENPC	9.34e-195	0.847833	0.262	0.144	1.98e-190	LUM+ FAP Cells	CENPC	NA
FTX	5.31e-194	0.723818	0.585	0.505	1.12e-189	LUM+ FAP Cells	FTX	NA
ECHDC2	3.53e-191	0.73033	0.556	0.471	7.47e-187	LUM+ FAP Cells	ECHDC2	NA
SFPQ	1.52e-190	0.698633	0.544	0.449	3.22e-186	LUM+ FAP Cells	SFPQ	NA
GSTM2	3.91e-185	0.819899	0.355	0.236	8.27e-181	LUM+ FAP Cells	GSTM2	NA
B2M	2.08e-183	0.975735	0.337	0.209	4.4e-179	LUM+ FAP Cells	B2M	NA
NCOR2	3.6e-176	0.818007	0.352	0.234	7.61e-172	LUM+ FAP Cells	NCOR2	NA
NFIA	4.98e-176	0.807634	0.376	0.262	1.05e-171	LUM+ FAP Cells	NFIA	NA
OGT	2.58e-170	0.681296	0.548	0.463	5.46e-166	LUM+ FAP Cells	OGT	NA
NFIB	1.57e-169	0.812073	0.299	0.186	3.33e-165	LUM+ FAP Cells	NFIB	NA
RBM25	1.29e-168	0.679962	0.535	0.452	2.74e-164	LUM+ FAP Cells	RBM25	NA
RSRP1	1.31e-163	0.636051	0.564	0.49	2.77e-159	LUM+ FAP Cells	RSRP1	NA
MPHOSPH8	4.23e-155	0.712032	0.429	0.325	8.95e-151	LUM+ FAP Cells	MPHOSPH8	NA
CIRBP	4.5e-148	0.53773	0.686	0.653	9.54e-144	LUM+ FAP Cells	CIRBP	NA
TPR	1.76e-143	0.727272	0.3	0.194	3.72e-139	LUM+ FAP Cells	TPR	NA
HNRNPH1	3.88e-143	0.695746	0.441	0.347	8.21e-139	LUM+ FAP Cells	HNRNPH1	NA
ARID4B	3.49e-142	0.732216	0.27	0.168	7.38e-138	LUM+ FAP Cells	ARID4B	NA
NKTR	4.12e-142	0.605181	0.561	0.499	8.72e-138	LUM+ FAP Cells	NKTR	NA
SEC31A	2.32e-138	0.740406	0.303	0.201	4.92e-134	LUM+ FAP Cells	SEC31A	NA
LPP	2.21e-136	0.708917	0.349	0.247	4.69e-132	LUM+ FAP Cells	LPP	NA
EEF1A11	9.17e-134	0.617279	0.276	0.17	1.94e-129	LUM+ FAP Cells	EEF1A1	NA
PHYKPL	1.76e-131	0.729463	0.28	0.182	3.72e-127	LUM+ FAP Cells	PHYKPL	NA
CALCOCO2	2.33e-127	0.698368	0.266	0.17	4.93e-123	LUM+ FAP Cells	CALCOCO2	NA
DMTF1	2.28e-125	0.715743	0.341	0.246	4.82e-121	LUM+ FAP Cells	DMTF1	NA
SAT1	7.83e-120	0.634477	0.332	0.235	1.66e-115	LUM+ FAP Cells	SAT1	NA
MON2	9.62e-119	0.722651	0.342	0.254	2.04e-114	LUM+ FAP Cells	MON2	NA
CD99	9.92e-117	0.744797	0.34	0.251	2.1e-112	LUM+ FAP Cells	CD99	NA
ZRANB2	4.37e-114	0.587831	0.513	0.458	9.25e-110	LUM+ FAP Cells	ZRANB2	NA
MT-CO11	1.08e-111	0.327403	0.869	0.863	2.3e-107	LUM+ FAP Cells	MT-CO1	NA
KIAA1109	8.45e-99	0.664553	0.341	0.261	1.79e-94	LUM+ FAP Cells	KIAA1109	NA
THUMPD3-AS1	3.24e-94	0.655379	0.272	0.19	6.85e-90	LUM+ FAP Cells	THUMPD3-AS1	NA
SON	8.42e-94	0.435884	0.65	0.639	1.78e-89	LUM+ FAP Cells	SON	NA
SETD5	9.52e-94	0.62195	0.34	0.262	2.02e-89	LUM+ FAP Cells	SETD5	NA
TIAL1	1.07e-93	0.661793	0.275	0.195	2.27e-89	LUM+ FAP Cells	TIAL1	NA
PHF3	1.3e-84	0.602141	0.326	0.251	2.76e-80	LUM+ FAP Cells	PHF3	NA
SPAG9	2.9e-83	0.525618	0.494	0.45	6.13e-79	LUM+ FAP Cells	SPAG9	NA
PCM1	3.27e-81	0.546106	0.433	0.375	6.92e-77	LUM+ FAP Cells	PCM1	NA
EZH1	3.28e-81	0.645885	0.255	0.182	6.94e-77	LUM+ FAP Cells	EZH1	NA
ARHGAP29	7.56e-81	0.546581	0.271	0.193	1.6e-76	LUM+ FAP Cells	ARHGAP29	NA
FUS	3.48e-79	0.404095	0.638	0.634	7.38e-75	LUM+ FAP Cells	FUS	NA
VPS36	6.57e-78	0.596607	0.349	0.284	1.39e-73	LUM+ FAP Cells	VPS36	NA
MYL6	1.76e-66	0.518001	0.35	0.282	3.72e-62	LUM+ FAP Cells	MYL6	NA
ADD1	3.71e-65	0.569133	0.283	0.219	7.85e-61	LUM+ FAP Cells	ADD1	NA
NME3	1.68e-62	0.579471	0.264	0.201	3.56e-58	LUM+ FAP Cells	NME3	NA
CAST	1.71e-62	0.525024	0.377	0.323	3.62e-58	LUM+ FAP Cells	CAST	NA
POGZ	8.24e-59	0.58234	0.268	0.208	1.74e-54	LUM+ FAP Cells	POGZ	NA
PSAP	5.5e-57	0.620629	0.31	0.255	1.16e-52	LUM+ FAP Cells	PSAP	NA
ACIN1	2.46e-56	0.583546	0.26	0.203	5.21e-52	LUM+ FAP Cells	ACIN1	NA
PRRC2C	1.88e-55	0.53876	0.318	0.263	3.99e-51	LUM+ FAP Cells	PRRC2C	NA
PNISR	3.03e-54	0.31458	0.723	0.747	6.41e-50	LUM+ FAP Cells	PNISR	NA
DDX39B	1.34e-49	0.513103	0.294	0.242	2.85e-45	LUM+ FAP Cells	DDX39B	NA
UBC1	7.76e-49	0.549297	0.253	0.196	1.64e-44	LUM+ FAP Cells	UBC	NA
HMGB1	1.99e-48	0.486633	0.376	0.334	4.22e-44	LUM+ FAP Cells	HMGB1	NA
IL6ST	9.61e-48	0.510631	0.281	0.229	2.03e-43	LUM+ FAP Cells	IL6ST	NA
NFAT5	1.3e-45	0.511562	0.334	0.292	2.75e-41	LUM+ FAP Cells	NFAT5	NA
MYCBP2	1.46e-45	0.520567	0.287	0.238	3.1e-41	LUM+ FAP Cells	MYCBP2	NA
2023-09-02	2.05e-45	0.507543	0.287	0.238	4.34e-41	LUM+ FAP Cells	2023-09-02	NA
PHF20L1	1.89e-44	0.531187	0.257	0.207	4e-40	LUM+ FAP Cells	PHF20L1	NA
KLC1	4.08e-41	0.513776	0.281	0.235	8.63e-37	LUM+ FAP Cells	KLC1	NA
CREBZF	7.37e-40	0.428349	0.432	0.415	1.56e-35	LUM+ FAP Cells	CREBZF	NA
MT-CYB1	8.71e-40	0.427946	0.502	0.477	1.84e-35	LUM+ FAP Cells	MT-CYB	NA
SYNE1	2.09e-39	0.402188	0.38	0.342	4.43e-35	LUM+ FAP Cells	SYNE1	NA
RBM6	4.32e-39	0.477954	0.367	0.337	9.14e-35	LUM+ FAP Cells	RBM6	NA
SRSF5	4.32e-39	0.311709	0.617	0.639	9.15e-35	LUM+ FAP Cells	SRSF5	NA
MT-ND41	5.65e-39	0.408771	0.534	0.524	1.2e-34	LUM+ FAP Cells	MT-ND4	NA
DYNC1LI2	8.5e-39	0.492561	0.26	0.214	1.8e-34	LUM+ FAP Cells	DYNC1LI2	NA
EWSR1	2.65e-38	0.426157	0.415	0.393	5.6e-34	LUM+ FAP Cells	EWSR1	NA
GOLGB1	3.69e-38	0.495544	0.29	0.247	7.82e-34	LUM+ FAP Cells	GOLGB1	NA
MT-ND11	5.37e-37	0.397137	0.51	0.494	1.14e-32	LUM+ FAP Cells	MT-ND1	NA
JMJD1C	7.2e-37	0.468165	0.344	0.312	1.52e-32	LUM+ FAP Cells	JMJD1C	NA
SPSB3	2.57e-35	0.473942	0.263	0.221	5.44e-31	LUM+ FAP Cells	SPSB3	NA
PNN	3.8e-35	0.40971	0.388	0.365	8.05e-31	LUM+ FAP Cells	PNN	NA
MT-CO31	1.51e-34	0.321181	0.65	0.667	3.2e-30	LUM+ FAP Cells	MT-CO3	NA
TTC17	1.53e-34	0.466687	0.326	0.295	3.24e-30	LUM+ FAP Cells	TTC17	NA
LONP2	9.15e-33	0.463932	0.336	0.307	1.94e-28	LUM+ FAP Cells	LONP2	NA
SRSF7	2.91e-32	0.44212	0.299	0.263	6.17e-28	LUM+ FAP Cells	SRSF7	NA
MT-CO21	3.9e-32	0.302758	0.597	0.6	8.25e-28	LUM+ FAP Cells	MT-CO2	NA
MYO9A	2.63e-31	0.466961	0.285	0.25	5.57e-27	LUM+ FAP Cells	MYO9A	NA
NFIC	1.18e-30	0.45552	0.272	0.235	2.51e-26	LUM+ FAP Cells	NFIC	NA
MT-ND31	4.1e-30	0.441399	0.357	0.324	8.69e-26	LUM+ FAP Cells	MT-ND3	NA
SMCHD1	1.44e-28	0.42978	0.303	0.272	3.04e-24	LUM+ FAP Cells	SMCHD1	NA
PER3	1.67e-28	0.414277	0.429	0.424	3.53e-24	LUM+ FAP Cells	PER3	NA
TIA1	5.07e-27	0.455006	0.265	0.233	1.07e-22	LUM+ FAP Cells	TIA1	NA
FTH11	8.62e-27	0.406694	0.293	0.257	1.83e-22	LUM+ FAP Cells	FTH1	NA
NUMA1	9.29e-25	0.460474	0.273	0.245	1.97e-20	LUM+ FAP Cells	NUMA1	NA
HERC2	1.35e-24	0.383385	0.341	0.319	2.85e-20	LUM+ FAP Cells	HERC2	NA
MTSS1	7.59e-24	0.454005	0.262	0.234	1.61e-19	LUM+ FAP Cells	MTSS1	NA
TNS1	3.31e-23	0.390967	0.305	0.277	7.02e-19	LUM+ FAP Cells	TNS1	NA
MT-ATP61	4.29e-23	0.343262	0.479	0.479	9.08e-19	LUM+ FAP Cells	MT-ATP6	NA
ENOSF1	1.39e-22	0.399329	0.251	0.22	2.95e-18	LUM+ FAP Cells	ENOSF1	NA
MT-ND51	2.33e-21	0.351097	0.439	0.43	4.94e-17	LUM+ FAP Cells	MT-ND5	NA
MT-ND21	1.75e-20	0.347647	0.437	0.433	3.71e-16	LUM+ FAP Cells	MT-ND2	NA
DICER1	1.96e-20	0.371275	0.335	0.317	4.14e-16	LUM+ FAP Cells	DICER1	NA
HP1BP3	2.28e-20	0.339344	0.447	0.457	4.84e-16	LUM+ FAP Cells	HP1BP3	NA
LUC7L	2.61e-20	0.40625	0.301	0.281	5.52e-16	LUM+ FAP Cells	LUC7L	NA
CCNL1	1.04e-19	0.379939	0.287	0.264	2.21e-15	LUM+ FAP Cells	CCNL1	NA
TPCN1	2.02e-19	0.406391	0.302	0.284	4.27e-15	LUM+ FAP Cells	TPCN1	NA
RPL101	2.83e-19	0.321241	0.423	0.415	5.98e-15	LUM+ FAP Cells	RPL10	NA
DDX46	1.1e-17	0.367592	0.33	0.319	2.33e-13	LUM+ FAP Cells	DDX46	NA
GNAS1	2.1e-17	0.358705	0.271	0.247	4.45e-13	LUM+ FAP Cells	GNAS	NA
U2SURP	3.73e-17	0.375684	0.326	0.317	7.89e-13	LUM+ FAP Cells	U2SURP	NA
RSRC2	5.2e-16	0.374997	0.252	0.232	1.1e-11	LUM+ FAP Cells	RSRC2	NA
STX161	8.52e-16	0.326121	0.419	0.43	1.8e-11	LUM+ FAP Cells	STX16	NA
PKN2	4.99e-15	0.372455	0.274	0.259	1.06e-10	LUM+ FAP Cells	PKN2	NA
ATRX	1.25e-14	0.35865	0.314	0.303	2.65e-10	LUM+ FAP Cells	ATRX	NA
MKLN1	1.79e-14	0.36996	0.326	0.321	3.79e-10	LUM+ FAP Cells	MKLN1	NA
RBM5	1.65e-13	0.294233	0.453	0.475	3.48e-09	LUM+ FAP Cells	RBM5	NA
SF1	1.95e-13	0.255048	0.506	0.536	4.12e-09	LUM+ FAP Cells	SF1	NA
TRIP10	4.92e-13	0.368663	0.365	0.372	1.04e-08	LUM+ FAP Cells	TRIP10	NA
BCLAF1	1.28e-12	0.343231	0.298	0.29	2.7e-08	LUM+ FAP Cells	BCLAF1	NA
MT-ND4L1	3.16e-12	0.324962	0.386	0.385	6.7e-08	LUM+ FAP Cells	MT-ND4L	NA
EIF4A2	6.79e-12	0.356695	0.298	0.292	1.44e-07	LUM+ FAP Cells	EIF4A2	NA
KMT2E	7.05e-12	0.314712	0.324	0.32	1.49e-07	LUM+ FAP Cells	KMT2E	NA
VPS13C	4.41e-11	0.269619	0.405	0.416	9.34e-07	LUM+ FAP Cells	VPS13C	NA
SPG7	1.49e-09	0.308299	0.369	0.379	3.14e-05	LUM+ FAP Cells	SPG7	NA
SENP6	2.41e-08	0.30219	0.297	0.297	0.000509916	LUM+ FAP Cells	SENP6	NA
PABPN1	1.18e-07	0.331026	0.265	0.262	0.00249902	LUM+ FAP Cells	PABPN1	NA
PKD1	9.71e-07	0.319067	0.263	0.261	0.0205629	LUM+ FAP Cells	PKD1	NA
BAZ2B	3.01e-06	0.295437	0.328	0.34	0.0637384	LUM+ FAP Cells	BAZ2B	NA
HBB1	3.56e-06	0.29796	0.325	0.33	0.0753667	LUM+ FAP Cells	HBB	NA
NR3C1	4.72e-06	0.281765	0.347	0.363	0.0998353	LUM+ FAP Cells	NR3C1	NA
SREK1	0.000919326	0.259362	0.342	0.366	1	LUM+ FAP Cells	SREK1	NA
BTNL9	0	3.99018	0.653	0.007	0	Endothelial Cells	BTNL9	NA
EGFL7	0	3.88541	0.726	0.01	0	Endothelial Cells	EGFL7	NA
VWF	0	3.73165	0.702	0.024	0	Endothelial Cells	VWF	NA
PTPRB	0	3.42327	0.616	0.011	0	Endothelial Cells	PTPRB	NA
A2M	0	3.28911	0.652	0.057	0	Endothelial Cells	A2M	NA
RGS5	0	3.20593	0.43	0.079	0	Endothelial Cells	RGS5	NA
SLC9A3R2	0	3.19573	0.581	0.017	0	Endothelial Cells	SLC9A3R2	NA
NOTCH4	0	3.1448	0.536	0.006	0	Endothelial Cells	NOTCH4	NA
ADGRF5	0	3.02323	0.55	0.02	0	Endothelial Cells	ADGRF5	NA
ITGA1	0	2.98342	0.524	0.026	0	Endothelial Cells	ITGA1	NA
SHANK3	0	2.92729	0.525	0.008	0	Endothelial Cells	SHANK3	NA
ITGA6	0	2.8958	0.514	0.03	0	Endothelial Cells	ITGA6	NA
HLA-E	0	2.8502	0.618	0.062	0	Endothelial Cells	HLA-E	NA
MGLL	0	2.82378	0.544	0.059	0	Endothelial Cells	MGLL	NA
RAPGEF3	0	2.81983	0.496	0.009	0	Endothelial Cells	RAPGEF3	NA
MCF2L	0	2.80003	0.471	0.008	0	Endothelial Cells	MCF2L	NA
HLA-B	0	2.7787	0.655	0.091	0	Endothelial Cells	HLA-B	NA
FLT1	0	2.75497	0.477	0.016	0	Endothelial Cells	FLT1	NA
ID1	0	2.75109	0.435	0.01	0	Endothelial Cells	ID1	NA
ABLIM3	0	2.69027	0.469	0.024	0	Endothelial Cells	ABLIM3	NA
ADCY4	0	2.68366	0.432	0.004	0	Endothelial Cells	ADCY4	NA
AQP1	0	2.6149	0.38	0.018	0	Endothelial Cells	AQP1	NA
PECAM1	0	2.59087	0.442	0.014	0	Endothelial Cells	PECAM1	NA
CDH5	0	2.58403	0.436	0.007	0	Endothelial Cells	CDH5	NA
CD74	0	2.57633	0.553	0.061	0	Endothelial Cells	CD74	NA
LIMS2	0	2.54907	0.461	0.018	0	Endothelial Cells	LIMS2	NA
B2M1	0	2.5477	0.661	0.202	0	Endothelial Cells	B2M	NA
AFDN	0	2.52083	0.513	0.063	0	Endothelial Cells	AFDN	NA
EPAS1	0	2.51946	0.453	0.028	0	Endothelial Cells	EPAS1	NA
NRP1	0	2.51924	0.55	0.093	0	Endothelial Cells	NRP1	NA
XAF1	0	2.50444	0.457	0.026	0	Endothelial Cells	XAF1	NA
HLA-C	0	2.49763	0.593	0.089	0	Endothelial Cells	HLA-C	NA
SPARCL11	0	2.48368	0.635	0.147	0	Endothelial Cells	SPARCL1	NA
HIF3A	0	2.47219	0.442	0.022	0	Endothelial Cells	HIF3A	NA
ROBO4	0	2.4252	0.391	0.007	0	Endothelial Cells	ROBO4	NA
ENG	0	2.39644	0.41	0.021	0	Endothelial Cells	ENG	NA
TIMP31	0	2.39235	0.589	0.122	0	Endothelial Cells	TIMP3	NA
CAV1	0	2.32142	0.421	0.03	0	Endothelial Cells	CAV1	NA
ID3	0	2.30367	0.362	0.016	0	Endothelial Cells	ID3	NA
CD341	0	2.28818	0.456	0.043	0	Endothelial Cells	CD34	NA
CD93	0	2.28522	0.369	0.011	0	Endothelial Cells	CD93	NA
EMCN	0	2.27256	0.365	0.009	0	Endothelial Cells	EMCN	NA
TMSB10	0	2.23767	0.442	0.088	0	Endothelial Cells	TMSB10	NA
IGFBP71	0	2.23601	0.525	0.106	0	Endothelial Cells	IGFBP7	NA
TINAGL1	0	2.22545	0.362	0.011	0	Endothelial Cells	TINAGL1	NA
FABP4	0	2.21651	0.331	0.019	0	Endothelial Cells	FABP4	NA
ADAM15	0	2.21099	0.379	0.029	0	Endothelial Cells	ADAM15	NA
ANXA3	0	2.18895	0.322	0.004	0	Endothelial Cells	ANXA3	NA
PODXL	0	2.18389	0.35	0.013	0	Endothelial Cells	PODXL	NA
UTRN1	0	2.17695	0.541	0.116	0	Endothelial Cells	UTRN	NA
FABP5	0	2.16318	0.325	0.02	0	Endothelial Cells	FABP5	NA
MYH9	0	2.14239	0.44	0.065	0	Endothelial Cells	MYH9	NA
IGF2.1	0	2.0886	0.291	0.023	0	Endothelial Cells	IGF2.1	NA
TACC11	0	2.08774	0.479	0.067	0	Endothelial Cells	TACC1	NA
COL4A21	0	2.08328	0.49	0.08	0	Endothelial Cells	COL4A2	NA
SEC14L1	0	2.0832	0.513	0.146	0	Endothelial Cells	SEC14L1	NA
HLA-A	0	2.08213	0.531	0.108	0	Endothelial Cells	HLA-A	NA
CRIP2	0	2.07974	0.373	0.021	0	Endothelial Cells	CRIP2	NA
WARS	0	2.07915	0.359	0.034	0	Endothelial Cells	WARS	NA
TMSB4X	0	2.06046	0.428	0.099	0	Endothelial Cells	TMSB4X	NA
TIE1	0	2.04546	0.309	0.003	0	Endothelial Cells	TIE1	NA
PIK3R3	0	2.02911	0.269	0.015	0	Endothelial Cells	PIK3R3	NA
HMCN1	0	2.02722	0.315	0.02	0	Endothelial Cells	HMCN1	NA
EPB41L21	0	2.02716	0.507	0.091	0	Endothelial Cells	EPB41L2	NA
DOCK6	0	2.02635	0.351	0.016	0	Endothelial Cells	DOCK6	NA
SPTBN11	0	2.02246	0.717	0.253	0	Endothelial Cells	SPTBN1	NA
FLNB	0	2.00998	0.309	0.017	0	Endothelial Cells	FLNB	NA
ARHGAP291	0	2	0.557	0.186	0	Endothelial Cells	ARHGAP29	NA
COL4A11	0	1.98617	0.468	0.09	0	Endothelial Cells	COL4A1	NA
IFITM3	0	1.98473	0.348	0.048	0	Endothelial Cells	IFITM3	NA
PARP14	0	1.97974	0.407	0.057	0	Endothelial Cells	PARP14	NA
PKD1L1	0	1.94458	0.263	0.01	0	Endothelial Cells	PKD1L1	NA
ATP2B4	0	1.94158	0.384	0.053	0	Endothelial Cells	ATP2B4	NA
BCAM	0	1.9267	0.339	0.028	0	Endothelial Cells	BCAM	NA
IFI27	0	1.91137	0.284	0.016	0	Endothelial Cells	IFI27	NA
NEDD9	0	1.90646	0.295	0.012	0	Endothelial Cells	NEDD9	NA
CAVIN1	0	1.90026	0.385	0.073	0	Endothelial Cells	CAVIN1	NA
HLA-DRB1	0	1.89284	0.354	0.024	0	Endothelial Cells	HLA-DRB1	NA
HSPG21	0	1.89057	0.648	0.15	0	Endothelial Cells	HSPG2	NA
DOCK9	0	1.8852	0.368	0.044	0	Endothelial Cells	DOCK9	NA
ESAM	0	1.88244	0.293	0.007	0	Endothelial Cells	ESAM	NA
CALD11	0	1.86133	0.496	0.104	0	Endothelial Cells	CALD1	NA
CLDN5	0	1.85855	0.265	0.006	0	Endothelial Cells	CLDN5	NA
RNASE1	0	1.853	0.303	0.023	0	Endothelial Cells	RNASE1	NA
EEF1A12	0	1.85261	0.462	0.167	0	Endothelial Cells	EEF1A1	NA
BST2	0	1.84519	0.292	0.013	0	Endothelial Cells	BST2	NA
ACE	0	1.84239	0.268	0.007	0	Endothelial Cells	ACE	NA
ARHGEF15	0	1.84043	0.275	0.002	0	Endothelial Cells	ARHGEF15	NA
F8	0	1.83346	0.28	0.016	0	Endothelial Cells	F8	NA
GNG11	0	1.8188	0.297	0.024	0	Endothelial Cells	GNG11	NA
ARAP3	0	1.80817	0.259	0.002	0	Endothelial Cells	ARAP3	NA
LDB2	0	1.79474	0.263	0.007	0	Endothelial Cells	LDB2	NA
KCNQ1OT11	0	1.78779	0.401	0.125	0	Endothelial Cells	KCNQ1OT1	NA
CXorf36	0	1.76649	0.262	0.003	0	Endothelial Cells	CXorf36	NA
PLXND1	0	1.74843	0.303	0.019	0	Endothelial Cells	PLXND1	NA
KLF2	0	1.74784	0.278	0.021	0	Endothelial Cells	KLF2	NA
AHNAK1	0	1.7462	0.717	0.33	0	Endothelial Cells	AHNAK	NA
LAMA5	0	1.73044	0.266	0.01	0	Endothelial Cells	LAMA5	NA
PREX2	0	1.71974	0.3	0.03	0	Endothelial Cells	PREX2	NA
NES	0	1.71152	0.287	0.024	0	Endothelial Cells	NES	NA
LAMA4	0	1.69592	0.314	0.042	0	Endothelial Cells	LAMA4	NA
TJP1	0	1.69562	0.383	0.099	0	Endothelial Cells	TJP1	NA
SPARC	0	1.68485	0.347	0.087	0	Endothelial Cells	SPARC	NA
PPFIBP11	0	1.67792	0.44	0.15	0	Endothelial Cells	PPFIBP1	NA
STOM	0	1.66308	0.308	0.051	0	Endothelial Cells	STOM	NA
RAPGEF1	0	1.65879	0.303	0.051	0	Endothelial Cells	RAPGEF1	NA
PHACTR2	0	1.65371	0.382	0.108	0	Endothelial Cells	PHACTR2	NA
MYO10	0	1.65115	0.253	0.019	0	Endothelial Cells	MYO10	NA
CTNND1	0	1.64808	0.386	0.102	0	Endothelial Cells	CTNND1	NA
FADS3	0	1.63898	0.285	0.036	0	Endothelial Cells	FADS3	NA
CXCL121	0	1.63769	0.392	0.123	0	Endothelial Cells	CXCL12	NA
CARD8	0	1.63687	0.331	0.072	0	Endothelial Cells	CARD8	NA
TCF41	0	1.63369	0.564	0.244	0	Endothelial Cells	TCF4	NA
NPDC1	0	1.61409	0.266	0.03	0	Endothelial Cells	NPDC1	NA
SYNE2	0	1.60582	0.618	0.319	0	Endothelial Cells	SYNE2	NA
IGFBP4	0	1.60102	0.257	0.016	0	Endothelial Cells	IGFBP4	NA
TNFSF10	0	1.58791	0.251	0.019	0	Endothelial Cells	TNFSF10	NA
TPM4	0	1.58496	0.28	0.031	0	Endothelial Cells	TPM4	NA
HLA-F	0	1.558	0.255	0.016	0	Endothelial Cells	HLA-F	NA
ETS1	0	1.55706	0.258	0.022	0	Endothelial Cells	ETS1	NA
SPTAN11	0	1.55229	0.395	0.095	0	Endothelial Cells	SPTAN1	NA
LGALS3	0	1.52045	0.281	0.036	0	Endothelial Cells	LGALS3	NA
APP1	0	1.50167	0.393	0.09	0	Endothelial Cells	APP	NA
ACTN4	0	1.49973	0.362	0.101	0	Endothelial Cells	ACTN4	NA
CD361	0	1.47959	0.646	0.411	0	Endothelial Cells	CD36	NA
FZD41	0	1.476	0.334	0.084	0	Endothelial Cells	FZD4	NA
SYNE11	0	1.47218	0.62	0.335	0	Endothelial Cells	SYNE1	NA
TBCD	0	1.46131	0.324	0.089	0	Endothelial Cells	TBCD	NA
RFTN1	0	1.44125	0.251	0.028	0	Endothelial Cells	RFTN1	NA
PTPRM	0	1.43976	0.438	0.187	0	Endothelial Cells	PTPRM	NA
FRYL	0	1.43837	0.398	0.157	0	Endothelial Cells	FRYL	NA
HDAC7	0	1.42493	0.355	0.1	0	Endothelial Cells	HDAC7	NA
SASH1	0	1.41306	0.274	0.037	0	Endothelial Cells	SASH1	NA
DLC11	0	1.40209	0.314	0.055	0	Endothelial Cells	DLC1	NA
AFAP1L1	0	1.39099	0.258	0.062	0	Endothelial Cells	AFAP1L1	NA
RASAL2	0	1.39086	0.274	0.064	0	Endothelial Cells	RASAL2	NA
KLF6	0	1.36868	0.311	0.083	0	Endothelial Cells	KLF6	NA
STARD91	0	1.356	0.288	0.053	0	Endothelial Cells	STARD9	NA
PTMS	0	1.31347	0.251	0.045	0	Endothelial Cells	PTMS	NA
TAOK2	0	1.30016	0.253	0.056	0	Endothelial Cells	TAOK2	NA
FOXN3	0	1.29913	0.339	0.131	0	Endothelial Cells	FOXN3	NA
TNS21	0	1.2948	0.487	0.206	0	Endothelial Cells	TNS2	NA
FLNA	0	1.27966	0.279	0.056	0	Endothelial Cells	FLNA	NA
LPL	0	1.23891	0.267	0.076	0	Endothelial Cells	LPL	NA
VIM1	0	1.21661	0.385	0.137	0	Endothelial Cells	VIM	NA
ZFP36L21	0	1.19823	0.293	0.094	0	Endothelial Cells	ZFP36L2	NA
ILK1	0	1.19303	0.312	0.102	0	Endothelial Cells	ILK	NA
TRIM56	0	1.17703	0.272	0.077	0	Endothelial Cells	TRIM56	NA
MACF11	0	1.17276	0.518	0.269	0	Endothelial Cells	MACF1	NA
ABLIM11	0	1.16137	0.38	0.118	0	Endothelial Cells	ABLIM1	NA
GSN1	0	1.02538	0.651	0.295	0	Endothelial Cells	GSN	NA
COL15A11	0	0.997898	0.356	0.11	0	Endothelial Cells	COL15A1	NA
ARGLU11	1.8e-290	1.09284	0.705	0.531	3.82e-286	Endothelial Cells	ARGLU1	NA
MYL61	3.36e-288	1.2132	0.508	0.279	7.11e-284	Endothelial Cells	MYL6	NA
PLXDC21	8.07e-288	1.12626	0.305	0.108	1.71e-283	Endothelial Cells	PLXDC2	NA
RPL3	1.79e-287	1.14732	0.253	0.081	3.79e-283	Endothelial Cells	RPL3	NA
MT-CO12	3.11e-281	0.840431	0.92	0.862	6.59e-277	Endothelial Cells	MT-CO1	NA
LGALS1	1.51e-277	1.27421	0.273	0.094	3.19e-273	Endothelial Cells	LGALS1	NA
CTNNB1	1.43e-258	1.13004	0.251	0.086	3.03e-254	Endothelial Cells	CTNNB1	NA
CDC371	1.03e-235	1.01675	0.662	0.497	2.17e-231	Endothelial Cells	CDC37	NA
CDC42BPA	2.98e-233	1.10927	0.331	0.144	6.31e-229	Endothelial Cells	CDC42BPA	NA
PEAK1	2.86e-227	1.0667	0.257	0.095	6.06e-223	Endothelial Cells	PEAK1	NA
ADAR	1.37e-226	1.02196	0.258	0.095	2.91e-222	Endothelial Cells	ADAR	NA
LIFR1	1.03e-224	1.18091	0.311	0.131	2.18e-220	Endothelial Cells	LIFR	NA
GAS6	1.01e-214	1.06354	0.333	0.15	2.15e-210	Endothelial Cells	GAS6	NA
WASF2	8.11e-201	0.938981	0.266	0.105	1.72e-196	Endothelial Cells	WASF2	NA
CAPN2	2.76e-195	0.999335	0.305	0.135	5.84e-191	Endothelial Cells	CAPN2	NA
ITPR2	3.64e-192	1.08444	0.254	0.102	7.7e-188	Endothelial Cells	ITPR2	NA
PTMA	2.46e-191	1.20504	0.424	0.249	5.2e-187	Endothelial Cells	PTMA	NA
PHLDB11	1.95e-190	0.846243	0.337	0.154	4.13e-186	Endothelial Cells	PHLDB1	NA
PALMD	1.92e-186	1.21281	0.44	0.263	4.07e-182	Endothelial Cells	PALMD	NA
ZFP36L1	3.52e-185	0.932299	0.264	0.108	7.45e-181	Endothelial Cells	ZFP36L1	NA
TNS11	3e-179	0.981123	0.454	0.273	6.35e-175	Endothelial Cells	TNS1	NA
NKTR1	1.23e-162	0.964109	0.623	0.499	2.6e-158	Endothelial Cells	NKTR	NA
CD59	8.65e-158	0.996518	0.297	0.145	1.83e-153	Endothelial Cells	CD59	NA
MT-ND12	8.1e-153	0.889137	0.631	0.491	1.71e-148	Endothelial Cells	MT-ND1	NA
HIPK2	1.1e-150	0.966574	0.26	0.12	2.32e-146	Endothelial Cells	HIPK2	NA
DOCK4	1.87e-147	0.981571	0.251	0.114	3.95e-143	Endothelial Cells	DOCK4	NA
MT-ND52	1.16e-143	0.861866	0.573	0.426	2.45e-139	Endothelial Cells	MT-ND5	NA
MT-CO22	3.73e-143	0.801099	0.705	0.596	7.9e-139	Endothelial Cells	MT-CO2	NA
MT-ND42	4.98e-142	0.872528	0.642	0.521	1.05e-137	Endothelial Cells	MT-ND4	NA
MT-CO32	6.96e-141	0.743625	0.753	0.663	1.47e-136	Endothelial Cells	MT-CO3	NA
ITGB1	1.46e-138	0.922271	0.346	0.196	3.09e-134	Endothelial Cells	ITGB1	NA
HSP90B1	5.23e-134	0.800364	0.251	0.115	1.11e-129	Endothelial Cells	HSP90B1	NA
RPS71	9.71e-134	0.921086	0.312	0.167	2.05e-129	Endothelial Cells	RPS7	NA
ADD11	7.58e-133	0.914527	0.371	0.218	1.61e-128	Endothelial Cells	ADD1	NA
MPRIP	5.1e-132	0.848117	0.279	0.139	1.08e-127	Endothelial Cells	MPRIP	NA
MT-ND22	1.9e-131	0.892382	0.563	0.429	4.02e-127	Endothelial Cells	MT-ND2	NA
DDX51	2.43e-131	0.628885	0.735	0.659	5.13e-127	Endothelial Cells	DDX5	NA
RPL81	6.31e-130	0.891805	0.372	0.219	1.33e-125	Endothelial Cells	RPL8	NA
RPL281	3.18e-126	0.870251	0.303	0.16	6.74e-122	Endothelial Cells	RPL28	NA
GNAS2	9.33e-125	0.832775	0.396	0.244	1.97e-120	Endothelial Cells	GNAS	NA
TCF251	1.8e-124	0.802948	0.399	0.244	3.81e-120	Endothelial Cells	TCF25	NA
RPL131	1.99e-124	0.829402	0.524	0.391	4.21e-120	Endothelial Cells	RPL13	NA
PTK2	2.04e-123	0.913397	0.321	0.181	4.33e-119	Endothelial Cells	PTK2	NA
FERMT2	5.85e-123	0.85129	0.25	0.122	1.24e-118	Endothelial Cells	FERMT2	NA
PTPRG1	4.15e-122	0.818326	0.27	0.136	8.79e-118	Endothelial Cells	PTPRG	NA
COL6A21	2.82e-121	0.488048	0.321	0.164	5.96e-117	Endothelial Cells	COL6A2	NA
RPL341	1.81e-120	0.989707	0.334	0.193	3.82e-116	Endothelial Cells	RPL34	NA
RPL36	2.41e-118	0.860584	0.266	0.135	5.11e-114	Endothelial Cells	RPL36	NA
PABPC1	5.31e-117	0.808289	0.25	0.123	1.12e-112	Endothelial Cells	PABPC1	NA
ITM2B1	4.47e-116	0.803195	0.398	0.255	9.47e-112	Endothelial Cells	ITM2B	NA
PNRC1	2.41e-115	0.813046	0.259	0.132	5.11e-111	Endothelial Cells	PNRC1	NA
RPS27A1	1.93e-112	0.885086	0.33	0.193	4.08e-108	Endothelial Cells	RPS27A	NA
MT-ATP62	2.76e-112	0.810426	0.589	0.475	5.85e-108	Endothelial Cells	MT-ATP6	NA
RPL321	7.34e-112	0.85691	0.385	0.244	1.55e-107	Endothelial Cells	RPL32	NA
RNF2131	1.25e-109	0.87077	0.392	0.253	2.64e-105	Endothelial Cells	RNF213	NA
CALCOCO21	3.82e-109	0.853743	0.304	0.172	8.09e-105	Endothelial Cells	CALCOCO2	NA
CLIC5	6.77e-109	0.938724	0.292	0.165	1.43e-104	Endothelial Cells	CLIC5	NA
RPS181	1.61e-108	0.82133	0.331	0.195	3.41e-104	Endothelial Cells	RPS18	NA
RPL102	1.33e-107	0.81023	0.525	0.412	2.82e-103	Endothelial Cells	RPL10	NA
UVRAG	2.89e-107	0.898629	0.264	0.142	6.13e-103	Endothelial Cells	UVRAG	NA
RPS61	2.22e-105	0.825901	0.297	0.167	4.7e-101	Endothelial Cells	RPS6	NA
MT-CYB2	1.12e-104	0.768224	0.585	0.475	2.38e-100	Endothelial Cells	MT-CYB	NA
RPL111	7.09e-103	0.895545	0.353	0.223	1.5e-98	Endothelial Cells	RPL11	NA
DYNC1H11	5.41e-100	0.771301	0.371	0.236	1.15e-95	Endothelial Cells	DYNC1H1	NA
RPL191	7.47e-100	0.789342	0.355	0.224	1.58e-95	Endothelial Cells	RPL19	NA
RPS191	1.5e-99	0.814848	0.303	0.175	3.17e-95	Endothelial Cells	RPS19	NA
RHOA	1.45e-97	0.811499	0.276	0.154	3.08e-93	Endothelial Cells	RHOA	NA
CD461	1.24e-96	0.811335	0.386	0.259	2.63e-92	Endothelial Cells	CD46	NA
RPL91	4.6e-96	0.7881	0.281	0.158	9.75e-92	Endothelial Cells	RPL9	NA
RPS281	7.9e-96	0.85285	0.419	0.295	1.67e-91	Endothelial Cells	RPS28	NA
FAU1	1.32e-93	0.770351	0.284	0.161	2.79e-89	Endothelial Cells	FAU	NA
CALM12	1.76e-93	0.766345	0.448	0.327	3.72e-89	Endothelial Cells	CALM1	NA
RPL181	7.85e-93	0.771084	0.282	0.16	1.66e-88	Endothelial Cells	RPL18	NA
RPL221	8.04e-93	0.726528	0.264	0.145	1.7e-88	Endothelial Cells	RPL22	NA
MT-ND4L2	2.65e-91	0.736744	0.502	0.382	5.62e-87	Endothelial Cells	MT-ND4L	NA
RPS151	7.37e-91	0.778158	0.354	0.226	1.56e-86	Endothelial Cells	RPS15	NA
RPL301	1.11e-89	0.785114	0.366	0.243	2.35e-85	Endothelial Cells	RPL30	NA
WNK1	3.47e-89	0.808594	0.296	0.178	7.34e-85	Endothelial Cells	WNK1	NA
WSB11	1.03e-88	0.64989	0.632	0.567	2.18e-84	Endothelial Cells	WSB1	NA
LAMB21	1.3e-88	0.693023	0.299	0.176	2.75e-84	Endothelial Cells	LAMB2	NA
UBC2	4.3e-86	0.763522	0.317	0.196	9.1e-82	Endothelial Cells	UBC	NA
FTH12	2.83e-85	0.723254	0.379	0.255	6e-81	Endothelial Cells	FTH1	NA
RPS121	6.29e-85	0.761216	0.395	0.274	1.33e-80	Endothelial Cells	RPS12	NA
RPL13A1	2.22e-83	0.758275	0.348	0.227	4.69e-79	Endothelial Cells	RPL13A	NA
RPL291	5.62e-81	0.738366	0.33	0.212	1.19e-76	Endothelial Cells	RPL29	NA
RPLP11	4.52e-79	0.590342	0.663	0.599	9.57e-75	Endothelial Cells	RPLP1	NA
TPT11	7.98e-78	0.512156	0.717	0.675	1.69e-73	Endothelial Cells	TPT1	NA
H3F3B	1.22e-77	0.71206	0.393	0.278	2.59e-73	Endothelial Cells	H3F3B	NA
FRY	1.48e-77	0.701341	0.285	0.173	3.13e-73	Endothelial Cells	FRY	NA
RPS271	4.43e-77	0.765257	0.344	0.231	9.38e-73	Endothelial Cells	RPS27	NA
ARHGEF7	6.48e-77	0.793474	0.309	0.2	1.37e-72	Endothelial Cells	ARHGEF7	NA
LENG81	8.44e-76	0.655525	0.46	0.347	1.79e-71	Endothelial Cells	LENG8	NA
HERC21	1.07e-75	0.75763	0.422	0.317	2.25e-71	Endothelial Cells	HERC2	NA
RPS231	9.42e-75	0.705323	0.383	0.269	1.99e-70	Endothelial Cells	RPS23	NA
RPL351	3.78e-73	0.697192	0.281	0.172	8e-69	Endothelial Cells	RPL35	NA
RPL61	4.57e-72	0.718485	0.311	0.201	9.67e-68	Endothelial Cells	RPL6	NA
RBM17	6.59e-72	0.706164	0.261	0.157	1.4e-67	Endothelial Cells	RBM17	NA
EEF21	1.77e-71	0.649391	0.287	0.177	3.75e-67	Endothelial Cells	EEF2	NA
RPL371	1.67e-69	0.709091	0.344	0.236	3.54e-65	Endothelial Cells	RPL37	NA
RPLP21	4.26e-69	0.710722	0.283	0.177	9.02e-65	Endothelial Cells	RPLP2	NA
RPS211	9.91e-69	0.665124	0.268	0.163	2.1e-64	Endothelial Cells	RPS21	NA
HSP90AB11	1.28e-65	0.667371	0.315	0.209	2.7e-61	Endothelial Cells	HSP90AB1	NA
RPS91	1.34e-65	0.642615	0.266	0.163	2.85e-61	Endothelial Cells	RPS9	NA
RPL121	2.92e-65	0.654266	0.33	0.223	6.19e-61	Endothelial Cells	RPL12	NA
RPS261	1.52e-62	0.69261	0.275	0.175	3.21e-58	Endothelial Cells	RPS26	NA
CST31	1.6e-62	0.478487	0.28	0.175	3.38e-58	Endothelial Cells	CST3	NA
RPS141	1.13e-60	0.656063	0.349	0.248	2.39e-56	Endothelial Cells	RPS14	NA
RPL7A1	2.01e-60	0.64108	0.308	0.206	4.26e-56	Endothelial Cells	RPL7A	NA
RPS241	5.69e-60	0.640796	0.405	0.308	1.2e-55	Endothelial Cells	RPS24	NA
RPL391	2.7e-59	0.659322	0.278	0.18	5.72e-55	Endothelial Cells	RPL39	NA
NFIB1	7.03e-58	0.691443	0.286	0.19	1.49e-53	Endothelial Cells	NFIB	NA
MLLT6	1.66e-57	0.610765	0.31	0.21	3.51e-53	Endothelial Cells	MLLT6	NA
RPS131	3.39e-57	0.650538	0.347	0.247	7.17e-53	Endothelial Cells	RPS13	NA
RPS81	8.77e-57	0.665536	0.427	0.345	1.86e-52	Endothelial Cells	RPS8	NA
CRYBG3	2.73e-56	0.721023	0.295	0.202	5.77e-52	Endothelial Cells	CRYBG3	NA
RPS31	2.91e-53	0.57809	0.252	0.161	6.15e-49	Endothelial Cells	RPS3	NA
PRRC2C1	6.85e-51	0.588066	0.354	0.264	1.45e-46	Endothelial Cells	PRRC2C	NA
RPL141	1.71e-50	0.585724	0.296	0.205	3.61e-46	Endothelial Cells	RPL14	NA
MT-ATP81	1.83e-49	0.703542	0.255	0.168	3.87e-45	Endothelial Cells	MT-ATP8	NA
RPL18A1	8.21e-49	0.589266	0.318	0.226	1.74e-44	Endothelial Cells	RPL18A	NA
MEF2A	2.26e-46	0.650048	0.432	0.364	4.78e-42	Endothelial Cells	MEF2A	NA
RPS15A1	7.46e-44	0.618585	0.362	0.286	1.58e-39	Endothelial Cells	RPS15A	NA
EIF4G2	1.3e-42	0.543123	0.421	0.349	2.76e-38	Endothelial Cells	EIF4G2	NA
RPS22	3.49e-41	0.53984	0.306	0.221	7.38e-37	Endothelial Cells	RPS2	NA
RPS161	4.74e-41	0.557423	0.286	0.202	1e-36	Endothelial Cells	RPS16	NA
CFLAR1	3.22e-39	0.432941	0.659	0.622	6.81e-35	Endothelial Cells	CFLAR	NA
EEF1D1	9.38e-38	0.527535	0.319	0.241	1.99e-33	Endothelial Cells	EEF1D	NA
RACK11	1.03e-37	0.554049	0.266	0.191	2.17e-33	Endothelial Cells	RACK1	NA
SMTN	6.58e-36	0.59136	0.314	0.241	1.39e-31	Endothelial Cells	SMTN	NA
RPL411	1.07e-34	0.610544	0.358	0.288	2.27e-30	Endothelial Cells	RPL41	NA
RPL37A1	1.25e-33	0.498734	0.387	0.319	2.65e-29	Endothelial Cells	RPL37A	NA
HNRNPH11	7.57e-33	0.480152	0.412	0.351	1.6e-28	Endothelial Cells	HNRNPH1	NA
MT-ND32	5.26e-32	0.545927	0.392	0.324	1.11e-27	Endothelial Cells	MT-ND3	NA
SF3B11	1.19e-31	0.430993	0.441	0.382	2.52e-27	Endothelial Cells	SF3B1	NA
STAT3	1.29e-28	0.536051	0.277	0.213	2.72e-24	Endothelial Cells	STAT3	NA
SELENOW1	2.73e-28	0.498476	0.377	0.318	5.77e-24	Endothelial Cells	SELENOW	NA
KMT2A	8.88e-28	0.462307	0.251	0.185	1.88e-23	Endothelial Cells	KMT2A	NA
IL6ST1	1.13e-27	0.528646	0.292	0.231	2.4e-23	Endothelial Cells	IL6ST	NA
KIAA11091	3.99e-27	0.48794	0.326	0.264	8.44e-23	Endothelial Cells	KIAA1109	NA
RPS3A1	5.57e-27	0.52571	0.362	0.311	1.18e-22	Endothelial Cells	RPS3A	NA
PLEC1	1.07e-26	0.528616	0.334	0.274	2.27e-22	Endothelial Cells	PLEC	NA
IQGAP1	6.13e-26	0.475686	0.31	0.249	1.3e-21	Endothelial Cells	IQGAP1	NA
TPR1	1.5e-25	0.465531	0.261	0.199	3.17e-21	Endothelial Cells	TPR	NA
MYCBP21	5.65e-25	0.495786	0.297	0.239	1.2e-20	Endothelial Cells	MYCBP2	NA
RPLP01	5.81e-25	0.482172	0.282	0.22	1.23e-20	Endothelial Cells	RPLP0	NA
PSAP1	6.8e-24	0.400451	0.317	0.256	1.44e-19	Endothelial Cells	PSAP	NA
ATRX1	1.4e-23	0.478177	0.353	0.302	2.97e-19	Endothelial Cells	ATRX	NA
OGA1	6.05e-22	0.444422	0.345	0.295	1.28e-17	Endothelial Cells	OGA	NA
HMGB11	1.5e-20	0.423444	0.376	0.335	3.17e-16	Endothelial Cells	HMGB1	NA
CCNL11	1.12e-19	0.465742	0.31	0.264	2.37e-15	Endothelial Cells	CCNL1	NA
KLC11	4.16e-19	0.438474	0.286	0.237	8.8e-15	Endothelial Cells	KLC1	NA
ROCK1	3.58e-18	0.394276	0.262	0.212	7.57e-14	Endothelial Cells	ROCK1	NA
SERF2	4.08e-17	0.427429	0.265	0.216	8.64e-13	Endothelial Cells	SERF2	NA
UACA1	5.07e-17	0.282638	0.656	0.654	1.07e-12	Endothelial Cells	UACA	NA
GAPDH1	5.72e-17	0.3121	0.637	0.639	1.21e-12	Endothelial Cells	GAPDH	NA
SPG71	6.9e-17	0.428951	0.405	0.377	1.46e-12	Endothelial Cells	SPG7	NA
DYNC1LI21	2.16e-16	0.405545	0.261	0.216	4.57e-12	Endothelial Cells	DYNC1LI2	NA
LRRFIP11	7.32e-13	0.378488	0.436	0.421	1.55e-08	Endothelial Cells	LRRFIP1	NA
HBB2	2.5e-11	0.582581	0.35	0.329	5.29e-07	Endothelial Cells	HBB	NA
KMT2E1	4.46e-11	0.353544	0.346	0.319	9.44e-07	Endothelial Cells	KMT2E	NA
RPS251	1.15e-10	0.347299	0.384	0.367	2.43e-06	Endothelial Cells	RPS25	NA
EIF11	4.27e-10	0.334484	0.391	0.376	9.03e-06	Endothelial Cells	EIF1	NA
PAPOLA	5.59e-09	0.346496	0.289	0.264	0.000118344	Endothelial Cells	PAPOLA	NA
SMCHD11	4.74e-08	0.355386	0.296	0.273	0.00100329	Endothelial Cells	SMCHD1	NA
SUN1	6.49e-08	0.313381	0.426	0.426	0.00137384	Endothelial Cells	SUN1	NA
PFDN5	6.72e-08	0.327451	0.252	0.227	0.00142336	Endothelial Cells	PFDN5	NA
NCOA31	6.74e-08	0.361372	0.258	0.233	0.00142577	Endothelial Cells	NCOA3	NA
C1orf21	1.33e-07	0.355434	0.343	0.332	0.00281787	Endothelial Cells	C1orf21	NA
CCNL21	3.02e-07	0.281431	0.414	0.412	0.00638505	Endothelial Cells	CCNL2	NA
TNNC21	4.19e-07	0.269649	0.742	0.777	0.00886113	Endothelial Cells	TNNC2	NA
LPP1	4.7e-07	0.252758	0.278	0.253	0.00995275	Endothelial Cells	LPP	NA
NCL	5.46e-07	0.29048	0.252	0.227	0.0115602	Endothelial Cells	NCL	NA
SPAG91	1.19e-06	0.273247	0.446	0.453	0.0251436	Endothelial Cells	SPAG9	NA
SFPQ1	2.56e-06	0.26575	0.449	0.456	0.0542273	Endothelial Cells	SFPQ	NA
NUMA11	8.23e-06	0.26175	0.268	0.246	0.17427	Endothelial Cells	NUMA1	NA
PNN1	8.33e-06	0.282918	0.371	0.366	0.17624	Endothelial Cells	PNN	NA
SETD51	1.09e-05	0.325382	0.281	0.266	0.230097	Endothelial Cells	SETD5	NA
HNRNPK	6.42e-05	0.284877	0.254	0.238	1	Endothelial Cells	HNRNPK	NA
BAZ2B1	8.58e-05	0.314512	0.34	0.339	1	Endothelial Cells	BAZ2B	NA
MFGE81	0.000127582	0.271042	0.269	0.255	1	Endothelial Cells	MFGE8	NA
CD991	0.000135448	0.272342	0.269	0.257	1	Endothelial Cells	CD99	NA
NFAT51	0.000166791	0.29744	0.3	0.295	1	Endothelial Cells	NFAT5	NA
JUN	0.000401531	0.315027	0.252	0.239	1	Endothelial Cells	JUN	NA
LONP21	0.000620238	0.279299	0.312	0.309	1	Endothelial Cells	LONP2	NA
SECISBP2	0.000653422	0.285213	0.253	0.243	1	Endothelial Cells	SECISBP2	NA
RERE	0.00257557	0.292376	0.3	0.301	1	Endothelial Cells	RERE	NA
XIRP21	0	1.54725	0.873	0.772	0	Type II_2	XIRP2	Type IIa
PDLIM32	1.29e-291	0.807243	0.973	0.899	2.72e-287	Type II_2	PDLIM3	Type IIa
HSPB11	1.13e-222	0.878689	0.539	0.328	2.39e-218	Type II_2	HSPB1	Type IIa
RRAD	7.85e-213	1.01226	0.25	0.102	1.66e-208	Type II_2	RRAD	Type IIa
MDM2	1.13e-194	1.02217	0.287	0.134	2.39e-190	Type II_2	MDM2	Type IIa
SLC7A61	2.5e-166	1.03932	0.402	0.242	5.29e-162	Type II_2	SLC7A6	Type IIa
KLHL40	6e-162	0.892157	0.282	0.138	1.27e-157	Type II_2	KLHL40	Type IIa
MYOM31	2.04e-153	0.745083	0.407	0.24	4.31e-149	Type II_2	MYOM3	Type IIa
TP63	2.26e-139	0.771434	0.311	0.17	4.78e-135	Type II_2	TP63	Type IIa
FLNC1	2.13e-130	1.03351	0.688	0.588	4.51e-126	Type II_2	FLNC	Type IIa
AC006254.11	3.32e-126	0.905425	0.351	0.214	7.02e-122	Type II_2	AC006254.1	Type IIa
KLHL411	1.39e-116	0.594039	0.658	0.541	2.95e-112	Type II_2	KLHL41	Type IIa
CSRP31	1.01e-113	0.815146	0.361	0.225	2.14e-109	Type II_2	CSRP3	Type IIa
MYF61	2.39e-110	0.609042	0.5	0.351	5.05e-106	Type II_2	MYF6	Type IIa
BEST31	1.62e-107	0.735695	0.434	0.3	3.44e-103	Type II_2	BEST3	Type IIa
MYO18B1	3.66e-102	0.720854	0.543	0.423	7.74e-98	Type II_2	MYO18B	Type IIa
CAMK2D	1.12e-99	0.646652	0.431	0.3	2.38e-95	Type II_2	CAMK2D	Type IIa
PLA2G4C	2.33e-96	0.63144	0.333	0.208	4.93e-92	Type II_2	PLA2G4C	Type IIa
ANKRD10	1.76e-92	0.585831	0.586	0.467	3.73e-88	Type II_2	ANKRD10	Type IIa
TRIM551	8.76e-89	0.743324	0.322	0.21	1.86e-84	Type II_2	TRIM55	Type IIa
LMO71	1.51e-88	0.620234	0.486	0.364	3.19e-84	Type II_2	LMO7	Type IIa
RNF115	1.52e-86	0.604677	0.452	0.333	3.21e-82	Type II_2	RNF115	Type IIa
NEB1	4.29e-82	0.355602	0.996	0.974	9.09e-78	Type II_2	NEB	Type IIa
DIAPH1	2.5e-78	0.547368	0.402	0.282	5.3e-74	Type II_2	DIAPH1	Type IIa
PREPL	4.05e-78	0.587611	0.285	0.178	8.57e-74	Type II_2	PREPL	Type IIa
ANKRD2	5.88e-78	0.909398	0.256	0.157	1.25e-73	Type II_2	ANKRD2	Type IIa
OSBPL6	2.09e-75	0.704772	0.265	0.166	4.41e-71	Type II_2	OSBPL6	Type IIa
ARPP211	2.19e-75	0.63095	0.463	0.347	4.63e-71	Type II_2	ARPP21	Type IIa
BIN12	2.24e-75	0.47314	0.555	0.438	4.75e-71	Type II_2	BIN1	Type IIa
SYNPO21	2.22e-70	0.567281	0.487	0.378	4.69e-66	Type II_2	SYNPO2	Type IIa
GBE11	7.67e-62	0.50604	0.421	0.312	1.62e-57	Type II_2	GBE1	Type IIa
RBFOX12	2.58e-57	0.432182	0.552	0.453	5.45e-53	Type II_2	RBFOX1	Type IIa
DGKD	7e-56	0.508459	0.412	0.308	1.48e-51	Type II_2	DGKD	Type IIa
HSPB81	7.06e-55	0.496454	0.494	0.395	1.49e-50	Type II_2	HSPB8	Type IIa
MYO18A	1.81e-53	0.565684	0.427	0.337	3.83e-49	Type II_2	MYO18A	Type IIa
MAP3K201	1.36e-51	0.45305	0.412	0.316	2.88e-47	Type II_2	MAP3K20	Type IIa
CRYAB1	5.64e-48	0.426162	0.569	0.471	1.19e-43	Type II_2	CRYAB	Type IIa
CLIP11	2.87e-45	0.393821	0.563	0.488	6.08e-41	Type II_2	CLIP1	Type IIa
CORO61	5.53e-44	0.330812	0.659	0.583	1.17e-39	Type II_2	CORO6	Type IIa
MAP4	9.19e-44	0.302904	0.72	0.664	1.94e-39	Type II_2	MAP4	Type IIa
PFN21	2.3e-43	0.378263	0.28	0.196	4.86e-39	Type II_2	PFN2	Type IIa
ITGA71	1.44e-42	0.345937	0.434	0.339	3.05e-38	Type II_2	ITGA7	Type IIa
TNNC22	1.71e-42	0.375064	0.831	0.774	3.63e-38	Type II_2	TNNC2	Type IIa
PPP1R12B1	2.21e-42	0.389978	0.559	0.472	4.68e-38	Type II_2	PPP1R12B	Type IIa
TNNI22	3.54e-42	0.386928	0.661	0.571	7.5e-38	Type II_2	TNNI2	Type IIa
FAM189A21	1.85e-41	0.439833	0.309	0.225	3.92e-37	Type II_2	FAM189A2	Type IIa
SLN1	7.91e-41	0.338673	0.545	0.454	1.67e-36	Type II_2	SLN	Type IIa
EHBP1L11	1.63e-40	0.337218	0.593	0.511	3.44e-36	Type II_2	EHBP1L1	Type IIa
EGF1	3.86e-40	0.420453	0.343	0.257	8.17e-36	Type II_2	EGF	Type IIa
PALLD1	4.31e-40	0.603035	0.423	0.358	9.13e-36	Type II_2	PALLD	Type IIa
SRPK3	9.65e-40	0.460238	0.338	0.257	2.04e-35	Type II_2	SRPK3	Type IIa
DST	4.12e-39	0.254527	0.856	0.818	8.72e-35	Type II_2	DST	Type IIa
RPLP12	1.99e-38	0.299337	0.692	0.597	4.21e-34	Type II_2	RPLP1	Type IIa
GLG1	2.06e-37	0.436413	0.339	0.259	4.36e-33	Type II_2	GLG1	Type IIa
MYL12A1	1.19e-35	0.369145	0.428	0.347	2.52e-31	Type II_2	MYL12A	Type IIa
SMG11	5.62e-33	0.34569	0.627	0.563	1.19e-28	Type II_2	SMG1	Type IIa
MSI21	6.91e-31	0.406482	0.469	0.397	1.46e-26	Type II_2	MSI2	Type IIa
HSPB71	1.01e-30	0.306665	0.573	0.504	2.13e-26	Type II_2	HSPB7	Type IIa
PRKAA21	2.83e-30	0.336307	0.432	0.358	6e-26	Type II_2	PRKAA2	Type IIa
SGCD1	1.46e-29	0.361013	0.48	0.416	3.1e-25	Type II_2	SGCD	Type IIa
H3F3B1	2.46e-29	0.372974	0.352	0.279	5.21e-25	Type II_2	H3F3B	Type IIa
ASB51	1.32e-28	0.341548	0.586	0.517	2.8e-24	Type II_2	ASB5	Type IIa
RPL412	1.42e-26	0.313957	0.363	0.288	3e-22	Type II_2	RPL41	Type IIa
NRAP2	4.57e-26	0.751011	0.75	0.768	9.67e-22	Type II_2	NRAP	Type IIa
RPL132	1.18e-23	0.318453	0.464	0.393	2.51e-19	Type II_2	RPL13	Type IIa
ZNF1062	9.45e-22	0.255927	0.627	0.588	2e-17	Type II_2	ZNF106	Type IIa
SRSF101	2.15e-21	0.278428	0.542	0.483	4.55e-17	Type II_2	SRSF10	Type IIa
MAPT	2.43e-21	0.290942	0.274	0.216	5.13e-17	Type II_2	MAPT	Type IIa
ARHGEF121	1.18e-20	0.292175	0.274	0.216	2.51e-16	Type II_2	ARHGEF12	Type IIa
USP131	6.08e-20	0.321446	0.506	0.456	1.29e-15	Type II_2	USP13	Type IIa
HSP90AB12	8.73e-20	0.250238	0.27	0.21	1.85e-15	Type II_2	HSP90AB1	Type IIa
PM20D2	6.13e-17	0.301965	0.25	0.201	1.3e-12	Type II_2	PM20D2	Type IIa
RPLP02	9.5e-17	0.286933	0.272	0.22	2.01e-12	Type II_2	RPLP0	Type IIa
RPL82	2e-16	0.264842	0.274	0.222	4.23e-12	Type II_2	RPL8	Type IIa
IQGAP11	4.05e-16	0.252305	0.301	0.249	8.58e-12	Type II_2	IQGAP1	Type IIa
AKAP61	6.4e-16	0.27854	0.36	0.309	1.35e-11	Type II_2	AKAP6	Type IIa
FBXW71	8.3e-16	0.259919	0.305	0.253	1.76e-11	Type II_2	FBXW7	Type IIa
CALM13	1.43e-15	0.296836	0.381	0.329	3.02e-11	Type II_2	CALM1	Type IIa
RPS162	3.41e-15	0.276608	0.251	0.203	7.22e-11	Type II_2	RPS16	Type IIa
SLMAP1	6.65e-15	0.258081	0.384	0.337	1.41e-10	Type II_2	SLMAP	Type IIa
PAM1	3.96e-14	0.283335	0.315	0.268	8.39e-10	Type II_2	PAM	Type IIa
ANK31	6.9e-14	0.2981	0.353	0.31	1.46e-09	Type II_2	ANK3	Type IIa
RPS29	2.54e-13	0.264015	0.268	0.222	5.39e-09	Type II_2	RPS2	Type IIa
MACF12	3.45e-12	0.454767	0.316	0.276	7.3e-08	Type II_2	MACF1	Type IIa
PDK41	2.43e-08	0.253272	0.396	0.358	0.000514472	Type II_2	PDK4	Type IIa
CAVIN41	1.62e-06	0.26168	0.274	0.249	0.0343607	Type II_2	CAVIN4	Type IIa
LMCD11	6.45e-06	0.747352	0.359	0.344	0.136579	Type II_2	LMCD1	Type IIa
MT1X1	0.00441521	0.33061	0.29	0.283	1	Type II_2	MT1X	Type IIa
MEG31	0	4.5861	0.956	0.114	0	Satellite Cells	MEG3	NA
PAX7	0	3.23774	0.535	0.011	0	Satellite Cells	PAX7	NA
KCNQ1OT12	0	3.03266	0.587	0.125	0	Satellite Cells	KCNQ1OT1	NA
HMCN21	0	2.99026	0.789	0.096	0	Satellite Cells	HMCN2	NA
CLCN5	0	2.97392	0.534	0.042	0	Satellite Cells	CLCN5	NA
RASSF41	0	2.87196	0.651	0.138	0	Satellite Cells	RASSF4	NA
MEG81	0	2.82955	0.487	0.029	0	Satellite Cells	MEG8	NA
APOE	0	2.6422	0.321	0.015	0	Satellite Cells	APOE	NA
OLFML2B	0	2.28765	0.334	0.011	0	Satellite Cells	OLFML2B	NA
DOCK91	0	2.22205	0.412	0.047	0	Satellite Cells	DOCK9	NA
CADM2	0	2.20152	0.454	0.111	0	Satellite Cells	CADM2	NA
CNKSR3	0	2.19911	0.296	0.01	0	Satellite Cells	CNKSR3	NA
PXDN	0	2.15409	0.338	0.025	0	Satellite Cells	PXDN	NA
IGFBP51	0	2.14057	0.517	0.19	0	Satellite Cells	IGFBP5	NA
ADAMTS10	0	2.11426	0.293	0.01	0	Satellite Cells	ADAMTS10	NA
CALCR	0	2.11011	0.269	0.002	0	Satellite Cells	CALCR	NA
FGFR4	0	2.09803	0.303	0.008	0	Satellite Cells	FGFR4	NA
NCAM1	0	1.92501	0.302	0.031	0	Satellite Cells	NCAM1	NA
FN11	0	1.8996	0.472	0.118	0	Satellite Cells	FN1	NA
CERCAM	0	1.88536	0.253	0.018	0	Satellite Cells	CERCAM	NA
PON2	0	1.84204	0.326	0.056	0	Satellite Cells	PON2	NA
COL5A11	0	1.8356	0.317	0.04	0	Satellite Cells	COL5A1	NA
MICAL1	0	1.77591	0.259	0.017	0	Satellite Cells	MICAL1	NA
DIO3OS1	0	1.77514	0.327	0.043	0	Satellite Cells	DIO3OS	NA
NAV11	0	1.69872	0.328	0.057	0	Satellite Cells	NAV1	NA
SPRY11	0	1.63796	0.353	0.096	0	Satellite Cells	SPRY1	NA
ZEB21	0	1.63044	0.421	0.141	0	Satellite Cells	ZEB2	NA
COL18A11	0	1.54866	0.251	0.04	0	Satellite Cells	COL18A1	NA
LAMA21	0	1.35296	0.513	0.175	0	Satellite Cells	LAMA2	NA
ABCA81	0	1.2598	0.418	0.102	0	Satellite Cells	ABCA8	NA
ST5	1.27e-265	1.46363	0.286	0.082	2.68e-261	Satellite Cells	ST5	NA
SPATS2L	1.97e-264	1.52822	0.293	0.087	4.17e-260	Satellite Cells	SPATS2L	NA
SPTBN12	2.02e-262	1.1667	0.565	0.262	4.28e-258	Satellite Cells	SPTBN1	NA
CXCL141	2.05e-261	1.5954	0.301	0.09	4.34e-257	Satellite Cells	CXCL14	NA
LTBP41	8.32e-254	1.13115	0.393	0.138	1.76e-249	Satellite Cells	LTBP4	NA
VIM2	7.01e-244	1.40202	0.381	0.14	1.48e-239	Satellite Cells	VIM	NA
SPARCL12	1.23e-232	1.26611	0.405	0.158	2.6e-228	Satellite Cells	SPARCL1	NA
ABLIM12	4.04e-229	1.25408	0.349	0.122	8.55e-225	Satellite Cells	ABLIM1	NA
SLC47A1	2.97e-225	1.57318	0.33	0.121	6.29e-221	Satellite Cells	SLC47A1	NA
LSP11	6.41e-225	1.08722	0.268	0.076	1.36e-220	Satellite Cells	LSP1	NA
APP2	5.43e-220	1.15106	0.301	0.096	1.15e-215	Satellite Cells	APP	NA
TGFBR31	6.9e-191	1.33295	0.275	0.093	1.46e-186	Satellite Cells	TGFBR3	NA
TLN2	1.36e-170	1.36904	0.357	0.16	2.88e-166	Satellite Cells	TLN2	NA
GNAS3	3.19e-161	1.38133	0.446	0.245	6.76e-157	Satellite Cells	GNAS	NA
EGFR1	6.28e-161	1.10572	0.332	0.136	1.33e-156	Satellite Cells	EGFR	NA
COL3A11	8.21e-160	1.02759	0.318	0.126	1.74e-155	Satellite Cells	COL3A1	NA
RYR31	8.75e-156	1.28069	0.344	0.155	1.85e-151	Satellite Cells	RYR3	NA
PLXDC22	2.72e-149	1.2389	0.281	0.111	5.75e-145	Satellite Cells	PLXDC2	NA
ANKRD101	4.5e-138	1.13398	0.608	0.47	9.53e-134	Satellite Cells	ANKRD10	NA
HSPG22	2.42e-134	0.724079	0.363	0.163	5.12e-130	Satellite Cells	HSPG2	NA
EPB41L22	3.79e-130	0.876892	0.265	0.101	8.02e-126	Satellite Cells	EPB41L2	NA
ITGA72	3.03e-120	1.10339	0.508	0.339	6.42e-116	Satellite Cells	ITGA7	NA
DDX171	7.21e-110	0.531396	0.927	0.908	1.53e-105	Satellite Cells	DDX17	NA
TET2	1.02e-104	1.13228	0.256	0.116	2.15e-100	Satellite Cells	TET2	NA
TNFAIP21	8.19e-103	0.9005	0.262	0.117	1.73e-98	Satellite Cells	TNFAIP2	NA
ANKRD36C1	1.4e-100	1.01877	0.281	0.135	2.96e-96	Satellite Cells	ANKRD36C	NA
EEF1A13	1e-97	1.08471	0.329	0.174	2.13e-93	Satellite Cells	EEF1A1	NA
FBN11	4.02e-95	0.594227	0.287	0.135	8.51e-91	Satellite Cells	FBN1	NA
GABPB1-AS1	6.22e-82	1.03161	0.47	0.344	1.32e-77	Satellite Cells	GABPB1-AS1	NA
LTBP31	3.46e-77	0.99331	0.313	0.181	7.32e-73	Satellite Cells	LTBP3	NA
MT-CO13	2.27e-70	0.476222	0.885	0.863	4.8e-66	Satellite Cells	MT-CO1	NA
AHNAK2	7.47e-70	0.678568	0.479	0.34	1.58e-65	Satellite Cells	AHNAK	NA
TIMP32	1.4e-69	0.74611	0.264	0.135	2.97e-65	Satellite Cells	TIMP3	NA
CCNL22	3.3e-65	0.798308	0.511	0.41	6.98e-61	Satellite Cells	CCNL2	NA
PTPRG2	1.19e-64	0.912305	0.253	0.138	2.52e-60	Satellite Cells	PTPRG	NA
RPL10A	1.79e-63	0.921365	0.276	0.16	3.78e-59	Satellite Cells	RPL10A	NA
ZBTB20	1.2e-62	0.605001	0.744	0.71	2.54e-58	Satellite Cells	ZBTB20	NA
RPL133	4.43e-62	0.820395	0.501	0.393	9.37e-58	Satellite Cells	RPL13	NA
COL6A22	4.85e-62	0.339778	0.305	0.166	1.03e-57	Satellite Cells	COL6A2	NA
ECHDC21	2.18e-60	0.766596	0.548	0.475	4.6e-56	Satellite Cells	ECHDC2	NA
RPL103	4.76e-59	0.754108	0.512	0.413	1.01e-54	Satellite Cells	RPL10	NA
DAG1	1.43e-50	1.00022	0.309	0.209	3.02e-46	Satellite Cells	DAG1	NA
ENOSF11	8.52e-48	0.829157	0.323	0.22	1.8e-43	Satellite Cells	ENOSF1	NA
RHOBTB31	3.39e-47	0.857431	0.289	0.19	7.18e-43	Satellite Cells	RHOBTB3	NA
CIRBP1	3.41e-45	0.492122	0.677	0.655	7.21e-41	Satellite Cells	CIRBP	NA
NFIA1	1.14e-44	0.859506	0.358	0.268	2.42e-40	Satellite Cells	NFIA	NA
TRIM73	3.83e-44	0.83786	0.276	0.182	8.1e-40	Satellite Cells	TRIM73	NA
CDH15	1.11e-43	0.837879	0.253	0.161	2.36e-39	Satellite Cells	CDH15	NA
SFPQ2	1.93e-43	0.6811	0.514	0.454	4.08e-39	Satellite Cells	SFPQ	NA
LENG82	6.32e-39	0.684563	0.43	0.349	1.34e-34	Satellite Cells	LENG8	NA
RPS182	8.9e-39	0.823902	0.288	0.198	1.88e-34	Satellite Cells	RPS18	NA
SF3B12	1.35e-38	0.678167	0.453	0.382	2.87e-34	Satellite Cells	SF3B1	NA
TPT12	1.61e-36	0.46561	0.69	0.676	3.41e-32	Satellite Cells	TPT1	NA
RPL122	8.24e-36	0.744977	0.312	0.225	1.74e-31	Satellite Cells	RPL12	NA
RPLP13	2.84e-34	0.518404	0.632	0.601	6e-30	Satellite Cells	RPLP1	NA
MT-ND43	1.84e-32	0.481374	0.569	0.524	3.9e-28	Satellite Cells	MT-ND4	NA
MT-CO23	9.24e-32	0.468527	0.639	0.599	1.96e-27	Satellite Cells	MT-CO2	NA
HNRNPR	1.47e-31	0.75914	0.255	0.179	3.11e-27	Satellite Cells	HNRNPR	NA
RPL413	7.77e-30	0.747006	0.365	0.289	1.65e-25	Satellite Cells	RPL41	NA
RPLP03	1.67e-29	0.711853	0.297	0.221	3.54e-25	Satellite Cells	RPLP0	NA
TTC141	2.07e-29	0.67177	0.294	0.218	4.37e-25	Satellite Cells	TTC14	NA
PIK3R11	5.7e-29	0.669463	0.289	0.211	1.21e-24	Satellite Cells	PIK3R1	NA
MT-CO33	3.58e-28	0.439451	0.679	0.666	7.58e-24	Satellite Cells	MT-CO3	NA
CST32	3.53e-27	0.560464	0.252	0.177	7.47e-23	Satellite Cells	CST3	NA
TCF252	8.05e-26	0.602807	0.318	0.248	1.7e-21	Satellite Cells	TCF25	NA
TCF42	1.58e-25	0.6019	0.324	0.253	3.34e-21	Satellite Cells	TCF4	NA
RACK12	2.55e-25	0.692763	0.259	0.192	5.41e-21	Satellite Cells	RACK1	NA
RPL112	4.83e-25	0.694637	0.294	0.226	1.02e-20	Satellite Cells	RPL11	NA
RPL83	1.1e-24	0.666106	0.292	0.222	2.34e-20	Satellite Cells	RPL8	NA
TNNC23	1.96e-24	0.270249	0.778	0.776	4.15e-20	Satellite Cells	TNNC2	NA
LPP2	2.51e-24	0.649578	0.317	0.253	5.3e-20	Satellite Cells	LPP	NA
ARGLU12	3.14e-23	0.463597	0.553	0.536	6.64e-19	Satellite Cells	ARGLU1	NA
MT-ND13	1.11e-22	0.438041	0.528	0.495	2.35e-18	Satellite Cells	MT-ND1	NA
ANAPC51	2.49e-22	0.615844	0.312	0.252	5.28e-18	Satellite Cells	ANAPC5	NA
NKTR2	4.35e-22	0.469588	0.52	0.503	9.21e-18	Satellite Cells	NKTR	NA
TPR2	6.82e-22	0.643473	0.262	0.2	1.44e-17	Satellite Cells	TPR	NA
RPS210	2.12e-21	0.680421	0.285	0.222	4.48e-17	Satellite Cells	RPS2	NA
RPS232	2.43e-21	0.633658	0.329	0.271	5.14e-17	Satellite Cells	RPS23	NA
FUS1	3.86e-21	0.37432	0.625	0.634	8.16e-17	Satellite Cells	FUS	NA
FTX1	9.09e-21	0.463192	0.526	0.51	1.92e-16	Satellite Cells	FTX	NA
HNRNPH12	3.05e-20	0.575687	0.393	0.353	6.45e-16	Satellite Cells	HNRNPH1	NA
CD462	4.31e-20	0.629032	0.313	0.262	9.13e-16	Satellite Cells	CD46	NA
RPL292	5.38e-20	0.593127	0.275	0.214	1.14e-15	Satellite Cells	RPL29	NA
RPS82	8.47e-20	0.564832	0.39	0.347	1.79e-15	Satellite Cells	RPS8	NA
GAPDH2	9.14e-20	0.347323	0.639	0.639	1.93e-15	Satellite Cells	GAPDH	NA
LONP22	3.7e-19	0.602363	0.35	0.308	7.83e-15	Satellite Cells	LONP2	NA
PNN2	3.7e-19	0.584062	0.398	0.365	7.83e-15	Satellite Cells	PNN	NA
ZRANB21	7.71e-19	0.479377	0.478	0.461	1.63e-14	Satellite Cells	ZRANB2	NA
MT-ATP63	1.68e-18	0.439054	0.502	0.478	3.56e-14	Satellite Cells	MT-ATP6	NA
RPL302	2e-18	0.606691	0.298	0.246	4.24e-14	Satellite Cells	RPL30	NA
SNRNP70	2.79e-18	0.367259	0.601	0.62	5.9e-14	Satellite Cells	SNRNP70	NA
RPL62	7.39e-18	0.661638	0.257	0.204	1.56e-13	Satellite Cells	RPL6	NA
RPS122	1.72e-17	0.620311	0.326	0.277	3.63e-13	Satellite Cells	RPS12	NA
RPL322	2.99e-17	0.641603	0.3	0.248	6.34e-13	Satellite Cells	RPL32	NA
MT-CYB3	4.46e-17	0.4314	0.504	0.478	9.43e-13	Satellite Cells	MT-CYB	NA
RPL7A2	2.64e-16	0.612663	0.26	0.209	5.58e-12	Satellite Cells	RPL7A	NA
RPL372	6e-16	0.539392	0.288	0.238	1.27e-11	Satellite Cells	RPL37	NA
MT-ND53	9.14e-16	0.466777	0.457	0.43	1.93e-11	Satellite Cells	MT-ND5	NA
ILF3	1.57e-15	0.564933	0.253	0.204	3.32e-11	Satellite Cells	ILF3	NA
MACF13	2.53e-15	0.471624	0.325	0.276	5.35e-11	Satellite Cells	MACF1	NA
CCNL12	4.88e-15	0.560993	0.305	0.264	1.03e-10	Satellite Cells	CCNL1	NA
OGT1	8.68e-15	0.443624	0.476	0.468	1.84e-10	Satellite Cells	OGT	NA
RPL192	2.82e-14	0.5488	0.273	0.227	5.98e-10	Satellite Cells	RPL19	NA
SF11	3.29e-14	0.388421	0.525	0.535	6.96e-10	Satellite Cells	SF1	NA
SRSF111	4.15e-14	0.358037	0.596	0.627	8.77e-10	Satellite Cells	SRSF11	NA
HBB3	1.21e-13	0.548044	0.361	0.329	2.55e-09	Satellite Cells	HBB	NA
RPS152	2.42e-13	0.518793	0.273	0.229	5.12e-09	Satellite Cells	RPS15	NA
PCM11	3.03e-13	0.496521	0.397	0.379	6.42e-09	Satellite Cells	PCM1	NA
RPS132	7.12e-13	0.501013	0.294	0.25	1.51e-08	Satellite Cells	RPS13	NA
MT-ND23	2.65e-12	0.415887	0.448	0.433	5.6e-08	Satellite Cells	MT-ND2	NA
TNS22	1.23e-11	0.409888	0.261	0.214	2.6e-07	Satellite Cells	TNS2	NA
RPL18A2	7.91e-11	0.489437	0.266	0.228	1.67e-06	Satellite Cells	RPL18A	NA
FTH13	1.99e-10	0.462061	0.293	0.259	4.21e-06	Satellite Cells	FTH1	NA
RPS3A2	7.5e-10	0.504504	0.334	0.312	1.59e-05	Satellite Cells	RPS3A	NA
RBM251	1.86e-09	0.36698	0.454	0.457	3.93e-05	Satellite Cells	RBM25	NA
LARS	2.09e-09	0.531801	0.257	0.23	4.42e-05	Satellite Cells	LARS	NA
SRSF71	2.73e-09	0.510349	0.287	0.265	5.79e-05	Satellite Cells	SRSF7	NA
RPL13A2	2.19e-08	0.495826	0.259	0.231	0.000462997	Satellite Cells	RPL13A	NA
RPS272	2.46e-08	0.494186	0.26	0.234	0.000520764	Satellite Cells	RPS27	NA
SUGP2	6.66e-08	0.44806	0.336	0.326	0.00141031	Satellite Cells	SUGP2	NA
RPS282	1.39e-07	0.462212	0.317	0.299	0.00294123	Satellite Cells	RPS28	NA
RPL37A2	1.76e-07	0.390871	0.338	0.32	0.00372945	Satellite Cells	RPL37A	NA
RPS142	2.37e-07	0.458166	0.273	0.251	0.00502213	Satellite Cells	RPS14	NA
TPCN11	2.6e-07	0.447377	0.302	0.285	0.00549789	Satellite Cells	TPCN1	NA
DYNC1H12	3.93e-07	0.401741	0.265	0.24	0.00831761	Satellite Cells	DYNC1H1	NA
PRRC2C2	5.52e-07	0.491635	0.283	0.267	0.0116901	Satellite Cells	PRRC2C	NA
RNF2132	5.61e-07	0.393082	0.282	0.257	0.011866	Satellite Cells	RNF213	NA
CREBZF1	8.89e-07	0.396994	0.404	0.417	0.0188153	Satellite Cells	CREBZF	NA
VPS361	1.12e-06	0.470955	0.297	0.288	0.0237455	Satellite Cells	VPS36	NA
CAST1	2e-06	0.432007	0.332	0.326	0.0424038	Satellite Cells	CAST	NA
RSRP11	3e-06	0.304101	0.471	0.495	0.0635984	Satellite Cells	RSRP1	NA
GOLGB11	3.14e-06	0.384317	0.269	0.249	0.0664198	Satellite Cells	GOLGB1	NA
KIAA11092	3.49e-06	0.40804	0.281	0.266	0.0738482	Satellite Cells	KIAA1109	NA
RPS15A2	5.61e-06	0.416153	0.299	0.289	0.118854	Satellite Cells	RPS15A	NA
SETD52	5.66e-06	0.459956	0.278	0.267	0.119708	Satellite Cells	SETD5	NA
TIA11	5.98e-06	0.442388	0.251	0.235	0.126607	Satellite Cells	TIA1	NA
MON21	8.76e-06	0.410626	0.272	0.259	0.185459	Satellite Cells	MON2	NA
NUMA12	9.62e-06	0.433912	0.262	0.246	0.203707	Satellite Cells	NUMA1	NA
MT-ND4L3	1.49e-05	0.372307	0.383	0.386	0.314591	Satellite Cells	MT-ND4L	NA
OGA2	1.54e-05	0.378044	0.306	0.296	0.325753	Satellite Cells	OGA	NA
DDX39B1	1.91e-05	0.420211	0.259	0.246	0.404734	Satellite Cells	DDX39B	NA
MAT2A	2.8e-05	0.386132	0.428	0.452	0.59354	Satellite Cells	MAT2A	NA
EEF1D2	3.22e-05	0.418068	0.259	0.244	0.681814	Satellite Cells	EEF1D	NA
RPS242	6.89e-05	0.392283	0.315	0.311	1	Satellite Cells	RPS24	NA
SENP61	8.11e-05	0.429738	0.297	0.297	1	Satellite Cells	SENP6	NA
SPG72	8.11e-05	0.351788	0.367	0.378	1	Satellite Cells	SPG7	NA
ATRX2	0.000238163	0.400691	0.303	0.304	1	Satellite Cells	ATRX	NA
PABPN11	0.00034811	0.353823	0.269	0.262	1	Satellite Cells	PABPN1	NA
PSAP2	0.000401152	0.378576	0.263	0.258	1	Satellite Cells	PSAP	NA
MYL62	0.000420721	0.332918	0.291	0.287	1	Satellite Cells	MYL6	NA
TAF1D	0.000655939	0.390564	0.271	0.273	1	Satellite Cells	TAF1D	NA
EWSR11	0.000871763	0.355648	0.372	0.395	1	Satellite Cells	EWSR1	NA
U2SURP1	0.000956318	0.379133	0.311	0.317	1	Satellite Cells	U2SURP	NA
H3F3B2	0.00138207	0.347622	0.283	0.282	1	Satellite Cells	H3F3B	NA
HMGB12	0.00158238	0.353332	0.326	0.337	1	Satellite Cells	HMGB1	NA
SREK11	0.00167727	0.34805	0.346	0.365	1	Satellite Cells	SREK1	NA
EIF4G21	0.00369579	0.326466	0.337	0.352	1	Satellite Cells	EIF4G2	NA
GPBP1	0.00396521	0.374085	0.257	0.26	1	Satellite Cells	GPBP1	NA
PAPOLA1	0.00396707	0.382553	0.261	0.265	1	Satellite Cells	PAPOLA	NA
CARMN	0	4.97774	0.853	0.015	0	Pericytes	CARMN	NA
PDGFRB1	0	3.96788	0.806	0.051	0	Pericytes	PDGFRB	NA
RGS51	0	3.49707	0.718	0.078	0	Pericytes	RGS5	NA
CALD12	0	3.42402	0.81	0.102	0	Pericytes	CALD1	NA
ACTA2	0	3.36877	0.515	0.015	0	Pericytes	ACTA2	NA
DLC12	0	3.32763	0.692	0.051	0	Pericytes	DLC1	NA
MUC3A	0	3.32254	0.496	0.007	0	Pericytes	MUC3A	NA
CLMN	0	3.23732	0.649	0.054	0	Pericytes	CLMN	NA
NOTCH3	0	3.2294	0.595	0.025	0	Pericytes	NOTCH3	NA
MYO1B	0	3.22882	0.559	0.017	0	Pericytes	MYO1B	NA
IGFBP72	0	3.14775	0.723	0.108	0	Pericytes	IGFBP7	NA
EPS8	0	3.08539	0.588	0.047	0	Pericytes	EPS8	NA
STEAP4	0	3.05362	0.512	0.027	0	Pericytes	STEAP4	NA
COL5A3	0	2.83411	0.484	0.026	0	Pericytes	COL5A3	NA
EGFLAM	0	2.8325	0.51	0.05	0	Pericytes	EGFLAM	NA
AGAP2	0	2.76984	0.436	0.007	0	Pericytes	AGAP2	NA
RIPOR3	0	2.76001	0.453	0.012	0	Pericytes	RIPOR3	NA
MRVI1	0	2.67397	0.424	0.007	0	Pericytes	MRVI1	NA
NFASC	0	2.66243	0.417	0.005	0	Pericytes	NFASC	NA
SPARCL13	0	2.61892	0.678	0.153	0	Pericytes	SPARCL1	NA
SPARC1	0	2.60601	0.541	0.087	0	Pericytes	SPARC	NA
TIMP33	0	2.57978	0.643	0.127	0	Pericytes	TIMP3	NA
GUCY1A2	0	2.5523	0.417	0.021	0	Pericytes	GUCY1A2	NA
DTX3	0	2.53038	0.403	0.015	0	Pericytes	DTX3	NA
GPRIN3	0	2.47881	0.364	0.011	0	Pericytes	GPRIN3	NA
HIGD1B	0	2.45603	0.364	0.007	0	Pericytes	HIGD1B	NA
FRMD3	0	2.40803	0.417	0.047	0	Pericytes	FRMD3	NA
SPECC1	0	2.3982	0.378	0.018	0	Pericytes	SPECC1	NA
TBX2	0	2.36219	0.31	0.005	0	Pericytes	TBX2	NA
MCAM	0	2.35084	0.361	0.015	0	Pericytes	MCAM	NA
TESC	0	2.30279	0.33	0.005	0	Pericytes	TESC	NA
ANO1	0	2.27548	0.339	0.008	0	Pericytes	ANO1	NA
MYL9	0	2.26945	0.377	0.027	0	Pericytes	MYL9	NA
CPE	0	2.22331	0.329	0.026	0	Pericytes	CPE	NA
LHFPL6	0	2.21384	0.346	0.027	0	Pericytes	LHFPL6	NA
ARHGEF17	0	2.19451	0.335	0.016	0	Pericytes	ARHGEF17	NA
NR2F2	0	2.19224	0.348	0.031	0	Pericytes	NR2F2	NA
CD362	0	2.15993	0.759	0.412	0	Pericytes	CD36	NA
DCBLD1	0	2.15362	0.337	0.041	0	Pericytes	DCBLD1	NA
FLNA1	0	2.14564	0.409	0.057	0	Pericytes	FLNA	NA
DENND3	0	2.12005	0.307	0.016	0	Pericytes	DENND3	NA
ADGRF51	0	2.11693	0.373	0.03	0	Pericytes	ADGRF5	NA
CPM	0	2.10302	0.289	0.011	0	Pericytes	CPM	NA
GJC1	0	2.08724	0.287	0.006	0	Pericytes	GJC1	NA
RAPH1	0	2.08263	0.357	0.045	0	Pericytes	RAPH1	NA
COL4A22	0	2.07269	0.492	0.086	0	Pericytes	COL4A2	NA
RBPMS	0	2.06664	0.305	0.016	0	Pericytes	RBPMS	NA
ITGA12	0	2.05158	0.369	0.036	0	Pericytes	ITGA1	NA
SLC16A12	0	2.04509	0.275	0.004	0	Pericytes	SLC16A12	NA
NR2F2-AS1	0	2.01731	0.309	0.032	0	Pericytes	NR2F2-AS1	NA
NEURL1B	0	2.00847	0.297	0.017	0	Pericytes	NEURL1B	NA
PHLDB12	0	1.97642	0.552	0.152	0	Pericytes	PHLDB1	NA
COBLL1	0	1.95638	0.31	0.025	0	Pericytes	COBLL1	NA
MYH91	0	1.936	0.389	0.071	0	Pericytes	MYH9	NA
INPP4B	0	1.91062	0.352	0.084	0	Pericytes	INPP4B	NA
TACC12	0	1.89668	0.422	0.074	0	Pericytes	TACC1	NA
PLEKHG3	0	1.8915	0.27	0.015	0	Pericytes	PLEKHG3	NA
LAMA41	0	1.87746	0.334	0.045	0	Pericytes	LAMA4	NA
SGIP1	0	1.87517	0.266	0.013	0	Pericytes	SGIP1	NA
GUCY1B1	0	1.86918	0.255	0.008	0	Pericytes	GUCY1B1	NA
THBS41	0	1.8649	0.367	0.074	0	Pericytes	THBS4	NA
DAAM2	0	1.85864	0.388	0.092	0	Pericytes	DAAM2	NA
TINAGL11	0	1.85469	0.282	0.017	0	Pericytes	TINAGL1	NA
ADAMTS9-AS2	0	1.83913	0.266	0.026	0	Pericytes	ADAMTS9-AS2	NA
ZEB22	0	1.81215	0.464	0.14	0	Pericytes	ZEB2	NA
JAG1	0	1.80241	0.268	0.034	0	Pericytes	JAG1	NA
PAG1	0	1.78357	0.255	0.018	0	Pericytes	PAG1	NA
MAML2	0	1.77849	0.282	0.027	0	Pericytes	MAML2	NA
SH3RF1	0	1.73536	0.261	0.034	0	Pericytes	SH3RF1	NA
PTEN	0	1.73517	0.346	0.091	0	Pericytes	PTEN	NA
SASH11	0	1.73499	0.288	0.04	0	Pericytes	SASH1	NA
ARHGAP101	0	1.73221	0.605	0.315	0	Pericytes	ARHGAP10	NA
BMP5	0	1.73053	0.251	0.022	0	Pericytes	BMP5	NA
A2M1	0	1.72707	0.372	0.07	0	Pericytes	A2M	NA
COL4A12	0	1.71914	0.41	0.097	0	Pericytes	COL4A1	NA
BCAM1	0	1.70855	0.263	0.033	0	Pericytes	BCAM	NA
RASAL21	0	1.70504	0.309	0.066	0	Pericytes	RASAL2	NA
EBF21	0	1.69904	0.295	0.038	0	Pericytes	EBF2	NA
GRK5	0	1.68605	0.286	0.033	0	Pericytes	GRK5	NA
2023-09-07	0	1.68102	0.362	0.1	0	Pericytes	2023-09-07	NA
PACSIN2	0	1.67238	0.27	0.046	0	Pericytes	PACSIN2	NA
COL3A12	0	1.64719	0.461	0.123	0	Pericytes	COL3A1	NA
MAP1B1	0	1.64303	0.331	0.061	0	Pericytes	MAP1B	NA
PREX21	0	1.62107	0.26	0.035	0	Pericytes	PREX2	NA
MAP1LC3A	0	1.61432	0.312	0.082	0	Pericytes	MAP1LC3A	NA
COL6A23	0	1.60803	0.576	0.161	0	Pericytes	COL6A2	NA
ITIH51	0	1.59091	0.341	0.067	0	Pericytes	ITIH5	NA
ITGA73	0	1.57603	0.623	0.337	0	Pericytes	ITGA7	NA
PTMS1	0	1.49088	0.255	0.048	0	Pericytes	PTMS	NA
EPB41L23	0	1.48683	0.402	0.098	0	Pericytes	EPB41L2	NA
COL6A11	0	1.35772	0.533	0.159	0	Pericytes	COL6A1	NA
SCN7A1	0	1.18197	0.286	0.064	0	Pericytes	SCN7A	NA
NRP11	3.57e-307	1.47546	0.348	0.103	7.55e-303	Pericytes	NRP1	NA
ABCC9	1.82e-303	1.86151	0.561	0.295	3.86e-299	Pericytes	ABCC9	NA
TNS23	3.91e-298	1.5054	0.501	0.209	8.28e-294	Pericytes	TNS2	NA
MGLL1	1.59e-292	1.35526	0.281	0.071	3.36e-288	Pericytes	MGLL	NA
SELENBP1	2.36e-290	1.52136	0.3	0.083	4.99e-286	Pericytes	SELENBP1	NA
APBB2	7.13e-289	1.50979	0.289	0.078	1.51e-284	Pericytes	APBB2	NA
HLA-C1	7.86e-280	1.26186	0.34	0.101	1.66e-275	Pericytes	HLA-C	NA
LPL1	2.53e-264	1.41547	0.283	0.078	5.36e-260	Pericytes	LPL	NA
FNBP1L	1.03e-253	1.44708	0.252	0.067	2.18e-249	Pericytes	FNBP1L	NA
MFGE82	9.11e-252	1.52406	0.507	0.25	1.93e-247	Pericytes	MFGE8	NA
UTRN2	9.08e-248	1.38638	0.36	0.125	1.92e-243	Pericytes	UTRN	NA
SPTBN13	8.75e-235	1.17598	0.542	0.263	1.85e-230	Pericytes	SPTBN1	NA
LRP11	2.05e-225	1.13221	0.339	0.113	4.33e-221	Pericytes	LRP1	NA
CDC42BPA1	7.52e-208	1.4551	0.36	0.145	1.59e-203	Pericytes	CDC42BPA	NA
SMTN1	3.27e-190	1.40643	0.46	0.239	6.92e-186	Pericytes	SMTN	NA
ITGB11	7.04e-180	1.43947	0.405	0.196	1.49e-175	Pericytes	ITGB1	NA
FZD42	6.97e-170	1.23251	0.258	0.089	1.48e-165	Pericytes	FZD4	NA
COL1A21	1.14e-158	0.836537	0.353	0.144	2.41e-154	Pericytes	COL1A2	NA
ARHGAP292	1.69e-152	1.21578	0.39	0.194	3.58e-148	Pericytes	ARHGAP29	NA
TNS12	7.2e-149	1.2682	0.466	0.276	1.52e-144	Pericytes	TNS1	NA
FRY1	1.16e-147	1.30143	0.358	0.173	2.45e-143	Pericytes	FRY	NA
ILK2	5.6e-146	1.17786	0.271	0.106	1.19e-141	Pericytes	ILK	NA
NBEAL1	1.41e-145	1.30003	0.358	0.177	2.98e-141	Pericytes	NBEAL1	NA
PTPRG3	2.49e-134	1.20723	0.307	0.137	5.27e-130	Pericytes	PTPRG	NA
ARHGAP17	5.3e-134	1.24847	0.261	0.106	1.12e-129	Pericytes	ARHGAP17	NA
PRMT2	8.94e-132	1.13319	0.251	0.098	1.89e-127	Pericytes	PRMT2	NA
VIM3	1.41e-130	1.01981	0.321	0.142	2.99e-126	Pericytes	VIM	NA
TPM12	3e-127	0.528632	0.943	0.793	6.36e-123	Pericytes	TPM1	NA
ACTN41	1.63e-125	1.17186	0.259	0.107	3.44e-121	Pericytes	ACTN4	NA
NUDT4	1.47e-123	1.24064	0.307	0.145	3.12e-119	Pericytes	NUDT4	NA
HLA-B1	2.53e-117	0.898108	0.262	0.106	5.36e-113	Pericytes	HLA-B	NA
CXCL122	6.33e-113	1.16778	0.282	0.128	1.34e-108	Pericytes	CXCL12	NA
ABCA82	1.26e-110	0.553635	0.265	0.105	2.66e-106	Pericytes	ABCA8	NA
GSN2	2.46e-110	0.463291	0.496	0.303	5.2e-106	Pericytes	GSN	NA
MT-CO14	4.65e-107	0.632508	0.885	0.863	9.84e-103	Pericytes	MT-CO1	NA
AHNAK3	5.69e-103	0.780259	0.511	0.339	1.2e-98	Pericytes	AHNAK	NA
ARHGEF71	1.02e-100	1.16989	0.349	0.2	2.15e-96	Pericytes	ARHGEF7	NA
LENG83	5.55e-94	0.937268	0.494	0.348	1.17e-89	Pericytes	LENG8	NA
PPP1R12A	6.16e-94	1.18276	0.353	0.209	1.3e-89	Pericytes	PPP1R12A	NA
MYL63	3.52e-93	1.04013	0.433	0.284	7.46e-89	Pericytes	MYL6	NA
MPRIP1	8.12e-93	1.08731	0.28	0.141	1.72e-88	Pericytes	MPRIP	NA
LPP3	2.8e-89	1.05202	0.396	0.251	5.93e-85	Pericytes	LPP	NA
IGFBP52	1.81e-88	1.29172	0.335	0.194	3.83e-84	Pericytes	IGFBP5	NA
PTK21	5.46e-81	1.08399	0.316	0.183	1.15e-76	Pericytes	PTK2	NA
ROCK11	2.96e-79	1.04523	0.343	0.211	6.26e-75	Pericytes	ROCK1	NA
TCF253	5.59e-76	0.932335	0.383	0.246	1.18e-71	Pericytes	TCF25	NA
DDX52	1.92e-72	0.576606	0.708	0.661	4.07e-68	Pericytes	DDX5	NA
DDX172	1.38e-67	0.402483	0.91	0.908	2.93e-63	Pericytes	DDX17	NA
COL6A31	2.79e-67	0.547166	0.352	0.208	5.91e-63	Pericytes	COL6A3	NA
TCF43	8.3e-64	0.867472	0.374	0.252	1.76e-59	Pericytes	TCF4	NA
MACF14	1.31e-58	0.830595	0.39	0.275	2.77e-54	Pericytes	MACF1	NA
EEF1A14	2.32e-55	0.880349	0.288	0.175	4.92e-51	Pericytes	EEF1A1	NA
SYNE21	1.94e-53	0.861303	0.419	0.327	4.11e-49	Pericytes	SYNE2	NA
JAK1	1.42e-50	0.871564	0.25	0.15	3e-46	Pericytes	JAK1	NA
MT-CO34	3.43e-50	0.621925	0.693	0.666	7.26e-46	Pericytes	MT-CO3	NA
MT-CO24	2.61e-49	0.616077	0.649	0.599	5.52e-45	Pericytes	MT-CO2	NA
NDRG21	5.79e-48	0.699263	0.509	0.43	1.22e-43	Pericytes	NDRG2	NA
APOD1	1.27e-45	0.563462	0.317	0.209	2.68e-41	Pericytes	APOD	NA
UBA2	3.39e-45	0.931967	0.28	0.189	7.18e-41	Pericytes	UBA2	NA
CD463	1.91e-43	0.820222	0.351	0.261	4.04e-39	Pericytes	CD46	NA
LAMB22	6.74e-43	0.787062	0.274	0.178	1.43e-38	Pericytes	LAMB2	NA
VCL1	1.17e-41	0.791415	0.393	0.312	2.48e-37	Pericytes	VCL	NA
B2M2	2.4e-40	0.579971	0.317	0.215	5.09e-36	Pericytes	B2M	NA
MT-ND54	6.19e-40	0.677883	0.496	0.429	1.31e-35	Pericytes	MT-ND5	NA
PRKG11	5.75e-39	0.786732	0.428	0.369	1.22e-34	Pericytes	PRKG1	NA
SF3B13	5.73e-37	0.640181	0.445	0.382	1.21e-32	Pericytes	SF3B1	NA
LIMA11	3.48e-36	0.72825	0.365	0.287	7.37e-32	Pericytes	LIMA1	NA
MT-ND44	8.63e-35	0.617271	0.56	0.524	1.83e-30	Pericytes	MT-ND4	NA
ARGLU13	1.42e-34	0.546443	0.556	0.536	3e-30	Pericytes	ARGLU1	NA
FTH14	2.55e-32	0.685644	0.336	0.258	5.39e-28	Pericytes	FTH1	NA
MT-ATP64	4.66e-32	0.594581	0.518	0.478	9.86e-28	Pericytes	MT-ATP6	NA
MT-CYB4	5.17e-30	0.600341	0.52	0.478	1.1e-25	Pericytes	MT-CYB	NA
MT-ND14	7.61e-30	0.571712	0.531	0.495	1.61e-25	Pericytes	MT-ND1	NA
ITM2B2	1.67e-28	0.749129	0.327	0.258	3.53e-24	Pericytes	ITM2B	NA
PIK3R12	1.69e-24	0.681749	0.278	0.212	3.57e-20	Pericytes	PIK3R1	NA
KIAA11093	4.77e-22	0.720108	0.317	0.265	1.01e-17	Pericytes	KIAA1109	NA
MT-ND24	5.25e-22	0.551493	0.464	0.433	1.11e-17	Pericytes	MT-ND2	NA
NCOR21	6.68e-22	0.699079	0.297	0.24	1.41e-17	Pericytes	NCOR2	NA
MT-ND4L4	4.08e-21	0.58729	0.425	0.385	8.63e-17	Pericytes	MT-ND4L	NA
CCNL23	4.04e-20	0.513084	0.436	0.412	8.56e-16	Pericytes	CCNL2	NA
TTC142	8.53e-19	0.609261	0.272	0.219	1.81e-14	Pericytes	TTC14	NA
MT-ND33	1.17e-17	0.567536	0.371	0.325	2.49e-13	Pericytes	MT-ND3	NA
PRRC2C3	2.07e-17	0.57545	0.31	0.266	4.37e-13	Pericytes	PRRC2C	NA
DYNC1H13	1.9e-16	0.613762	0.286	0.239	4.02e-12	Pericytes	DYNC1H1	NA
OGA3	1.93e-14	0.515813	0.329	0.296	4.08e-10	Pericytes	OGA	NA
RPL113	2.14e-14	0.60797	0.27	0.227	4.52e-10	Pericytes	RPL11	NA
VPS13D	8.78e-14	0.63891	0.276	0.242	1.86e-09	Pericytes	VPS13D	NA
CIRBP2	1.32e-12	0.304024	0.614	0.656	2.8e-08	Pericytes	CIRBP	NA
CREBZF2	1.33e-10	0.475631	0.411	0.416	2.82e-06	Pericytes	CREBZF	NA
CD992	1.62e-10	0.525803	0.285	0.256	3.42e-06	Pericytes	CD99	NA
TPT13	3.51e-10	0.268992	0.632	0.677	7.43e-06	Pericytes	TPT1	NA
RPLP14	3.84e-10	0.342192	0.573	0.602	8.13e-06	Pericytes	RPLP1	NA
RPL84	2.71e-09	0.523869	0.253	0.223	5.74e-05	Pericytes	RPL8	NA
PNN3	3.09e-09	0.473531	0.365	0.366	6.54e-05	Pericytes	PNN	NA
KMT2E2	3.55e-09	0.506272	0.331	0.32	7.51e-05	Pericytes	KMT2E	NA
RPL104	5.81e-09	0.443865	0.415	0.415	0.000123074	Pericytes	RPL10	NA
WSB12	7.34e-09	0.294918	0.531	0.57	0.000155351	Pericytes	WSB1	NA
ZRANB22	1.65e-08	0.41319	0.44	0.462	0.000349176	Pericytes	ZRANB2	NA
MBNL21	6.84e-08	0.47816	0.279	0.261	0.00144728	Pericytes	MBNL2	NA
H3F3B3	1.13e-07	0.510951	0.297	0.282	0.00239652	Pericytes	H3F3B	NA
SON1	1.21e-07	0.261459	0.583	0.641	0.00256936	Pericytes	SON	NA
RNF2133	1.37e-07	0.423871	0.278	0.258	0.00289355	Pericytes	RNF213	NA
RPS133	2.88e-07	0.479509	0.27	0.25	0.00609532	Pericytes	RPS13	NA
SYNE12	3.92e-07	0.416397	0.348	0.344	0.0083073	Pericytes	SYNE1	NA
MKLN11	4.53e-07	0.4732	0.322	0.321	0.00958624	Pericytes	MKLN1	NA
SFPQ3	1.42e-06	0.363783	0.428	0.456	0.0299832	Pericytes	SFPQ	NA
ANAPC52	8.94e-06	0.45951	0.264	0.253	0.189345	Pericytes	ANAPC5	NA
RPS233	1.73e-05	0.43284	0.285	0.272	0.365886	Pericytes	RPS23	NA
GNAS4	1.85e-05	0.412099	0.262	0.248	0.390869	Pericytes	GNAS	NA
CHD91	3.81e-05	0.390276	0.347	0.356	0.806617	Pericytes	CHD9	NA
RPL323	4.39e-05	0.445323	0.261	0.249	0.930313	Pericytes	RPL32	NA
RPS83	6.48e-05	0.406805	0.341	0.348	1	Pericytes	RPS8	NA
ANKRD12	0.00041828	0.366313	0.378	0.406	1	Pericytes	ANKRD12	NA
RPL134	0.000564377	0.335394	0.376	0.396	1	Pericytes	RPL13	NA
HNRNPH13	0.00121047	0.362909	0.336	0.354	1	Pericytes	HNRNPH1	NA
RPL303	0.00141392	0.414549	0.25	0.247	1	Pericytes	RPL30	NA
MAT2A1	0.0035969	0.321039	0.41	0.453	1	Pericytes	MAT2A	NA
RBM252	0.00526323	0.278355	0.411	0.458	1	Pericytes	RBM25	NA
NKTR3	0.00604186	0.25891	0.451	0.505	1	Pericytes	NKTR	NA
PTMA1	0.00778351	0.417067	0.249	0.255	1	Pericytes	PTMA	NA
MS4A6A	0	3.46104	0.422	0.005	0	Immune cells	MS4A6A	NA
STAB1	0	3.41838	0.411	0.009	0	Immune cells	STAB1	NA
CD741	0	3.38123	0.445	0.065	0	Immune cells	CD74	NA
LILRB5	0	3.06727	0.346	0.004	0	Immune cells	LILRB5	NA
HLA-DRB11	0	2.79697	0.301	0.026	0	Immune cells	HLA-DRB1	NA
IL10RA	0	2.76558	0.382	0.003	0	Immune cells	IL10RA	NA
FRMD4B	0	2.71491	0.333	0.012	0	Immune cells	FRMD4B	NA
DAB2	0	2.51249	0.324	0.038	0	Immune cells	DAB2	NA
MRC1	0	2.49993	0.278	0.004	0	Immune cells	MRC1	NA
TNFAIP22	0	2.49418	0.446	0.109	0	Immune cells	TNFAIP2	NA
MS4A7	0	2.48785	0.265	0.003	0	Immune cells	MS4A7	NA
CIITA	0	2.47985	0.302	0.016	0	Immune cells	CIITA	NA
ARHGAP4	0	2.45677	0.356	0.007	0	Immune cells	ARHGAP4	NA
PTPRC	0	2.45638	0.33	0.008	0	Immune cells	PTPRC	NA
FGD2	0	2.30156	0.272	0.002	0	Immune cells	FGD2	NA
RNASE11	0	2.26685	0.252	0.025	0	Immune cells	RNASE1	NA
ADAP2	0	2.26169	0.269	0.015	0	Immune cells	ADAP2	NA
CSF1R	0	2.22996	0.258	0.003	0	Immune cells	CSF1R	NA
CYTH4	0	2.18118	0.276	0.002	0	Immune cells	CYTH4	NA
HLA-B2	0	2.15354	0.396	0.1	0	Immune cells	HLA-B	NA
MYO1F	0	2.14898	0.277	0.003	0	Immune cells	MYO1F	NA
SLCO2B1	0	2.13113	0.254	0.013	0	Immune cells	SLCO2B1	NA
ZEB23	0	2.10582	0.466	0.137	0	Immune cells	ZEB2	NA
SAT11	0	1.99477	0.489	0.234	0	Immune cells	SAT1	NA
FCGRT	0	1.97591	0.303	0.055	0	Immune cells	FCGRT	NA
AHNAK4	0	1.8964	0.681	0.332	0	Immune cells	AHNAK	NA
HLA-C2	0	1.88062	0.358	0.098	0	Immune cells	HLA-C	NA
ZFP36L22	0	1.81086	0.359	0.093	0	Immune cells	ZFP36L2	NA
HLA-A1	0	1.79949	0.338	0.116	0	Immune cells	HLA-A	NA
B2M3	0	1.7904	0.454	0.21	0	Immune cells	B2M	NA
ARHGEF1	0	1.76016	0.297	0.06	0	Immune cells	ARHGEF1	NA
SAMHD1	0	1.7134	0.28	0.064	0	Immune cells	SAMHD1	NA
ANKRD44	0	1.66635	0.256	0.046	0	Immune cells	ANKRD44	NA
HLA-E1	0	1.58815	0.301	0.073	0	Immune cells	HLA-E	NA
PRMT21	0	1.55969	0.297	0.095	0	Immune cells	PRMT2	NA
PARP141	0	1.54425	0.267	0.062	0	Immune cells	PARP14	NA
MAF	2.21e-263	1.65658	0.27	0.097	4.67e-259	Immune cells	MAF	NA
ATM	2.82e-257	1.47224	0.365	0.168	5.97e-253	Immune cells	ATM	NA
TMSB4X1	7.12e-245	1.3065	0.281	0.104	1.51e-240	Immune cells	TMSB4X	NA
RNF2134	8.92e-245	1.4413	0.454	0.252	1.89e-240	Immune cells	RNF213	NA
TMSB101	2.95e-244	1.27228	0.265	0.094	6.24e-240	Immune cells	TMSB10	NA
LRP12	3.08e-240	1.16055	0.298	0.112	6.53e-236	Immune cells	LRP1	NA
RBPJ	4.62e-237	1.66974	0.365	0.177	9.78e-233	Immune cells	RBPJ	NA
ZFP36L11	1.17e-227	1.35239	0.278	0.108	2.49e-223	Immune cells	ZFP36L1	NA
STX7	4.14e-226	1.40231	0.286	0.116	8.76e-222	Immune cells	STX7	NA
CELF21	5.55e-221	1.33454	0.311	0.135	1.18e-216	Immune cells	CELF2	NA
TCF254	4.21e-207	1.20735	0.433	0.243	8.92e-203	Immune cells	TCF25	NA
RASSF42	9.41e-199	1.33175	0.314	0.144	1.99e-194	Immune cells	RASSF4	NA
ABCA61	5.79e-196	1.4586	0.351	0.172	1.23e-191	Immune cells	ABCA6	NA
SNX29	8.92e-196	1.37944	0.277	0.12	1.89e-191	Immune cells	SNX29	NA
RCSD1	3.06e-192	1.37227	0.293	0.133	6.48e-188	Immune cells	RCSD1	NA
SELENOP	1.05e-178	1.5678	0.26	0.113	2.22e-174	Immune cells	SELENOP	NA
MT-CO15	4.03e-166	0.777676	0.886	0.863	8.52e-162	Immune cells	MT-CO1	NA
VIM4	5.51e-162	1.19467	0.298	0.14	1.17e-157	Immune cells	VIM	NA
LENG84	7.89e-148	1.0121	0.493	0.346	1.67e-143	Immune cells	LENG8	NA
UTRN3	1.63e-145	1.07022	0.269	0.126	3.45e-141	Immune cells	UTRN	NA
CCDC88A	5.56e-145	1.28168	0.269	0.131	1.18e-140	Immune cells	CCDC88A	NA
ARPC2	3.79e-139	1.19808	0.27	0.134	8.03e-135	Immune cells	ARPC2	NA
DDX53	6.19e-126	0.749928	0.7	0.66	1.31e-121	Immune cells	DDX5	NA
CST33	2.1e-115	1.47655	0.307	0.174	4.45e-111	Immune cells	CST3	NA
MACF15	7.13e-114	1.0101	0.406	0.273	1.51e-109	Immune cells	MACF1	NA
EEF1A15	4.14e-86	0.983295	0.288	0.174	8.77e-82	Immune cells	EEF1A1	NA
VPS13C1	5.92e-65	0.772689	0.473	0.413	1.25e-60	Immune cells	VPS13C	NA
MT-CYB5	1.74e-63	0.790778	0.537	0.477	3.68e-59	Immune cells	MT-CYB	NA
DYNC1H14	1.43e-62	0.832961	0.329	0.237	3.02e-58	Immune cells	DYNC1H1	NA
MT-CO35	5.36e-61	0.668605	0.679	0.666	1.13e-56	Immune cells	MT-CO3	NA
MT-ND15	1.38e-59	0.755115	0.543	0.494	2.91e-55	Immune cells	MT-ND1	NA
SF3B14	3.86e-55	0.730641	0.443	0.382	8.17e-51	Immune cells	SF3B1	NA
RSRP12	1.49e-53	0.652449	0.524	0.494	3.15e-49	Immune cells	RSRP1	NA
ARHGAP18	7.54e-50	0.989639	0.255	0.179	1.6e-45	Immune cells	ARHGAP18	NA
MT-CO25	7.75e-47	0.705152	0.618	0.599	1.64e-42	Immune cells	MT-CO2	NA
HNRNPH14	1.08e-46	0.716234	0.408	0.352	2.29e-42	Immune cells	HNRNPH1	NA
IQGAP12	1.36e-45	0.807481	0.318	0.249	2.88e-41	Immune cells	IQGAP1	NA
ARGLU14	4.96e-45	0.553194	0.555	0.536	1.05e-40	Immune cells	ARGLU1	NA
MT-ND45	3.24e-43	0.660399	0.544	0.524	6.86e-39	Immune cells	MT-ND4	NA
MT-ATP65	1.22e-39	0.608565	0.508	0.478	2.58e-35	Immune cells	MT-ATP6	NA
MT-ND34	6.09e-37	0.734711	0.384	0.324	1.29e-32	Immune cells	MT-ND3	NA
MT-ND55	1.3e-36	0.683233	0.466	0.429	2.75e-32	Immune cells	MT-ND5	NA
FTH15	2.85e-34	0.762401	0.315	0.258	6.03e-30	Immune cells	FTH1	NA
RPL105	4.38e-31	0.601857	0.444	0.415	9.27e-27	Immune cells	RPL10	NA
PSAP3	2.13e-30	0.905089	0.307	0.257	4.5e-26	Immune cells	PSAP	NA
CYTH11	7.86e-29	0.745326	0.266	0.214	1.66e-24	Immune cells	CYTH1	NA
MT-ND25	2.92e-28	0.621957	0.45	0.433	6.19e-24	Immune cells	MT-ND2	NA
SMCHD12	8.21e-26	0.690496	0.313	0.273	1.74e-21	Immune cells	SMCHD1	NA
AKAP13	3.95e-24	0.586573	0.435	0.429	8.37e-20	Immune cells	AKAP13	NA
ROCK12	4.82e-24	0.618331	0.26	0.212	1.02e-19	Immune cells	ROCK1	NA
PRRC2C4	1.1e-23	0.663879	0.306	0.266	2.32e-19	Immune cells	PRRC2C	NA
TPT14	6.63e-23	0.386117	0.637	0.677	1.4e-18	Immune cells	TPT1	NA
OGA4	7.9e-22	0.599093	0.329	0.295	1.67e-17	Immune cells	OGA	NA
TTC143	3.58e-19	0.572189	0.259	0.219	7.58e-15	Immune cells	TTC14	NA
OAZ11	1.06e-18	0.585281	0.254	0.215	2.24e-14	Immune cells	OAZ1	NA
CCNL13	2.74e-18	0.590489	0.294	0.264	5.79e-14	Immune cells	CCNL1	NA
MT-ND4L5	1.98e-17	0.655868	0.396	0.385	4.2e-13	Immune cells	MT-ND4L	NA
LRRFIP12	2.22e-17	0.528043	0.419	0.422	4.7e-13	Immune cells	LRRFIP1	NA
TMEM259	2.76e-17	0.581975	0.265	0.23	5.84e-13	Immune cells	TMEM259	NA
RPLP15	5.49e-17	0.400844	0.575	0.602	1.16e-12	Immune cells	RPLP1	NA
CELF1	6.98e-17	0.606094	0.258	0.225	1.48e-12	Immune cells	CELF1	NA
ITM2B3	9.64e-17	0.556836	0.291	0.258	2.04e-12	Immune cells	ITM2B	NA
MTSS11	2.37e-16	0.661626	0.266	0.235	5.02e-12	Immune cells	MTSS1	NA
PFDN51	4.38e-14	0.580071	0.256	0.227	9.26e-10	Immune cells	PFDN5	NA
MYCBP22	6.57e-14	0.57464	0.267	0.24	1.39e-09	Immune cells	MYCBP2	NA
MDM4	9.53e-14	0.56546	0.361	0.36	2.02e-09	Immune cells	MDM4	NA
RBM253	1.32e-13	0.463346	0.44	0.458	2.79e-09	Immune cells	RBM25	NA
FUS2	3e-13	0.334893	0.574	0.636	6.34e-09	Immune cells	FUS	NA
PLEC2	1.1e-12	0.661297	0.294	0.275	2.32e-08	Immune cells	PLEC	NA
RPL193	3.43e-12	0.534599	0.253	0.228	7.27e-08	Immune cells	RPL19	NA
DIP2A	4.7e-12	0.601414	0.269	0.25	9.95e-08	Immune cells	DIP2A	NA
GAPDH3	6.38e-12	0.336359	0.593	0.64	1.35e-07	Immune cells	GAPDH	NA
GSTK1	9.41e-12	0.586373	0.255	0.234	1.99e-07	Immune cells	GSTK1	NA
DDX39B2	2.37e-11	0.53631	0.265	0.245	5.01e-07	Immune cells	DDX39B	NA
EIF4A21	4.68e-11	0.502777	0.303	0.292	9.91e-07	Immune cells	EIF4A2	NA
ANKRD121	1.19e-10	0.495175	0.391	0.406	2.52e-06	Immune cells	ANKRD12	NA
SPG73	2.66e-10	0.504786	0.369	0.378	5.62e-06	Immune cells	SPG7	NA
PNN4	4.55e-10	0.493802	0.357	0.366	9.62e-06	Immune cells	PNN	NA
NKTR4	7.33e-10	0.368175	0.467	0.505	1.55e-05	Immune cells	NKTR	NA
H3F3B4	1.09e-09	0.445225	0.295	0.282	2.32e-05	Immune cells	H3F3B	NA
GNAS5	9.87e-09	0.423194	0.266	0.248	0.000208997	Immune cells	GNAS	NA
RPL373	1.65e-08	0.510963	0.254	0.239	0.000349719	Immune cells	RPL37	NA
SRSF72	7.61e-08	0.533053	0.271	0.265	0.00161031	Immune cells	SRSF7	NA
PTMA2	1.27e-07	0.516409	0.265	0.254	0.0026829	Immune cells	PTMA	NA
KMT2E3	5.72e-06	0.473167	0.31	0.321	0.121021	Immune cells	KMT2E	NA
RPS243	6.73e-06	0.42809	0.309	0.311	0.142421	Immune cells	RPS24	NA
CAST2	2.43e-05	0.439407	0.315	0.327	0.513447	Immune cells	CAST	NA
REX1BD	3.07e-05	0.448576	0.263	0.262	0.650797	Immune cells	REX1BD	NA
RPL324	5.19e-05	0.410076	0.254	0.249	1	Immune cells	RPL32	NA
CD464	7.85e-05	0.40242	0.262	0.263	1	Immune cells	CD46	NA
GOLGB12	0.000204855	0.475684	0.248	0.25	1	Immune cells	GOLGB1	NA
KIAA11094	0.000745477	0.416767	0.262	0.266	1	Immune cells	KIAA1109	NA
RPL37A3	0.000886747	0.377305	0.309	0.321	1	Immune cells	RPL37A	NA
RPS234	0.0020018	0.423825	0.266	0.273	1	Immune cells	RPS23	NA
NPIPB5	0.0031388	0.402678	0.287	0.303	1	Immune cells	NPIPB5	NA
RPS123	0.00427952	0.405214	0.268	0.278	1	Immune cells	RPS12	NA
FBN12	0	4.1171	0.876	0.125	0	FBN1+ FAP Cells	FBN1	Type I
TNXB1	0	3.8976	0.95	0.149	0	FBN1+ FAP Cells	TNXB	Type I
MFAP51	0	3.5941	0.781	0.072	0	FBN1+ FAP Cells	MFAP5	Type I
FSTL11	0	3.55633	0.737	0.079	0	FBN1+ FAP Cells	FSTL1	Type I
COL1A22	0	3.01316	0.794	0.137	0	FBN1+ FAP Cells	COL1A2	Type I
TRIO1	0	2.99846	0.719	0.173	0	FBN1+ FAP Cells	TRIO	Type I
ADAMTS5	0	2.97751	0.522	0.027	0	FBN1+ FAP Cells	ADAMTS5	Type I
CFD1	0	2.96482	0.717	0.177	0	FBN1+ FAP Cells	CFD	Type I
NOVA11	0	2.87347	0.587	0.035	0	FBN1+ FAP Cells	NOVA1	Type I
GFPT2	0	2.8684	0.493	0.013	0	FBN1+ FAP Cells	GFPT2	Type I
COL1A11	0	2.822	0.462	0.051	0	FBN1+ FAP Cells	COL1A1	Type I
ITGA111	0	2.81622	0.551	0.032	0	FBN1+ FAP Cells	ITGA11	Type I
LTBP42	0	2.80917	0.768	0.132	0	FBN1+ FAP Cells	LTBP4	Type I
MEG32	0	2.80351	0.926	0.118	0	FBN1+ FAP Cells	MEG3	Type I
IGFBP61	0	2.77718	0.444	0.059	0	FBN1+ FAP Cells	IGFBP6	Type I
COL3A13	0	2.68535	0.622	0.122	0	FBN1+ FAP Cells	COL3A1	Type I
DNM1	0	2.68494	0.527	0.028	0	FBN1+ FAP Cells	DNM1	Type I
CREB5	0	2.68341	0.56	0.081	0	FBN1+ FAP Cells	CREB5	Type I
[truncated: 268 more rows]
