# Supplementary material for: Characterizing the skeletal muscle immune microenvironment for sarcopenia: insights from transcriptome analysis and histological validation
Source: Front Immunol. 2024 Jul 4;15:1414387. doi: 10.3389/fimmu.2024.1414387 (PMC11254692; doi:10.3389/fimmu.2024.1414387)
Supplement: Supplementary file 3 [file Table_3.xlsx]

## Sheet: Figure  2D
	M2 macrophages	T cells	NK cells	M1 macrophages	Mast cells	DC
GOBP_10_FORMYLTETRAHYDROFOLATE_METABOLIC_PROCESS	-0.089438	0.297176	-0.358688	-0.362971	-0.212557	0.138159
GOBP_2_OXOGLUTARATE_METABOLIC_PROCESS	0.11053	-0.0407032	-0.428975	-0.244613	-0.129391	-0.118349
GOBP_2FE_2S_CLUSTER_ASSEMBLY	0.632006	-0.167523	0.303934	-0.232225	-0.234396	-0.107368
GOBP_3_PHOSPHOADENOSINE_5_PHOSPHOSULFATE_BIOSYNTHETIC_PROCESS	-0.18506	-0.150431	-0.379476	0.454668	-0.168831	0.0718078
GOBP_3_PHOSPHOADENOSINE_5_PHOSPHOSULFATE_METABOLIC_PROCESS	0.10104	-0.337244	-0.294172	0.28851	-0.0182019	0.226623
GOBP_3_UTR_MEDIATED_MRNA_DESTABILIZATION	0.0761712	0.0463694	-0.199414	-0.195845	-0.424097	-0.0736901
GOBP_3_UTR_MEDIATED_MRNA_STABILIZATION	-0.267592	-0.04151	-0.149662	-0.354444	0.00142963	0.0434891
GOBP_5_PHOSPHORIBOSE_1_DIPHOSPHATE_METABOLIC_PROCESS	0.236573	-0.366885	0.0809627	-0.236299	-0.0025313	0.109134
GOBP_5S_CLASS_RRNA_TRANSCRIPTION_BY_RNA_POLYMERASE_III	-0.0622729	0.3435	-0.264309	-0.607572	-0.0510042	-0.0200968
GOBP_ABSCISSION	-0.0907024	-0.134894	-0.304683	0.464652	-0.244365	-0.0118362
GOBP_ACETATE_ESTER_TRANSPORT	-0.0926797	0.502448	0.605814	-0.384526	-0.0971845	-0.25908
GOBP_ACETYL_COA_BIOSYNTHETIC_PROCESS	-0.050013	0.343746	0.317949	-0.54652	-0.020451	-0.362388
GOBP_ACETYL_COA_BIOSYNTHETIC_PROCESS_FROM_PYRUVATE	-0.0666521	0.615688	0.318753	-0.594479	-0.0199216	-0.381438
GOBP_ACETYL_COA_METABOLIC_PROCESS	-0.0293925	0.132527	0.120501	-0.36951	0.00470313	-0.357059
GOBP_ACETYLCHOLINE_METABOLIC_PROCESS	-0.50492	-0.0204041	0.0924614	-0.657895	-0.308838	0.489195
GOBP_ACID_SECRETION	-0.375545	-0.432359	-0.480066	-0.328914	-0.172173	-0.294579
GOBP_ACIDIC_AMINO_ACID_TRANSPORT	-0.182729	-0.297111	-0.296961	-0.173792	-0.291569	-0.252482
GOBP_ACROSOMAL_VESICLE_EXOCYTOSIS	0.318705	-0.192276	0.0712683	0.548926	0.37305	-0.374523
GOBP_ACROSOME_ASSEMBLY	0.0503363	-0.394906	0.237677	0.189442	-0.188179	-0.214969
GOBP_ACROSOME_REACTION	0.040419	0.0286882	-0.00894859	0.153655	-0.230048	-0.183402
GOBP_ACTIN_CROSSLINK_FORMATION	-0.106715	-0.454438	-0.554081	-0.174335	-0.496623	-0.0255581
GOBP_ACTIN_CYTOSKELETON_REORGANIZATION	-0.192093	-0.308844	-0.176317	0.279218	-0.196446	0.133052
GOBP_ACTIN_FILAMENT_BASED_MOVEMENT	0.0559602	0.148201	-0.0733282	-0.271381	0.0185443	-0.131244
GOBP_ACTIN_FILAMENT_BASED_PROCESS	-0.146663	-0.154695	-0.168644	-0.0977892	-0.203446	-0.0261159
GOBP_ACTIN_FILAMENT_BASED_TRANSPORT	-0.343069	-0.149219	-0.292289	-0.0372381	-0.0652989	-0.0357791
GOBP_ACTIN_FILAMENT_BUNDLE_ORGANIZATION	-0.18084	-0.277851	-0.271656	-0.00643621	-0.277812	0.115244
GOBP_ACTIN_FILAMENT_DEPOLYMERIZATION	-0.270378	-0.0126628	-0.0826983	0.0311464	-0.249975	0.0600172
GOBP_ACTIN_FILAMENT_NETWORK_FORMATION	0.12443	0.244686	-0.309137	-0.246707	-0.165592	0.138908
GOBP_ACTIN_FILAMENT_ORGANIZATION	-0.205701	-0.210309	-0.190915	-0.047639	-0.244824	0.0372826
GOBP_ACTIN_FILAMENT_POLYMERIZATION	-0.281774	-0.247653	-0.222649	-0.00254703	-0.304057	0.102355
GOBP_ACTIN_FILAMENT_REORGANIZATION	-0.456191	-0.105987	-0.439049	0.181974	-0.0251439	-0.0203659
GOBP_ACTIN_FILAMENT_SEVERING	-0.335984	-0.214792	0.0620406	-0.0119518	-0.281037	0.0268728
GOBP_ACTIN_MEDIATED_CELL_CONTRACTION	0.217539	0.242404	-0.032993	-0.316506	0.134044	-0.207195
GOBP_ACTIN_MODIFICATION	-0.419065	-0.613047	0.534388	-0.153142	0.379564	-0.185958
GOBP_ACTIN_MYOSIN_FILAMENT_SLIDING	0.101746	0.60745	0.408076	-0.552609	-0.0895931	-0.45556
GOBP_ACTIN_NUCLEATION	-0.174303	-0.345849	-0.118362	-0.140324	-0.378964	-0.0427445
GOBP_ACTIN_POLYMERIZATION_DEPENDENT_CELL_MOTILITY	0.307296	-0.393329	0.0904097	0.185586	-0.270253	0.131798
GOBP_ACTIN_POLYMERIZATION_OR_DEPOLYMERIZATION	-0.326579	-0.221276	-0.1594	-0.0242003	-0.30044	0.110195
GOBP_ACTION_POTENTIAL	-0.00171693	0.208368	-0.300013	-0.281104	-0.0795673	-0.0407765
GOBP_ACTIVATED_T_CELL_PROLIFERATION	-0.461998	-0.2833	0.0587129	-0.23252	-0.448264	-0.119509
GOBP_ACTIVATION_INDUCED_CELL_DEATH_OF_T_CELLS	-0.454341	0.0248604	0.0222419	-0.120483	-0.567657	-0.253267
GOBP_ACTIVATION_OF_ADENYLATE_CYCLASE_ACTIVITY	-0.00815392	0.212556	0.0108303	-0.0382421	0.130023	-0.0735971
GOBP_ACTIVATION_OF_CYSTEINE_TYPE_ENDOPEPTIDASE_ACTIVITY	-0.131717	-0.0301888	0.187985	0.0845729	-0.4229	-0.212566
GOBP_ACTIVATION_OF_CYSTEINE_TYPE_ENDOPEPTIDASE_ACTIVITY_INVOLVED_IN_APOPTOTIC_PROCESS	-0.383758	-0.132413	-0.0369105	-0.0943449	-0.352528	0.057416
GOBP_ACTIVATION_OF_CYSTEINE_TYPE_ENDOPEPTIDASE_ACTIVITY_INVOLVED_IN_APOPTOTIC_PROCESS_BY_CYTOCHROME_C	-0.188216	-0.273446	0.59228	0.0803893	-0.811494	0.313376
GOBP_ACTIVATION_OF_GTPASE_ACTIVITY	-0.0563481	-0.279091	-0.355327	0.0294719	-0.266949	-0.0148351
GOBP_ACTIVATION_OF_IMMUNE_RESPONSE	-0.416772	-0.285016	-0.14389	-0.185639	-0.363693	-0.124013
GOBP_ACTIVATION_OF_INNATE_IMMUNE_RESPONSE	-0.240327	-0.446048	0.0400886	-0.128618	-0.240588	0.249634
GOBP_ACTIVATION_OF_JANUS_KINASE_ACTIVITY	-0.355105	-0.0457841	0.113719	-0.227025	-0.313558	0.116462
GOBP_ACTIVATION_OF_MEIOSIS	0.0322071	-0.0135737	0.812166	-0.522288	0.45294	-0.595572
GOBP_ACTIVATION_OF_NF_KAPPAB_INDUCING_KINASE_ACTIVITY	0.0954698	0.096109	-0.27464	0.228538	-0.0192378	0.166905
GOBP_ACTIVATION_OF_PHOSPHOLIPASE_C_ACTIVITY	0.278609	-0.350124	0.0525169	0.328355	-0.0678837	0.0621609
GOBP_ACTIVATION_OF_PHOSPHOLIPASE_D_ACTIVITY	-0.646314	0.139017	0.123643	-0.207899	-0.286307	-0.305766
GOBP_ACTIVATION_OF_PROTEIN_KINASE_ACTIVITY	-0.129364	-0.201345	-0.118259	0.0222928	-0.0641133	0.00324985
GOBP_ACTIVATION_OF_PROTEIN_KINASE_B_ACTIVITY	-0.120473	-0.35582	-0.236904	0.298747	0.199533	0.228708
GOBP_ACTIVATION_OF_PROTEIN_KINASE_C_ACTIVITY	-0.499452	-0.706541	0.324873	0.561872	-0.199808	0.00189813
GOBP_ACTIVATION_OF_STORE_OPERATED_CALCIUM_CHANNEL_ACTIVITY	-0.733344	0.132996	-0.301417	-0.181418	0.377736	0.0294852
GOBP_ACTIVATION_OF_TRANSMEMBRANE_RECEPTOR_PROTEIN_TYROSINE_KINASE_ACTIVITY	-0.241276	0.210207	0.0581383	-0.376619	0.208221	-0.416116
GOBP_ACTIVIN_RECEPTOR_SIGNALING_PATHWAY	-0.44985	-0.355444	-0.407308	0.267531	0.0497237	-0.291399
GOBP_ACTOMYOSIN_CONTRACTILE_RING_ORGANIZATION	0.403951	-0.535288	-0.414808	0.378277	-0.719016	0.410149
GOBP_ACTOMYOSIN_STRUCTURE_ORGANIZATION	-0.0953516	-0.0908156	-0.163388	-0.232096	-0.0798136	-0.143312
GOBP_ACUTE_INFLAMMATORY_RESPONSE	-0.277337	-0.265436	-0.219761	0.0243108	-0.329138	-0.0233181
GOBP_ACUTE_INFLAMMATORY_RESPONSE_TO_ANTIGENIC_STIMULUS	-0.388528	-0.116397	-0.354222	0.210557	-0.432208	-0.298721
GOBP_ACUTE_PHASE_RESPONSE	-0.389718	-0.325615	-0.296507	-0.140727	-0.249866	-0.187139
GOBP_ACYL_CARNITINE_TRANSMEMBRANE_TRANSPORT	-0.196566	-0.0816221	0.0696248	0.0936255	-0.53584	0.650932
GOBP_ACYLGLYCEROL_HOMEOSTASIS	0.0305488	-0.134752	0.0673788	-0.0252057	0.0937714	-0.129883
GOBP_ACYLGLYCEROL_TRANSPORT	-0.0138283	-0.107346	0.109686	-0.568563	0.192485	0.315419
GOBP_ADAPTATION_OF_SIGNALING_PATHWAY	0.0377855	-0.519759	-0.238454	0.414307	-0.0641717	-0.271411
GOBP_ADAPTIVE_IMMUNE_RESPONSE	-0.461022	-0.302583	-0.327734	-0.338826	-0.474164	-0.411942
GOBP_ADAPTIVE_IMMUNE_RESPONSE_BASED_ON_SOMATIC_RECOMBINATION_OF_IMMUNE_RECEPTORS_BUILT_FROM_IMMUNOGLOBULIN_SUPERFAMILY_DOMAINS	-0.446178	-0.3491	-0.402464	-0.321034	-0.478416	-0.433636
GOBP_ADAPTIVE_THERMOGENESIS	0.0440941	-0.220587	-0.255512	-0.187553	-0.00549452	-0.107554
GOBP_ADENOHYPOPHYSIS_DEVELOPMENT	0.044217	-0.261084	0.261963	0.00839034	0.666279	-0.466217
GOBP_ADENOSINE_METABOLIC_PROCESS	-0.251159	0.144442	0.228715	-0.132784	0.0192764	-0.0619425
GOBP_ADENOSINE_TO_INOSINE_EDITING	-0.454131	-0.163438	0.349143	-0.383381	-0.0717838	-0.198112
GOBP_ADENYLATE_CYCLASE_ACTIVATING_ADRENERGIC_RECEPTOR_SIGNALING_PATHWAY	0.195408	-0.264382	0.155238	0.160558	0.243026	-0.168908
GOBP_ADENYLATE_CYCLASE_ACTIVATING_ADRENERGIC_RECEPTOR_SIGNALING_PATHWAY_INVOLVED_IN_HEART_PROCESS	-0.0157449	-0.396795	0.207648	-0.175157	-0.394015	0.335983
GOBP_ADENYLATE_CYCLASE_ACTIVATING_DOPAMINE_RECEPTOR_SIGNALING_PATHWAY	-0.339555	-0.305697	0.769523	-0.13603	-0.621318	-0.0208856
GOBP_ADENYLATE_CYCLASE_ACTIVATING_G_PROTEIN_COUPLED_RECEPTOR_SIGNALING_PATHWAY	-0.0967526	-0.10644	0.139463	0.161297	0.00500061	0.0654781
GOBP_ADENYLATE_CYCLASE_INHIBITING_DOPAMINE_RECEPTOR_SIGNALING_PATHWAY	-0.481359	-0.308686	0.0102008	-0.310439	-0.358349	0.39175
GOBP_ADENYLATE_CYCLASE_INHIBITING_G_PROTEIN_COUPLED_ACETYLCHOLINE_RECEPTOR_SIGNALING_PATHWAY	0.756299	-0.28286	-0.109506	-0.345187	0.909034	0.0884413
GOBP_ADENYLATE_CYCLASE_INHIBITING_G_PROTEIN_COUPLED_GLUTAMATE_RECEPTOR_SIGNALING_PATHWAY	0.285672	0.757108	-0.410794	0.953409	-0.356076	0.00906672
GOBP_ADENYLATE_CYCLASE_INHIBITING_G_PROTEIN_COUPLED_RECEPTOR_SIGNALING_PATHWAY	0.168351	-0.37915	-0.274124	0.0635454	0.0961548	-0.0991401
GOBP_ADENYLATE_CYCLASE_INHIBITING_SEROTONIN_RECEPTOR_SIGNALING_PATHWAY	0.832356	0.637568	-0.328339	-0.549186	-0.311835	-0.0983713
GOBP_ADENYLATE_CYCLASE_MODULATING_G_PROTEIN_COUPLED_RECEPTOR_SIGNALING_PATHWAY	0.00989957	-0.0985456	-0.0348721	0.136295	0.00885236	0.00122469
GOBP_ADHERENS_JUNCTION_ASSEMBLY	-0.489852	0.162255	0.0707792	-0.131321	-0.408216	-0.339154
GOBP_ADHERENS_JUNCTION_MAINTENANCE	-0.0387532	-0.439778	-0.285665	-0.0136159	0.125267	-0.374661
GOBP_ADHERENS_JUNCTION_ORGANIZATION	-0.26813	-0.0922022	-0.0762535	0.0433189	-0.310535	-0.0353253
GOBP_ADHESION_OF_SYMBIONT_TO_HOST	-0.0336731	-0.0168285	0.0240744	0.441978	-0.351886	0.266498
GOBP_ADHESION_OF_SYMBIONT_TO_HOST_CELL	-0.131251	-0.155105	0.154302	0.598838	-0.371838	0.234695
GOBP_ADIPONECTIN_ACTIVATED_SIGNALING_PATHWAY	-0.626395	-0.628722	-0.496151	-0.368747	-0.529857	-0.559265
GOBP_ADIPOSE_TISSUE_DEVELOPMENT	-0.363223	-0.014621	0.0717505	-0.128846	-0.0911349	-0.0145465
GOBP_ADP_BIOSYNTHETIC_PROCESS	-0.51077	0.490813	0.662048	-0.0778493	-0.28824	-0.617546
GOBP_ADP_METABOLIC_PROCESS	-0.29647	0.0729224	0.102084	-0.0260207	-0.154288	-0.273422
GOBP_ADP_TRANSPORT	-0.505706	-0.329585	0.106629	0.222072	-0.201348	0.30515
GOBP_ADRENAL_GLAND_DEVELOPMENT	-0.0322444	-0.094605	0.108602	0.319281	-0.303122	-0.507351
GOBP_ADRENERGIC_RECEPTOR_SIGNALING_PATHWAY	0.0359173	-0.363065	0.0467241	0.155657	0.192362	-0.197691
GOBP_ADRENOMEDULLIN_RECEPTOR_SIGNALING_PATHWAY	-0.191089	0.148581	0.126252	0.300528	0.00407175	-0.248972
GOBP_ADULT_BEHAVIOR	0.0697909	-0.159133	-0.116159	-0.260886	0.148025	-0.218356
GOBP_ADULT_FEEDING_BEHAVIOR	0.106358	0.125254	-0.219283	-0.883598	0.73891	0.476691
GOBP_ADULT_HEART_DEVELOPMENT	0.309576	0.181599	0.33834	-0.26322	0.166265	-0.229379
GOBP_ADULT_LOCOMOTORY_BEHAVIOR	0.0634032	-0.203858	-0.0605015	-0.177944	0.146648	-0.114742
GOBP_AEROBIC_RESPIRATION	-0.406098	0.0442248	0.0677228	-0.376837	-0.35991	-0.248727
GOBP_AGGREPHAGY	0.176013	-0.599244	0.132321	-0.429751	-0.0554993	-0.31131
GOBP_AGGRESOME_ASSEMBLY	-0.538828	-0.497631	-0.244249	-0.588768	-0.223609	-0.671462
GOBP_AGGRESSIVE_BEHAVIOR	-0.300095	-0.441584	0.585645	0.502822	0.236281	-0.518701
GOBP_AGING	-0.194178	-0.244527	-0.041602	0.121073	-0.37958	-0.00815895
GOBP_ALANINE_CATABOLIC_PROCESS	-0.432506	0.686465	-0.266285	-0.793746	0.305608	0.679528
GOBP_ALANINE_TRANSPORT	0.00211408	0.173395	-0.229512	-0.224078	0.326955	-0.231206
GOBP_ALCOHOL_BIOSYNTHETIC_PROCESS	-0.134982	-0.0277681	0.140509	-0.0961491	-0.101466	-0.170863
GOBP_ALCOHOL_CATABOLIC_PROCESS	0.0329614	-0.266113	-0.243498	0.143296	-0.0319625	0.152647
GOBP_ALCOHOL_METABOLIC_PROCESS	-0.112317	-0.140361	-0.0693034	-0.0185611	-0.163692	-0.167428
GOBP_ALDEHYDE_BIOSYNTHETIC_PROCESS	0.0642585	-0.208796	-0.136054	0.576647	-0.0753661	-0.300027
GOBP_ALDEHYDE_CATABOLIC_PROCESS	0.0368528	-0.193569	-0.128811	0.545087	-0.461577	0.0324047
GOBP_ALDITOL_BIOSYNTHETIC_PROCESS	0.156733	0.252078	0.27276	-0.19341	-0.488771	-0.651811
GOBP_ALDITOL_CATABOLIC_PROCESS	-0.388844	-0.603341	0.147119	-0.282555	-0.0335152	0.479113
GOBP_ALDITOL_METABOLIC_PROCESS	0.00840317	-0.0609464	-0.0120049	-0.0882983	-0.104639	0.00601979
GOBP_ALDITOL_PHOSPHATE_METABOLIC_PROCESS	-0.303319	0.290491	-0.0876417	-0.623408	0.616029	-0.186944
GOBP_ALKALOID_METABOLIC_PROCESS	-0.793101	-0.664614	-0.826887	0.236933	-0.706019	-0.42676
GOBP_ALKANESULFONATE_METABOLIC_PROCESS	-0.309425	-0.409493	-0.282425	0.297639	-0.0953851	0.0410263
GOBP_ALLANTOIN_METABOLIC_PROCESS	-0.38542	0.0489737	-0.219363	-0.26944	-0.27833	0.461791
GOBP_ALPHA_AMINO_ACID_CATABOLIC_PROCESS	-0.117844	-0.17272	-0.232935	-0.208886	0.0203207	-0.31185
GOBP_ALPHA_AMINO_ACID_METABOLIC_PROCESS	-0.192482	-0.124206	-0.147028	-0.131922	0.0115577	-0.183854
GOBP_ALPHA_BETA_T_CELL_ACTIVATION	-0.493819	-0.126779	-0.060279	-0.195946	-0.407841	-0.171598
GOBP_ALPHA_BETA_T_CELL_DIFFERENTIATION	-0.448422	-0.0785474	0.0394807	-0.139707	-0.325703	-0.0507287
GOBP_ALPHA_BETA_T_CELL_PROLIFERATION	-0.591295	-0.216442	-0.271	-0.061437	-0.477992	-0.134087
GOBP_ALPHA_KETOGLUTARATE_TRANSPORT	-0.128042	0.336573	-0.66511	0.145023	0.501692	0.0477858
GOBP_ALPHA_LINOLENIC_ACID_METABOLIC_PROCESS	-0.715037	-0.617961	0.0235943	0.425128	-0.127458	0.536091
GOBP_ALTERNATIVE_MRNA_SPLICING_VIA_SPLICEOSOME	-0.259715	0.0140409	-0.248113	-0.394892	-0.104174	-0.1963
GOBP_AMACRINE_CELL_DIFFERENTIATION	-0.367535	-0.221824	0.974593	-0.287405	-0.0254072	0.144843
GOBP_AMEBOIDAL_TYPE_CELL_MIGRATION	-0.183552	-0.204284	-0.139883	0.084711	-0.130094	-0.0305037
GOBP_AMELOGENESIS	-0.102067	-0.175906	-0.407167	-0.355895	-0.241639	0.0655932
GOBP_AMIDE_BIOSYNTHETIC_PROCESS	-0.393075	-0.0734396	0.0306518	-0.248224	-0.338813	-0.165016
GOBP_AMIDE_TRANSPORT	-0.237217	-0.226534	-0.260943	-0.166032	-0.286597	-0.112329
GOBP_AMINE_BIOSYNTHETIC_PROCESS	0.149679	-0.0907399	-0.0721102	0.114291	-0.095849	0.019241
GOBP_AMINE_CATABOLIC_PROCESS	0.103358	-0.279139	-0.386867	0.327149	0.000450611	0.218838
GOBP_AMINE_METABOLIC_PROCESS	0.0121727	-0.248311	-0.0868651	0.184162	-0.0231024	0.0173332
GOBP_AMINE_TRANSPORT	-0.110024	-0.121351	-0.259806	-0.154785	-0.122393	-0.262892
GOBP_AMINO_ACID_ACTIVATION	-0.540067	-0.286499	-0.344137	-0.655323	0.0566277	0.232213
GOBP_AMINO_ACID_BETAINE_BIOSYNTHETIC_PROCESS	0.466289	0.259201	0.0818321	-0.656513	-0.233428	-0.342715
GOBP_AMINO_ACID_BETAINE_METABOLIC_PROCESS	-0.21859	0.0792672	-0.146586	0.123939	0.0791944	-0.167271
GOBP_AMINO_ACID_BETAINE_TRANSPORT	0.0439338	0.248995	-0.394117	-0.0625055	0.231709	0.0767375
GOBP_AMINO_ACID_HOMEOSTASIS	0.393321	-0.193792	0.162321	0.0180939	0.127455	-0.362361
GOBP_AMINO_ACID_IMPORT	-0.28022	-0.251247	-0.181146	-0.0311329	-0.316127	-0.157143
GOBP_AMINO_ACID_IMPORT_ACROSS_PLASMA_MEMBRANE	-0.211897	-0.300556	-0.290064	-0.0949372	-0.301782	-0.1946
GOBP_AMINO_ACID_NEUROTRANSMITTER_REUPTAKE	-0.0823131	-0.185581	-0.4402	0.173439	-0.141752	-0.143725
GOBP_AMINO_ACID_SALVAGE	-0.0523301	-0.544834	-0.0775585	0.23074	-0.236058	-0.134457
GOBP_AMINO_ACID_TRANSMEMBRANE_TRANSPORT	-0.166365	-0.0641872	-0.130116	-0.0508643	-0.119394	-0.196719
GOBP_AMINO_ACID_TRANSPORT	-0.135252	-0.0937473	-0.178359	-0.0537956	-0.152361	-0.189263
GOBP_AMINO_SUGAR_BIOSYNTHETIC_PROCESS	-0.0191775	-0.421037	-0.19766	0.185934	0.0587807	0.275436
GOBP_AMINO_SUGAR_CATABOLIC_PROCESS	0.518504	-0.364838	-0.476712	0.598928	-0.025646	-0.266203
GOBP_AMINO_SUGAR_METABOLIC_PROCESS	0.218756	0.0180216	-0.0928567	0.329906	-0.0953218	-0.268228
GOBP_AMINOACYL_TRNA_METABOLISM_INVOLVED_IN_TRANSLATIONAL_FIDELITY	-0.655725	-0.381607	-0.592024	-0.816266	0.326231	-0.254743
GOBP_AMINOGLYCAN_BIOSYNTHETIC_PROCESS	-0.309267	-0.24833	-0.049117	0.0490513	0.121565	-0.0109005
GOBP_AMINOGLYCAN_CATABOLIC_PROCESS	0.0265508	-0.135964	-0.0947702	0.390506	-0.102169	0.0832823
GOBP_AMINOGLYCAN_METABOLIC_PROCESS	-0.190294	-0.195468	-0.102049	0.204563	0.0309603	0.05603
GOBP_AMINOGLYCOSIDE_ANTIBIOTIC_METABOLIC_PROCESS	0.406926	-0.34963	0.0228382	0.519356	0.00431964	-0.309224
GOBP_AMINOPHOSPHOLIPID_TRANSLOCATION	-0.317243	-0.155662	-0.225061	-0.0130809	0.474457	0.22683
GOBP_AMINOPHOSPHOLIPID_TRANSPORT	-0.118445	-0.0174113	-0.106493	0.00192902	0.226971	-0.0243854
GOBP_AMMONIUM_ION_METABOLIC_PROCESS	-0.000701518	-0.159001	-0.187741	-0.0092664	0.25969	0.168546
GOBP_AMMONIUM_TRANSMEMBRANE_TRANSPORT	0.00248036	-0.408427	-0.138603	-0.269454	-0.687479	0.269623
GOBP_AMP_BIOSYNTHETIC_PROCESS	-0.635962	-0.343833	-0.0380363	-0.0690168	-0.189436	0.0718731
GOBP_AMP_CATABOLIC_PROCESS	0.0780506	0.432481	-0.588371	0.260272	-0.156458	-0.118125
GOBP_AMP_METABOLIC_PROCESS	-0.482969	0.0628125	0.0123027	-0.131863	-0.20097	-0.208764
GOBP_AMP_SALVAGE	-0.417757	-0.178377	-0.157974	-0.0209484	-0.0967262	-0.0380707
GOBP_AMPA_GLUTAMATE_RECEPTOR_CLUSTERING	-0.163049	-0.604598	0.244295	0.533947	-0.0207358	-0.00162249
GOBP_AMYGDALA_DEVELOPMENT	-0.184707	0.132853	0.516027	-0.829287	-0.0627599	0.00491104
GOBP_AMYLIN_RECEPTOR_SIGNALING_PATHWAY	-0.011016	0.00746136	0.246443	0.12397	0.440594	-0.526917
GOBP_AMYLOID_BETA_CLEARANCE	-0.273075	-0.308963	-0.24919	0.117842	-0.378022	-0.184917
GOBP_AMYLOID_BETA_CLEARANCE_BY_CELLULAR_CATABOLIC_PROCESS	-0.0467237	0.258278	-0.221302	0.486637	0.0273721	0.0679884
GOBP_AMYLOID_BETA_CLEARANCE_BY_TRANSCYTOSIS	-0.220765	-0.421497	-0.0559187	0.60023	-0.502038	-0.0614303
GOBP_AMYLOID_BETA_FORMATION	-0.334011	-0.302188	-0.283569	-0.197293	-0.450992	0.0471393
GOBP_AMYLOID_BETA_METABOLIC_PROCESS	-0.350691	-0.196395	-0.266447	-0.157657	-0.39547	0.0694748
GOBP_AMYLOID_FIBRIL_FORMATION	-0.320263	-0.4128	-0.485212	-0.120684	-0.454899	-0.344252
GOBP_AMYLOID_PRECURSOR_PROTEIN_BIOSYNTHETIC_PROCESS	-0.501481	0.134747	0.0130115	0.183999	-0.153085	-0.221079
GOBP_AMYLOID_PRECURSOR_PROTEIN_CATABOLIC_PROCESS	-0.353313	-0.357232	-0.211254	-0.202753	-0.486645	-0.0548881
GOBP_AMYLOID_PRECURSOR_PROTEIN_METABOLIC_PROCESS	-0.344199	-0.162429	-0.199204	-0.155147	-0.411975	-0.128257
GOBP_ANAGEN	-0.00147087	0.153654	-0.383094	0.632779	-0.40394	0.54171
GOBP_ANAPHASE_PROMOTING_COMPLEX_DEPENDENT_CATABOLIC_PROCESS	-0.321062	0.161379	0.288848	0.141457	-0.177578	-0.379804
GOBP_ANATOMICAL_STRUCTURE_ARRANGEMENT	0.15854	-0.255333	-0.101115	0.135422	0.129278	-0.189361
GOBP_ANATOMICAL_STRUCTURE_FORMATION_INVOLVED_IN_MORPHOGENESIS	-0.186124	-0.206168	-0.155268	0.000197809	-0.111322	-0.19741
GOBP_ANATOMICAL_STRUCTURE_HOMEOSTASIS	-0.162341	-0.196902	-0.130836	-0.0539081	-0.1047	-0.0594645
GOBP_ANATOMICAL_STRUCTURE_MATURATION	-0.0762038	-0.175414	-0.112239	0.167753	-0.0541489	-0.0497256
GOBP_ANATOMICAL_STRUCTURE_REGRESSION	-0.220235	-0.000306382	0.0970573	0.0920828	0.419162	-0.10732
GOBP_ANDROGEN_BIOSYNTHETIC_PROCESS	-0.0994787	0.647556	-0.527436	-0.0294223	-0.155158	0.156691
GOBP_ANDROGEN_CATABOLIC_PROCESS	-0.191204	-0.478168	0.303165	0.550153	-0.93979	0.937655
GOBP_ANDROGEN_METABOLIC_PROCESS	-0.422805	-0.0799169	-0.366778	-0.241316	-0.330528	-0.251038
GOBP_ANDROGEN_RECEPTOR_SIGNALING_PATHWAY	-0.269132	-0.246262	0.050821	0.0216812	-0.378687	-0.143496
GOBP_ANGIOGENESIS_INVOLVED_IN_CORONARY_VASCULAR_MORPHOGENESIS	-0.183888	-0.448006	0.219018	0.569344	-0.120004	-0.04844
GOBP_ANGIOGENESIS_INVOLVED_IN_WOUND_HEALING	-0.512632	-0.370849	-0.17332	-0.285806	-0.399695	-0.0495036
GOBP_ANGIOTENSIN_ACTIVATED_SIGNALING_PATHWAY	0.0489684	0.221438	0.100263	-0.512608	0.0407361	-0.1811
GOBP_ANIMAL_ORGAN_FORMATION	0.0929741	0.0157089	-0.291588	0.259369	0.236563	-0.235528
GOBP_ANIMAL_ORGAN_MATURATION	-0.195591	0.056667	-0.0640207	0.116425	-0.08263	-0.427317
GOBP_ANIMAL_ORGAN_MORPHOGENESIS	-0.0414572	-0.1531	-0.120174	0.118049	-0.131932	-0.171963
GOBP_ANIMAL_ORGAN_REGENERATION	-0.379447	-0.0279132	0.0349568	-0.0573968	-0.331064	-0.0540555
GOBP_ANION_HOMEOSTASIS	-0.23759	-0.429279	-0.0701006	0.0943785	-0.214521	0.0388745
GOBP_ANION_TRANSMEMBRANE_TRANSPORT	-0.168211	-0.0706837	-0.110945	-0.0911133	-0.142693	-0.0362304
GOBP_ANION_TRANSPORT	-0.154484	-0.173666	-0.130166	-0.0297862	-0.0882415	-0.0414643
GOBP_ANOIKIS	-0.172701	-0.138676	0.152749	-0.258899	-0.36099	0.374613
GOBP_ANTERIOR_COMMISSURE_MORPHOGENESIS	-0.600445	0.544366	0.401796	0.120656	-0.127532	-0.113672
GOBP_ANTERIOR_HEAD_DEVELOPMENT	-0.666519	-0.588869	-0.0333931	0.704552	-0.14542	0.087101
GOBP_ANTERIOR_POSTERIOR_AXIS_SPECIFICATION	0.131703	-0.336662	-0.0905332	0.257001	0.0392398	-0.19051
GOBP_ANTERIOR_POSTERIOR_AXON_GUIDANCE	0.246701	-0.311345	0.487211	0.713959	-0.482571	-0.305272
GOBP_ANTERIOR_POSTERIOR_PATTERN_SPECIFICATION	0.062512	-0.209079	-0.155918	0.0901611	0.0738361	-0.195422
GOBP_ANTEROGRADE_AXONAL_TRANSPORT	0.0217341	-0.130253	-0.0479302	-0.260331	-0.230335	0.0907229
GOBP_ANTEROGRADE_AXONAL_TRANSPORT_OF_MITOCHONDRION	0.293056	0.39218	0.176601	-0.319859	-0.0102333	-0.202904
GOBP_ANTEROGRADE_DENDRITIC_TRANSPORT	-0.596352	-0.1631	0.124289	-0.129376	-0.370222	0.350317
GOBP_ANTEROGRADE_DENDRITIC_TRANSPORT_OF_NEUROTRANSMITTER_RECEPTOR_COMPLEX	-0.600683	-0.382018	0.177994	-0.062213	-0.692	0.24787
GOBP_ANTEROGRADE_NEURONAL_DENSE_CORE_VESICLE_TRANSPORT	0.259071	0.288137	0.396766	-0.140485	-0.496769	0.201095
GOBP_ANTIBACTERIAL_HUMORAL_RESPONSE	-0.536653	-0.0846404	-0.422979	-0.362246	-0.604668	-0.508228
GOBP_ANTIBACTERIAL_PEPTIDE_PRODUCTION	0.0595731	-0.245968	-0.597992	-0.0211218	-0.718191	0.609083
GOBP_ANTIBODY_DEPENDENT_CELLULAR_CYTOTOXICITY	-0.660931	-0.146802	-0.609046	-0.305273	-0.746143	-0.657012
GOBP_ANTIFUNGAL_HUMORAL_RESPONSE	-0.31826	0.796883	-0.372077	0.520898	-0.0466392	-0.728707
GOBP_ANTIFUNGAL_INNATE_IMMUNE_RESPONSE	0.0405905	-0.287139	-0.185279	0.567023	-0.130535	0.0423739
GOBP_ANTIGEN_PROCESSING_AND_PRESENTATION	-0.672201	-0.610516	-0.625462	-0.521313	-0.691816	-0.657015
GOBP_ANTIGEN_PROCESSING_AND_PRESENTATION_ENDOGENOUS_LIPID_ANTIGEN_VIA_MHC_CLASS_IB	-0.0934955	-0.641709	-0.566837	0.468509	-0.480291	0.754208
GOBP_ANTIGEN_PROCESSING_AND_PRESENTATION_OF_ENDOGENOUS_ANTIGEN	-0.852533	-0.703087	-0.746138	-0.727929	-0.809663	-0.762337
GOBP_ANTIGEN_PROCESSING_AND_PRESENTATION_OF_ENDOGENOUS_PEPTIDE_ANTIGEN	-0.870354	-0.779692	-0.796149	-0.783279	-0.847261	-0.810196
GOBP_ANTIGEN_PROCESSING_AND_PRESENTATION_OF_ENDOGENOUS_PEPTIDE_ANTIGEN_VIA_MHC_CLASS_I_VIA_ER_PATHWAY	-0.904397	-0.870404	-0.862613	-0.863863	-0.892922	-0.863123
GOBP_ANTIGEN_PROCESSING_AND_PRESENTATION_OF_EXOGENOUS_ANTIGEN	-0.731191	-0.725206	-0.728493	-0.688221	-0.746191	-0.75395
GOBP_ANTIGEN_PROCESSING_AND_PRESENTATION_OF_EXOGENOUS_PEPTIDE_ANTIGEN	-0.771094	-0.733059	-0.761686	-0.712435	-0.78071	-0.791696
GOBP_ANTIGEN_PROCESSING_AND_PRESENTATION_OF_EXOGENOUS_PEPTIDE_ANTIGEN_VIA_MHC_CLASS_I	-0.838964	-0.638463	-0.5711	-0.23793	-0.773449	-0.704482
GOBP_ANTIGEN_PROCESSING_AND_PRESENTATION_OF_EXOGENOUS_PEPTIDE_ANTIGEN_VIA_MHC_CLASS_II	-0.656057	-0.751369	-0.762118	-0.726283	-0.751799	-0.787311
GOBP_ANTIGEN_PROCESSING_AND_PRESENTATION_OF_LIPID_ANTIGEN_VIA_MHC_CLASS_IB	0.311644	-0.68915	-0.498503	0.400956	-0.565867	0.713781
GOBP_ANTIGEN_PROCESSING_AND_PRESENTATION_OF_PEPTIDE_ANTIGEN	-0.763619	-0.683399	-0.718149	-0.645367	-0.75499	-0.761466
GOBP_ANTIGEN_PROCESSING_AND_PRESENTATION_OF_PEPTIDE_ANTIGEN_VIA_MHC_CLASS_I	-0.819734	-0.543382	-0.650933	-0.480923	-0.789068	-0.716401
GOBP_ANTIGEN_PROCESSING_AND_PRESENTATION_OF_PEPTIDE_ANTIGEN_VIA_MHC_CLASS_IB	-0.903856	-0.864891	-0.838118	-0.816859	-0.889005	-0.856808
GOBP_ANTIGEN_PROCESSING_AND_PRESENTATION_OF_PEPTIDE_OR_POLYSACCHARIDE_ANTIGEN_VIA_MHC_CLASS_II	-0.615272	-0.741608	-0.744439	-0.680226	-0.738375	-0.769377
GOBP_ANTIGEN_PROCESSING_AND_PRESENTATION_VIA_MHC_CLASS_IB	-0.838323	-0.741341	-0.73046	-0.672213	-0.8104	-0.642195
GOBP_ANTIGEN_RECEPTOR_MEDIATED_SIGNALING_PATHWAY	-0.473202	-0.192279	-0.0469048	-0.200727	-0.353768	-0.120089
GOBP_ANTIMICROBIAL_HUMORAL_IMMUNE_RESPONSE_MEDIATED_BY_ANTIMICROBIAL_PEPTIDE	-0.0662293	-0.101305	0.23973	0.374237	-0.306688	-0.251469
GOBP_ANTIMICROBIAL_HUMORAL_RESPONSE	-0.379739	-0.100321	-0.190063	0.0997843	-0.438966	-0.408835
GOBP_ANTIMICROBIAL_PEPTIDE_PRODUCTION	0.0595731	-0.245968	-0.597992	-0.0211218	-0.718191	0.609083
GOBP_ANTIVIRAL_INNATE_IMMUNE_RESPONSE	0.159733	-0.333099	-0.0592167	0.379749	-0.514671	-0.0890263
GOBP_ANTRAL_OVARIAN_FOLLICLE_GROWTH	0.430728	0.0923778	-0.265776	0.314706	0.110462	-0.537007
GOBP_AORTA_DEVELOPMENT	0.0678927	-0.237138	0.124363	0.235383	0.0315312	-0.311502
GOBP_AORTA_MORPHOGENESIS	0.0674989	-0.227355	0.325513	0.0853545	0.230585	-0.357677
GOBP_AORTA_SMOOTH_MUSCLE_TISSUE_MORPHOGENESIS	-0.209571	-0.472307	0.468647	0.739746	0.0355107	0.0303853
GOBP_AORTIC_VALVE_MORPHOGENESIS	0.0141139	-0.262085	0.23269	0.501486	-0.162121	-0.355995
GOBP_APICAL_JUNCTION_ASSEMBLY	-0.212446	-0.36312	-0.331998	-0.0284151	-0.480237	-0.0547276
GOBP_APICAL_PROTEIN_LOCALIZATION	-0.569575	-0.358781	-0.0254482	-0.0705501	0.333424	-0.101476
GOBP_APOLIPOPROTEIN_A_I_MEDIATED_SIGNALING_PATHWAY	-0.217002	-0.359668	-0.585385	0.214051	0.193807	0.414607
GOBP_APOPTOTIC_CELL_CLEARANCE	-0.310477	-0.375838	-0.362765	-0.0683956	-0.184185	-0.123908
GOBP_APOPTOTIC_CHROMOSOME_CONDENSATION	-0.495439	-0.243124	-0.453657	0.0983331	-0.613148	0.682519
GOBP_APOPTOTIC_DNA_FRAGMENTATION	-0.316507	-0.114602	-0.00121335	-0.193818	-0.323661	0.067078
GOBP_APOPTOTIC_MITOCHONDRIAL_CHANGES	-0.282076	-0.194657	-0.0598475	-0.00473723	-0.256763	-0.294526
GOBP_APOPTOTIC_PROCESS_IN_BONE_MARROW_CELL	-0.792866	-0.104777	0.486155	0.244403	-0.339885	0.554066
GOBP_APOPTOTIC_PROCESS_INVOLVED_IN_BLOOD_VESSEL_MORPHOGENESIS	-0.250789	-0.0378389	0.111406	0.294332	-0.673056	0.53781
GOBP_APOPTOTIC_PROCESS_INVOLVED_IN_DEVELOPMENT	0.111744	-0.0797683	0.1303	0.273809	-0.484023	0.0965742
GOBP_APOPTOTIC_PROCESS_INVOLVED_IN_HEART_MORPHOGENESIS	0.865492	0.0801433	-0.482979	0.491994	0.0024434	-0.251221
GOBP_APOPTOTIC_PROCESS_INVOLVED_IN_MORPHOGENESIS	0.31566	-0.119975	-0.0138051	0.199247	-0.556882	0.113224
GOBP_APOPTOTIC_SIGNALING_PATHWAY	-0.348935	-0.164309	-0.0812684	-0.00187221	-0.348039	-0.0921564
GOBP_APPENDAGE_DEVELOPMENT	-0.112492	-0.0835953	-0.093547	0.00760713	-0.0747034	-0.200043
GOBP_APPENDAGE_MORPHOGENESIS	-0.0669233	-0.144577	-0.154407	0.045873	-0.106485	-0.216941
GOBP_ARACHIDONIC_ACID_METABOLIC_PROCESS	0.295456	-0.492108	-0.349402	0.275522	0.0343392	-0.0820708
GOBP_ARACHIDONIC_ACID_SECRETION	0.102563	-0.392546	-0.26657	0.0722548	0.0715683	-0.224026
GOBP_ARF_PROTEIN_SIGNAL_TRANSDUCTION	-0.240942	-0.321619	0.0209869	-0.170729	-0.441732	0.282274
GOBP_ARGININE_BIOSYNTHETIC_PROCESS	-0.604226	-0.707607	0.32662	0.0133708	0.440945	0.620915
GOBP_ARGININE_CATABOLIC_PROCESS	-0.402263	-0.595263	-0.541219	-0.560632	-0.0349689	-0.370779
GOBP_ARGININE_METABOLIC_PROCESS	-0.421764	-0.533052	-0.428916	-0.31139	0.0228735	-0.0726231
GOBP_AROMATIC_AMINO_ACID_FAMILY_CATABOLIC_PROCESS	0.366749	-0.394526	-0.258065	0.285504	-0.0224848	0.129021
GOBP_AROMATIC_AMINO_ACID_FAMILY_METABOLIC_PROCESS	0.13408	-0.329849	0.0196526	0.081582	0.193855	0.158646
GOBP_AROMATIC_AMINO_ACID_TRANSPORT	0.0240378	0.520324	-0.0454055	-0.0204193	-0.183556	-0.249113
GOBP_ARP2_3_COMPLEX_MEDIATED_ACTIN_NUCLEATION	-0.275926	-0.45232	-0.141057	-0.119977	-0.496506	0.00861582
GOBP_ARTERIAL_ENDOTHELIAL_CELL_DIFFERENTIATION	0.028022	0.107516	0.0723259	-0.331944	-0.274199	-0.459234
GOBP_ARTERY_DEVELOPMENT	0.11281	-0.227888	0.0826226	0.187013	0.0614392	-0.307491
GOBP_ARTERY_MORPHOGENESIS	0.116042	-0.150356	0.24431	0.0921438	0.214246	-0.360603
GOBP_ASCENDING_AORTA_DEVELOPMENT	-0.272352	0.0180986	-0.321624	0.254449	0.449517	-0.323834
GOBP_ASPARAGINE_METABOLIC_PROCESS	-0.227221	0.279485	-0.395121	0.14547	-0.290369	0.196917
GOBP_ASPARTATE_FAMILY_AMINO_ACID_BIOSYNTHETIC_PROCESS	0.0820928	0.0195296	-0.248803	0.0122408	0.0349084	-0.215361
GOBP_ASPARTATE_FAMILY_AMINO_ACID_CATABOLIC_PROCESS	-0.0994863	0.402508	-0.490725	0.0918371	0.384034	-0.570437
GOBP_ASPARTATE_FAMILY_AMINO_ACID_METABOLIC_PROCESS	-0.0889573	0.106743	-0.398953	0.0967569	0.178234	-0.287722
GOBP_ASPARTATE_METABOLIC_PROCESS	0.0448873	0.239491	-0.328752	-0.0894043	0.517994	-0.604541
GOBP_ASPARTATE_TRANSMEMBRANE_TRANSPORT	-0.035865	0.148683	-0.0419501	-0.0874991	0.0101906	-0.351525
GOBP_ASSOCIATIVE_LEARNING	-0.13362	-0.35996	-0.185704	-0.0383587	-0.0845902	0.31889
GOBP_ASTRAL_MICROTUBULE_ORGANIZATION	-0.50478	0.147179	-0.0255693	-0.184009	-0.272078	0.0100322
GOBP_ASTROCYTE_ACTIVATION	-0.405561	-0.268425	-0.520815	-0.183445	-0.679632	-0.523257
GOBP_ASTROCYTE_CELL_MIGRATION	-0.327225	-0.664634	-0.466524	0.403303	-0.527352	0.170439
GOBP_ASTROCYTE_DEVELOPMENT	-0.349423	-0.238687	-0.440808	-0.0363008	-0.585025	-0.35036
GOBP_ASTROCYTE_DIFFERENTIATION	-0.289336	-0.24468	-0.169687	0.00127252	-0.337768	-0.159905
GOBP_ASYMMETRIC_CELL_DIVISION	-0.312286	-0.299945	-0.236603	-0.332106	-0.442446	-0.255865
GOBP_ASYMMETRIC_NEUROBLAST_DIVISION	0.424646	0.10665	-0.363498	0.240324	-0.20372	-0.564883
GOBP_ATF6_MEDIATED_UNFOLDED_PROTEIN_RESPONSE	-0.277253	-0.432298	-0.571608	-0.305008	-0.454452	-0.492561
GOBP_ATP_BIOSYNTHETIC_PROCESS	-0.173583	0.21639	0.144218	-0.205238	-0.29399	0.0115808
GOBP_ATP_METABOLIC_PROCESS	-0.392849	0.0697636	0.0728335	-0.290854	-0.347519	-0.287461
GOBP_ATP_SYNTHESIS_COUPLED_ELECTRON_TRANSPORT	-0.481289	0.0214252	0.211355	-0.410383	-0.395757	-0.360516
GOBP_ATP_SYNTHESIS_COUPLED_PROTON_TRANSPORT	-0.459682	0.305597	0.195308	-0.158733	-0.320078	0.0843999
GOBP_ATP_TRANSPORT	-0.12799	-0.271085	-0.198638	0.102799	-0.276243	-0.0664375
GOBP_ATRIAL_CARDIAC_MUSCLE_CELL_MEMBRANE_REPOLARIZATION	0.133135	-0.407162	-0.458603	-0.0129617	0.167001	-0.0626085
GOBP_ATRIAL_CARDIAC_MUSCLE_CELL_TO_AV_NODE_CELL_SIGNALING	0.27373	-0.0627507	-0.305837	-0.191588	0.197634	-0.358522
GOBP_ATRIAL_CARDIAC_MUSCLE_TISSUE_DEVELOPMENT	-0.196903	0.307273	0.315764	-0.2783	0.484881	-0.370458
GOBP_ATRIAL_CARDIAC_MUSCLE_TISSUE_MORPHOGENESIS	-0.113602	0.234693	0.49117	-0.133446	0.296615	-0.424755
GOBP_ATRIAL_SEPTUM_DEVELOPMENT	0.130318	-0.239492	-0.307905	0.353085	0.0911523	-0.161394
GOBP_ATRIAL_SEPTUM_MORPHOGENESIS	-0.0439641	0.0119742	-0.405214	0.448693	0.182354	-0.0124602
GOBP_ATRIOVENTRICULAR_CANAL_DEVELOPMENT	0.0867709	-0.462	-0.0959074	-0.0130305	0.31826	-0.0600653
GOBP_ATRIOVENTRICULAR_NODE_DEVELOPMENT	-0.194763	-0.574604	-0.229797	0.477279	-0.30822	0.0061642
GOBP_ATRIOVENTRICULAR_VALVE_DEVELOPMENT	0.362451	-0.292177	0.209252	0.364272	0.0500628	-0.437935
GOBP_ATRIOVENTRICULAR_VALVE_FORMATION	0.250553	0.209782	0.568825	-0.179919	-0.195949	-0.657854
GOBP_ATTACHMENT_OF_GPI_ANCHOR_TO_PROTEIN	-0.691691	-0.125242	0.511829	0.409303	-0.551335	0.0485401
GOBP_ATTACHMENT_OF_MITOTIC_SPINDLE_MICROTUBULES_TO_KINETOCHORE	-0.325429	0.108199	-0.15388	-0.344839	-0.409027	0.519841
GOBP_ATTACHMENT_OF_SPINDLE_MICROTUBULES_TO_KINETOCHORE	-0.312732	-0.224818	-0.0764844	-0.20954	-0.398806	0.216449
GOBP_AUDITORY_RECEPTOR_CELL_DEVELOPMENT	0.394676	-0.338152	-0.0695524	-0.009724	-0.2565	-0.212393
GOBP_AUDITORY_RECEPTOR_CELL_MORPHOGENESIS	0.415539	-0.275011	0.0239699	0.125043	-0.495436	-0.139478
GOBP_AUTOCRINE_SIGNALING	0.0196579	-0.442645	0.0576274	0.292142	-0.342118	0.511335
GOBP_AUTONOMIC_NERVOUS_SYSTEM_DEVELOPMENT	0.0888783	-0.0490174	-0.0613895	-0.0463126	0.197456	-0.0301696
GOBP_AUTOPHAGIC_CELL_DEATH	-0.0418054	0.152817	0.101577	0.212518	-0.431951	-0.205751
GOBP_AUTOPHAGOSOME_LYSOSOME_FUSION	-0.291996	-0.569036	-0.322553	-0.295727	-0.57778	0.456064
GOBP_AUTOPHAGOSOME_MATURATION	0.0620733	-0.361975	-0.0796806	-0.058991	-0.107296	-0.0567658
GOBP_AUTOPHAGOSOME_MEMBRANE_DOCKING	-0.0971576	-0.149948	0.191593	-0.254736	0.342645	-0.294329
GOBP_AUTOPHAGOSOME_ORGANIZATION	-0.191043	-0.385825	-0.274592	-0.0705263	-0.254042	-0.14403
GOBP_AUTOPHAGY_OF_MITOCHONDRION	-0.196978	-0.0435751	0.0285439	-0.055088	-0.270765	-0.0904055
GOBP_AUTOPHAGY_OF_NUCLEUS	-0.0982973	-0.082167	0.175135	-0.0972976	-0.43108	-0.111771
GOBP_AUTOPHAGY_OF_PEROXISOME	0.231111	-0.698006	0.171834	0.424963	0.0293239	-0.136833
GOBP_AV_NODE_CELL_TO_BUNDLE_OF_HIS_CELL_COMMUNICATION	0.565025	0.0118145	-0.368766	-0.0997402	0.233844	-0.519135
GOBP_AV_NODE_CELL_TO_BUNDLE_OF_HIS_CELL_SIGNALING	0.500019	-0.0902936	-0.305838	-0.104866	0.272536	-0.515386
GOBP_AXIAL_MESODERM_DEVELOPMENT	-0.36516	0.0462669	0.193292	-0.0448753	0.238718	0.172411
GOBP_AXIS_ELONGATION	-0.2936	-0.00166914	-0.333849	0.225097	0.303785	-0.224929
GOBP_AXIS_SPECIFICATION	0.18238	-0.329085	-0.0990737	0.178198	-0.0618668	-0.0509927
GOBP_AXO_DENDRITIC_PROTEIN_TRANSPORT	-0.550484	-0.581624	0.11295	0.24654	-0.101015	-0.230872
GOBP_AXO_DENDRITIC_TRANSPORT	0.00251507	-0.244773	-0.121438	-0.233969	-0.073631	0.026552
GOBP_AXON_CHOICE_POINT_RECOGNITION	0.361134	-0.658436	-0.514058	0.834012	-0.459837	0.130369
GOBP_AXON_DEVELOPMENT	-0.13166	-0.172705	-0.146755	0.13175	-0.164916	-0.0136501
GOBP_AXON_ENSHEATHMENT_IN_CENTRAL_NERVOUS_SYSTEM	-0.372955	-0.145316	-0.34872	0.164705	-0.237537	0.252148
GOBP_AXON_EXTENSION	-0.120284	-0.16126	-0.155724	0.0183916	-0.184804	0.00912615
GOBP_AXON_MIDLINE_CHOICE_POINT_RECOGNITION	0.361134	-0.658436	-0.514058	0.834012	-0.459837	0.130369
GOBP_AXONAL_FASCICULATION	0.0486962	0.0838942	-0.18067	0.211717	-0.142854	0.139782
GOBP_AXONAL_TRANSPORT	0.0382992	-0.200594	-0.122801	-0.27421	-0.0567718	-0.0249193
GOBP_AXONAL_TRANSPORT_OF_MITOCHONDRION	0.155394	0.0429346	-0.123006	-0.256822	0.11635	-0.336493
GOBP_AXONEMAL_CENTRAL_APPARATUS_ASSEMBLY	-0.0994733	-0.147164	-0.681963	0.953058	-0.367539	-0.516468
GOBP_AXONEMAL_DYNEIN_COMPLEX_ASSEMBLY	-0.0656002	-0.0704807	-0.221732	0.181384	-0.00458654	-0.336609
GOBP_AXONEME_ASSEMBLY	0.0541092	-0.269959	-0.284251	0.120466	0.208457	-0.214423
GOBP_AXONOGENESIS_INVOLVED_IN_INNERVATION	-0.242871	0.192704	-0.0606327	0.0706126	0.205103	0.424946
GOBP_AZOLE_TRANSMEMBRANE_TRANSPORT	0.19497	0.305095	0.0827502	-0.230539	-0.229613	-0.0710623
GOBP_B_1_B_CELL_DIFFERENTIATION	0.685309	-0.0266926	-0.13471	-0.429409	-0.674182	0.0460072
GOBP_B_CELL_ACTIVATION	-0.301807	-0.0982178	0.016755	0.0677381	-0.270796	0.123267
GOBP_B_CELL_ACTIVATION_INVOLVED_IN_IMMUNE_RESPONSE	-0.229856	-0.0787627	-0.12701	0.0906483	-0.196585	0.082986
GOBP_B_CELL_APOPTOTIC_PROCESS	-0.272873	-0.456192	-0.123777	0.0446764	-0.112501	0.160743
GOBP_B_CELL_CHEMOTAXIS	-0.338655	0.472152	0.150449	0.10672	-0.236147	0.125387
GOBP_B_CELL_DIFFERENTIATION	-0.194974	-0.119817	0.0543032	0.110475	-0.313379	0.132765
GOBP_B_CELL_HOMEOSTASIS	-0.268255	-0.218758	-0.127969	0.0212854	-0.265363	0.235675
GOBP_B_CELL_LINEAGE_COMMITMENT	-0.355307	0.129723	0.389855	0.0548001	-0.583211	0.283311
GOBP_B_CELL_MEDIATED_IMMUNITY	-0.492049	-0.417118	-0.530161	-0.405445	-0.507792	-0.53356
GOBP_B_CELL_PROLIFERATION	-0.265877	-0.0448793	0.0121138	0.119014	-0.301017	0.20972
GOBP_B_CELL_PROLIFERATION_INVOLVED_IN_IMMUNE_RESPONSE	0.217689	-0.618918	-0.230423	-0.00706021	-0.246768	0.11679
GOBP_B_CELL_RECEPTOR_SIGNALING_PATHWAY	-0.404654	-0.15494	0.0625782	-0.22315	-0.128043	-0.0127015
GOBP_BARBED_END_ACTIN_FILAMENT_CAPPING	-0.165595	-0.43918	-0.312848	0.353086	-0.168135	0.212393
GOBP_BASE_CONVERSION_OR_SUBSTITUTION_EDITING	-0.44453	0.0702286	0.411324	-0.118631	-0.335243	0.0165835
GOBP_BASE_EXCISION_REPAIR	-0.324773	-0.00719001	0.199531	-0.245749	-0.271408	0.0710675
GOBP_BASE_EXCISION_REPAIR_AP_SITE_FORMATION	-0.17519	0.249648	0.413926	-0.0258823	-0.196296	-0.368171
GOBP_BASE_EXCISION_REPAIR_GAP_FILLING	-0.245371	-0.011648	0.441387	-0.372192	-0.412423	-0.011483
GOBP_BASEMENT_MEMBRANE_ASSEMBLY	-0.462214	-0.171236	0.211353	0.416123	-0.0968673	-0.284171
GOBP_BASEMENT_MEMBRANE_ORGANIZATION	-0.367128	-0.221239	-0.0815834	0.345057	0.0210376	-0.16341
GOBP_BASIC_AMINO_ACID_TRANSPORT	-0.27367	-0.131385	0.101757	-0.110901	-0.0101656	0.163213
GOBP_BEHAVIOR	-0.0984617	-0.229707	-0.154877	-0.0415457	-0.0733262	-0.0659182
GOBP_BEHAVIORAL_RESPONSE_TO_COCAINE	-0.398492	-0.40582	-0.165833	-0.666032	-0.113469	-0.528758
GOBP_BEHAVIORAL_RESPONSE_TO_ETHANOL	0.375677	-0.336641	-0.313408	-0.494449	0.321454	-0.192492
GOBP_BEHAVIORAL_RESPONSE_TO_NICOTINE	0.277623	0.43608	-0.158294	-0.740946	-0.140503	-0.644222
GOBP_BEHAVIORAL_RESPONSE_TO_PAIN	-0.0978051	-0.448633	-0.471143	0.381146	-0.247584	0.375223
GOBP_BENZENE_CONTAINING_COMPOUND_METABOLIC_PROCESS	-0.0478159	-0.0831633	-0.420273	0.0705413	0.17725	-0.0251959
GOBP_BERGMANN_GLIAL_CELL_DIFFERENTIATION	-0.637883	-0.646265	-0.0592107	0.415941	-0.0620285	0.464892
GOBP_BICARBONATE_TRANSPORT	0.147426	-0.192615	-0.131348	0.0430306	0.409795	-0.100486
GOBP_BILE_ACID_AND_BILE_SALT_TRANSPORT	-0.210508	-0.165844	0.111061	0.107063	0.361718	-0.302291
GOBP_BILE_ACID_BIOSYNTHETIC_PROCESS	-0.255158	0.0312439	-0.00949993	-0.16022	0.0661235	-0.154049
GOBP_BILE_ACID_METABOLIC_PROCESS	-0.15117	-0.0569274	-0.0270807	0.01175	0.0305989	-0.105897
GOBP_BILE_ACID_SECRETION	-0.768411	-0.140069	-0.412773	-0.466329	-0.679142	-0.375113
GOBP_BILE_ACID_SIGNALING_PATHWAY	-0.272001	0.112465	-0.0877137	0.376817	-0.0325582	-0.404704
GOBP_BINDING_OF_SPERM_TO_ZONA_PELLUCIDA	-0.188425	-0.178809	-0.157197	-0.210098	-0.0758245	-0.281696
GOBP_BIOLOGICAL_ADHESION	-0.293393	-0.228331	-0.196268	0.0394206	-0.247092	-0.135971
GOBP_BIOLOGICAL_PHASE	-0.0346814	0.0102778	-0.267119	0.363257	0.41647	0.427913
GOBP_BIOLOGICAL_PROCESS_INVOLVED_IN_INTERACTION_WITH_HOST	-0.254747	-0.353834	-0.185124	-0.00588964	-0.352299	-0.196109
GOBP_BIOLOGICAL_PROCESS_INVOLVED_IN_INTERACTION_WITH_SYMBIONT	-0.371843	-0.215381	0.0418074	0.0593468	-0.323202	-0.192187
GOBP_BIOLOGICAL_PROCESS_INVOLVED_IN_INTERSPECIES_INTERACTION_BETWEEN_ORGANISMS	-0.362853	-0.297948	-0.201267	-0.0825229	-0.383026	-0.129418
GOBP_BIOLOGICAL_PROCESS_INVOLVED_IN_INTRASPECIES_INTERACTION_BETWEEN_ORGANISMS	-0.132762	-0.220959	-0.180527	-0.0760918	0.11267	-0.317278
GOBP_BIOLOGICAL_PROCESS_INVOLVED_IN_SYMBIOTIC_INTERACTION	-0.291484	-0.297096	-0.106191	0.0140998	-0.340655	-0.198499
GOBP_BIOMINERALIZATION	-0.0122116	-0.0119378	-0.240483	0.165146	-0.15235	-0.0791394
GOBP_BLASTOCYST_DEVELOPMENT	-0.306743	-0.254277	-0.0873887	-0.147869	-0.167424	-0.190445
GOBP_BLASTOCYST_FORMATION	-0.340993	-0.263566	-0.156271	-0.0894824	-0.105674	-0.440139
GOBP_BLASTOCYST_GROWTH	-0.137083	-0.143247	-0.154165	-0.307058	0.161706	0.119942
GOBP_BLASTODERM_SEGMENTATION	0.461663	-0.42188	-0.204703	0.402499	-0.00710384	-0.00884107
GOBP_BLEB_ASSEMBLY	0.450515	-0.550776	-0.384832	0.501745	-0.403517	0.430871
GOBP_BLOOD_COAGULATION_INTRINSIC_PATHWAY	0.129106	0.0118362	0.212184	-0.506688	0.616592	-0.0369204
GOBP_BLOOD_VESSEL_ENDOTHELIAL_CELL_DIFFERENTIATION	0.40964	0.0758416	-0.214119	-0.198483	-0.316388	-0.349432
GOBP_BLOOD_VESSEL_ENDOTHELIAL_CELL_MIGRATION	-0.278379	-0.306599	-0.0775572	0.0389225	-0.29494	-0.115919
GOBP_BLOOD_VESSEL_ENDOTHELIAL_CELL_PROLIFERATION_INVOLVED_IN_SPROUTING_ANGIOGENESIS	-0.0864994	-0.116163	0.0126367	0.405912	0.135139	-0.140536
GOBP_BLOOD_VESSEL_MATURATION	-0.132825	-0.526633	-0.086697	0.659604	0.349955	-0.407964
GOBP_BLOOD_VESSEL_MORPHOGENESIS	-0.1893	-0.215013	-0.0764655	0.130281	-0.0778463	-0.158336
GOBP_BLOOD_VESSEL_REMODELING	0.00943546	-0.0893695	0.0797215	0.0292587	0.0215893	-0.0680987
GOBP_BMP_SIGNALING_PATHWAY_INVOLVED_IN_HEART_DEVELOPMENT	0.2743	-0.201654	0.000534278	0.0385409	0.50701	-0.428587
GOBP_BODY_FLUID_SECRETION	-0.290353	-0.129293	-0.256188	0.105855	-0.0187896	-0.0784208
GOBP_BODY_MORPHOGENESIS	-0.0996636	0.0332445	-0.127151	0.132251	0.0414346	-0.206735
GOBP_BONE_CELL_DEVELOPMENT	-0.407259	-0.314985	-0.354292	-0.268308	-0.302146	-0.0139671
GOBP_BONE_DEVELOPMENT	-0.140197	-0.0883426	-0.180175	0.055766	-0.199473	-0.106636
GOBP_BONE_GROWTH	-0.162787	-0.184638	-0.0374607	0.424887	-0.0981342	-0.0265914
GOBP_BONE_MARROW_DEVELOPMENT	-0.178957	0.304907	0.061797	-0.637951	-0.497336	0.0841365
GOBP_BONE_MATURATION	-0.0717847	0.13671	-0.0790349	0.0239598	-0.0768855	-0.457704
GOBP_BONE_MINERALIZATION	-0.0325843	-0.0576187	-0.284003	0.174614	-0.0950692	-0.0980255
GOBP_BONE_MINERALIZATION_INVOLVED_IN_BONE_MATURATION	0.0489569	0.108874	-0.130039	-0.179507	-0.356496	-0.433794
GOBP_BONE_MORPHOGENESIS	0.0463697	-0.0768571	-0.124415	0.330751	-0.19313	0.046109
GOBP_BONE_REMODELING	-0.000410717	-0.243161	-0.230294	0.17971	-0.297715	0.223054
GOBP_BONE_RESORPTION	-0.00452905	-0.321395	-0.135154	0.141534	-0.292807	0.298704
GOBP_BONE_TRABECULA_FORMATION	0.0234612	0.22645	-0.36359	0.464405	-0.150663	-0.271871
GOBP_BONE_TRABECULA_MORPHOGENESIS	-0.187549	0.23524	-0.288845	0.345104	-0.340568	-0.263939
GOBP_BOX_C_D_SNORNP_ASSEMBLY	-0.605173	-0.236555	-0.512939	-0.520574	-0.140277	-0.145053
GOBP_BRADYKININ_CATABOLIC_PROCESS	-0.511498	0.0762854	-0.459178	0.53535	-0.487011	0.583422
GOBP_BRAIN_DERIVED_NEUROTROPHIC_FACTOR_RECEPTOR_SIGNALING_PATHWAY	-0.0311521	-0.126712	-0.805976	-0.421769	0.0403731	-0.12052
GOBP_BRAIN_MORPHOGENESIS	-0.174469	-0.307742	-0.137772	-0.210631	-0.270838	-0.154995
GOBP_BRAIN_RENIN_ANGIOTENSIN_SYSTEM	0.234339	0.29076	-0.128926	-0.400095	-0.33054	0.665273
GOBP_BRAINSTEM_DEVELOPMENT	-0.348405	-0.492812	-0.0673533	0.0209159	-0.232265	-0.0252244
GOBP_BRANCH_ELONGATION_INVOLVED_IN_URETERIC_BUD_BRANCHING	0.0944236	0.44106	-0.337706	-0.185168	0.753716	-0.555194
GOBP_BRANCH_ELONGATION_OF_AN_EPITHELIUM	-0.353453	-0.0163383	-0.345406	0.165606	0.434703	-0.218273
GOBP_BRANCHED_CHAIN_AMINO_ACID_BIOSYNTHETIC_PROCESS	0.402644	-0.0626039	-0.733195	0.50223	-0.097212	-0.414098
GOBP_BRANCHED_CHAIN_AMINO_ACID_CATABOLIC_PROCESS	-0.433421	-0.00761731	0.215991	-0.422082	-0.256243	0.0405832
GOBP_BRANCHED_CHAIN_AMINO_ACID_METABOLIC_PROCESS	-0.300345	0.00765324	0.0813293	-0.365728	-0.222081	-0.0149157
GOBP_BRANCHED_CHAIN_AMINO_ACID_TRANSPORT	0.147475	-0.356871	-5.8e-05	0.321933	-0.262732	-0.463381
GOBP_BRANCHING_INVOLVED_IN_BLOOD_VESSEL_MORPHOGENESIS	-0.21791	-0.243243	-0.404293	-0.286069	-0.233308	-0.22714
GOBP_BRANCHING_INVOLVED_IN_LABYRINTHINE_LAYER_MORPHOGENESIS	0.170145	-0.593564	-0.127879	0.36627	-0.127181	0.25154
GOBP_BRANCHING_INVOLVED_IN_MAMMARY_GLAND_DUCT_MORPHOGENESIS	-0.395422	0.119959	-0.458002	0.0349495	-0.287633	-0.202978
GOBP_BRANCHING_INVOLVED_IN_PROSTATE_GLAND_MORPHOGENESIS	0.396435	-0.217905	0.00428396	0.543279	0.147431	-0.587484
GOBP_BRANCHING_INVOLVED_IN_SALIVARY_GLAND_MORPHOGENESIS	-0.392911	-0.486909	-0.525768	-0.297605	-0.246021	-0.223287
GOBP_BRANCHING_MORPHOGENESIS_OF_A_NERVE	0.0692314	-0.475236	-0.492933	0.237667	0.348605	0.604151
GOBP_BRANCHING_MORPHOGENESIS_OF_AN_EPITHELIAL_TUBE	-0.240285	-0.160613	-0.300737	-0.0616535	-0.178187	-0.15837
GOBP_BRANCHIOMOTOR_NEURON_AXON_GUIDANCE	0.117883	0.314412	-0.132787	0.149715	-0.592859	0.168026
GOBP_BRONCHIOLE_DEVELOPMENT	0.355264	0.658431	0.0458127	-0.606031	-0.0222583	-0.0261701
GOBP_BRONCHUS_DEVELOPMENT	-0.00616918	-0.396269	-0.364896	0.517328	-0.164929	-0.043049
GOBP_BROWN_FAT_CELL_DIFFERENTIATION	0.0442097	-0.223261	-0.144009	0.127901	0.191531	-0.273996
GOBP_BRUSH_BORDER_ASSEMBLY	-0.602962	-0.62459	-0.470084	0.311055	0.0251544	-0.321287
GOBP_BUD_ELONGATION_INVOLVED_IN_LUNG_BRANCHING	-0.382962	0.239902	-0.473353	0.820146	-0.11853	-0.184498
GOBP_BUNDLE_OF_HIS_CELL_TO_PURKINJE_MYOCYTE_COMMUNICATION	0.566558	0.137978	0.0915956	0.155878	0.111763	-0.481157
GOBP_BUNDLE_OF_HIS_CELL_TO_PURKINJE_MYOCYTE_SIGNALING	0.70489	0.0591698	0.0915558	0.0410102	0.487551	-0.523678
GOBP_C_5_METHYLATION_OF_CYTOSINE	-0.400957	0.644126	0.356419	-0.531822	-0.678797	-0.146994
GOBP_C_TERMINAL_PROTEIN_AMINO_ACID_MODIFICATION	-0.185027	-0.191296	0.102302	-0.415335	0.0175618	-0.220532
GOBP_C_TERMINAL_PROTEIN_DEGLUTAMYLATION	0.110168	0.730274	0.000621819	-0.746919	0.504284	-0.264492
GOBP_C_TERMINAL_PROTEIN_LIPIDATION	-0.119294	-0.452396	0.213858	-0.289999	-0.251179	-0.406339
GOBP_C21_STEROID_HORMONE_BIOSYNTHETIC_PROCESS	-0.0272638	-0.105682	-0.0623442	0.48131	-0.0687291	-0.478167
GOBP_C21_STEROID_HORMONE_METABOLIC_PROCESS	-0.212828	-0.119493	0.042557	0.474415	-0.0824302	-0.292241
GOBP_C4_DICARBOXYLATE_TRANSPORT	0.125684	0.0309021	-0.241638	-0.122443	-0.0548344	0.0543375
GOBP_CADMIUM_ION_TRANSMEMBRANE_TRANSPORT	-0.515519	-0.488269	-0.250054	0.837062	0.37711	-0.571767
GOBP_CALCINEURIN_MEDIATED_SIGNALING	-0.431437	0.129375	-0.086652	-0.424291	-0.293964	-0.202185
GOBP_CALCITONIN_FAMILY_RECEPTOR_SIGNALING_PATHWAY	0.0308038	0.294563	0.173496	0.0796686	0.173589	-0.422914
GOBP_CALCIUM_ACTIVATED_PHOSPHOLIPID_SCRAMBLING	-0.178977	0.180792	-0.670277	-0.350622	0.165958	0.347412
GOBP_CALCIUM_DEPENDENT_CELL_CELL_ADHESION_VIA_PLASMA_MEMBRANE_CELL_ADHESION_MOLECULES	-0.096958	0.136867	0.256325	0.109027	0.0145477	-0.150461
GOBP_CALCIUM_IMPORT_INTO_THE_MITOCHONDRION	-0.0368436	-0.19981	-0.471763	-0.44441	-0.0435553	-0.498344
GOBP_CALCIUM_INDEPENDENT_CELL_CELL_ADHESION_VIA_PLASMA_MEMBRANE_CELL_ADHESION_MOLECULES	0.239621	-0.457671	-0.496075	0.155857	-0.47631	0.30153
GOBP_CALCIUM_ION_EXPORT	-0.233615	-0.0614972	0.101097	-0.353263	-0.692296	0.390323
GOBP_CALCIUM_ION_EXPORT_ACROSS_PLASMA_MEMBRANE	-0.121096	-0.171164	0.265519	-0.355184	-0.685521	0.210023
GOBP_CALCIUM_ION_IMPORT	-0.05904	-0.00657613	-0.256866	-0.295415	-0.026954	-0.25539
GOBP_CALCIUM_ION_IMPORT_INTO_CYTOSOL	-0.0751367	-0.0992372	-0.112189	-0.307775	0.186272	-0.0586468
GOBP_CALCIUM_ION_IMPORT_INTO_SARCOPLASMIC_RETICULUM	-0.17159	0.404345	-0.00597638	-0.670011	-0.425833	0.446892
GOBP_CALCIUM_ION_REGULATED_EXOCYTOSIS	-0.0876592	-0.0863229	-0.0314204	0.0922599	-0.226805	-0.0449029
GOBP_CALCIUM_ION_REGULATED_EXOCYTOSIS_OF_NEUROTRANSMITTER	0.0659069	0.0776585	-0.264368	-0.189302	0.226788	-0.378972
GOBP_CALCIUM_ION_TRANSMEMBRANE_TRANSPORT	-0.117782	0.0536292	-0.0825043	-0.125902	-0.0522152	-0.084151
GOBP_CALCIUM_ION_TRANSMEMBRANE_TRANSPORT_VIA_HIGH_VOLTAGE_GATED_CALCIUM_CHANNEL	0.0421081	0.367082	-0.361249	-0.442634	0.193315	-0.192434
GOBP_CALCIUM_ION_TRANSPORT	-0.12826	0.00158207	-0.105159	-0.133015	-0.142241	-0.148316
GOBP_CALCIUM_ION_TRANSPORT_INTO_CYTOSOL	-0.168357	0.0493782	-0.00963478	-0.0601381	-0.152155	0.0287955
GOBP_CALCIUM_MEDIATED_SIGNALING	-0.315681	0.032905	0.0284634	-0.175046	-0.190583	-0.0537022
GOBP_CALCIUM_MEDIATED_SIGNALING_USING_INTRACELLULAR_CALCIUM_SOURCE	-0.446101	-0.133672	0.0707303	-0.0835772	-0.484163	-0.0172816
GOBP_CALMODULIN_DEPENDENT_KINASE_SIGNALING_PATHWAY	-0.212273	-0.537659	0.254646	0.348563	-0.351316	0.327895
GOBP_CAMERA_TYPE_EYE_DEVELOPMENT	-0.103625	-0.201875	-0.177534	0.09093	-0.182338	-0.0929088
GOBP_CAMERA_TYPE_EYE_MORPHOGENESIS	-0.0921033	-0.302811	-0.234567	-0.0334179	-0.187506	-0.137132
GOBP_CAMERA_TYPE_EYE_PHOTORECEPTOR_CELL_DIFFERENTIATION	0.202096	-0.193424	-0.269503	0.0871377	0.0604046	0.164913
GOBP_CAMP_BIOSYNTHETIC_PROCESS	-0.10102	-0.200296	-0.140815	0.0253931	-0.294495	-0.104484
GOBP_CAMP_CATABOLIC_PROCESS	-0.534403	0.488382	-0.43642	-0.466101	0.0388728	-0.0382429
GOBP_CAMP_MEDIATED_SIGNALING	0.10789	0.127871	-0.0700575	-0.122489	0.225801	-0.323528
GOBP_CAMP_METABOLIC_PROCESS	-0.24148	0.142859	-0.309536	-0.263901	-0.172647	-0.0661583
GOBP_CANNABINOID_SIGNALING_PATHWAY	0.532067	-0.184469	-0.27491	-0.0193971	0.210382	0.202281
GOBP_CANONICAL_WNT_SIGNALING_PATHWAY	-0.138781	-0.176292	-0.106114	0.0853293	0.0133308	-0.122707
GOBP_CANONICAL_WNT_SIGNALING_PATHWAY_INVOLVED_IN_CARDIAC_MUSCLE_CELL_FATE_COMMITMENT	0.797394	-0.542671	-0.718241	0.199891	-0.647014	0.484148
GOBP_CANONICAL_WNT_SIGNALING_PATHWAY_INVOLVED_IN_HEART_DEVELOPMENT	0.590151	-0.418427	-0.783159	0.198274	-0.62555	0.707747
GOBP_CANONICAL_WNT_SIGNALING_PATHWAY_INVOLVED_IN_OSTEOBLAST_DIFFERENTIATION	-0.258578	-0.460237	0.0847083	-0.172968	-0.279725	0.082095
GOBP_CANONICAL_WNT_SIGNALING_PATHWAY_INVOLVED_IN_REGULATION_OF_CELL_PROLIFERATION	-0.246545	-0.0124955	-0.43638	-0.117354	-0.543314	-0.351304
GOBP_CAP_DEPENDENT_TRANSLATIONAL_INITIATION	-0.495136	-0.075698	0.259946	0.512703	-0.750128	0.37267
GOBP_CARBOHYDRATE_BIOSYNTHETIC_PROCESS	-0.1166	-0.0503187	-0.0438556	-0.115513	-0.138061	-0.0391005
GOBP_CARBOHYDRATE_CATABOLIC_PROCESS	-0.250645	-0.167525	-0.125839	-0.100602	-0.19143	-0.0351803
GOBP_CARBOHYDRATE_DERIVATIVE_BIOSYNTHETIC_PROCESS	-0.30661	-0.105145	-0.00685717	-0.0368757	-0.177881	0.00160702
GOBP_CARBOHYDRATE_DERIVATIVE_CATABOLIC_PROCESS	-0.144908	-0.0602206	-0.142431	-0.0561002	-0.233073	0.0238129
GOBP_CARBOHYDRATE_DERIVATIVE_METABOLIC_PROCESS	-0.250613	-0.131163	-0.0727541	-0.0269111	-0.168467	-0.00562971
GOBP_CARBOHYDRATE_DERIVATIVE_TRANSPORT	0.0685091	-0.138489	-0.154049	0.0399026	-0.311838	-0.12454
GOBP_CARBOHYDRATE_HOMEOSTASIS	-0.170291	-0.138237	-0.136041	-0.102785	-0.326864	-0.110899
GOBP_CARBOHYDRATE_IMPORT_ACROSS_PLASMA_MEMBRANE	-0.589874	0.0978232	0.23444	0.202308	0.244745	-0.0524001
GOBP_CARBOHYDRATE_MEDIATED_SIGNALING	-0.201731	-0.065118	-0.442294	-0.281083	-0.762523	-0.38027
GOBP_CARBOHYDRATE_METABOLIC_PROCESS	-0.132494	-0.116371	-0.132648	-0.0865649	-0.155596	-0.010242
GOBP_CARBOHYDRATE_PHOSPHORYLATION	-0.00906772	-0.190702	-0.438289	-0.170553	0.254792	0.0120697
GOBP_CARBOHYDRATE_TRANSMEMBRANE_TRANSPORT	-0.0104224	-0.255649	-0.153348	-0.178542	-0.121108	-0.189954
GOBP_CARBOHYDRATE_TRANSPORT	-0.0436978	-0.194686	-0.144151	-0.166116	-0.122568	-0.149517
GOBP_CARBON_CATABOLITE_REGULATION_OF_TRANSCRIPTION	0.557067	-0.832437	0.3028	0.212574	-0.522854	0.336007
GOBP_CARBON_DIOXIDE_TRANSPORT	-0.45584	-0.00392673	0.639775	-0.6757	-0.462422	-0.0338702
GOBP_CARBOXYLIC_ACID_TRANSPORT	-0.0716701	-0.143514	-0.210491	-0.0108615	-0.0545404	-0.144888
GOBP_CARDIAC_ATRIUM_DEVELOPMENT	0.0402361	-0.165549	0.00698636	0.236645	-0.0620897	-0.200122
GOBP_CARDIAC_ATRIUM_MORPHOGENESIS	-0.208946	-0.0398952	0.0137838	0.249978	-0.0356678	-0.0298911
GOBP_CARDIAC_CELL_DEVELOPMENT	0.0466343	0.196663	-0.00531988	-0.278257	0.0930249	-0.380459
GOBP_CARDIAC_CELL_FATE_COMMITMENT	0.16282	0.229833	-0.659218	0.58482	-0.22591	0.122043
GOBP_CARDIAC_CHAMBER_DEVELOPMENT	0.147287	-0.125779	0.0378465	0.0838156	-0.0390662	-0.300869
GOBP_CARDIAC_CHAMBER_FORMATION	0.413408	-0.151035	0.0520568	-0.168985	0.280235	-0.0336087
GOBP_CARDIAC_CHAMBER_MORPHOGENESIS	0.0565611	-0.0825034	0.0459407	0.120688	0.0410964	-0.326825
GOBP_CARDIAC_CONDUCTION	0.223537	0.161435	-0.145721	-0.336721	-0.105601	-0.016345
GOBP_CARDIAC_CONDUCTION_SYSTEM_DEVELOPMENT	0.142859	-0.0677198	-0.120397	0.299193	0.010931	-0.184536
GOBP_CARDIAC_EPITHELIAL_TO_MESENCHYMAL_TRANSITION	0.216267	-0.0355435	0.230844	0.323784	-0.0210313	-0.459309
GOBP_CARDIAC_LEFT_VENTRICLE_MORPHOGENESIS	0.108505	-0.0590948	0.259599	0.172395	-0.160492	-0.351399
GOBP_CARDIAC_MUSCLE_CELL_ACTION_POTENTIAL	0.281132	0.314112	-0.160453	-0.343542	0.0246513	-0.173994
GOBP_CARDIAC_MUSCLE_CELL_ACTION_POTENTIAL_INVOLVED_IN_CONTRACTION	0.321216	0.1869	-0.239044	-0.298651	0.134069	-0.180851
GOBP_CARDIAC_MUSCLE_CELL_CARDIAC_MUSCLE_CELL_ADHESION	0.539224	0.284546	-0.071735	-0.153812	-0.206037	-0.371561
GOBP_CARDIAC_MUSCLE_CELL_CONTRACTION	0.242192	0.25803	-0.209412	-0.295456	0.177433	-0.158813
GOBP_CARDIAC_MUSCLE_CELL_DIFFERENTIATION	0.0887009	0.131722	-0.166799	-0.261992	0.0168086	-0.294437
GOBP_CARDIAC_MUSCLE_CELL_FATE_COMMITMENT	0.331575	0.0769983	-0.664111	0.721544	0.142865	-0.248189
GOBP_CARDIAC_MUSCLE_CELL_MEMBRANE_REPOLARIZATION	0.266373	0.0758766	-0.193248	-0.25479	-0.0612251	-0.146859
GOBP_CARDIAC_MUSCLE_CELL_MYOBLAST_DIFFERENTIATION	0.234098	-0.468188	0.0832813	-0.209788	-0.304472	-0.382145
GOBP_CARDIAC_MUSCLE_CELL_PROLIFERATION	0.141598	-0.0836322	0.0181299	-0.121631	0.294733	-0.310319
GOBP_CARDIAC_MUSCLE_CONTRACTION	0.197181	0.175604	-0.00792496	-0.324718	0.0336939	-0.161001
GOBP_CARDIAC_MUSCLE_MYOBLAST_PROLIFERATION	-0.249094	0.114202	0.161264	-0.0710276	0.355369	0.267169
GOBP_CARDIAC_MUSCLE_TISSUE_DEVELOPMENT	0.0313056	0.0320841	-0.049795	-0.245745	0.0863601	-0.212349
GOBP_CARDIAC_MUSCLE_TISSUE_MORPHOGENESIS	0.0412038	0.138961	0.352168	-0.381332	0.0448209	-0.373354
GOBP_CARDIAC_MUSCLE_TISSUE_REGENERATION	-0.218551	0.563732	-0.0578421	-0.123792	0.0211659	-0.484773
GOBP_CARDIAC_MYOFIBRIL_ASSEMBLY	0.260443	0.353357	0.162292	-0.455058	0.327953	-0.539408
GOBP_CARDIAC_NEURAL_CREST_CELL_DEVELOPMENT_INVOLVED_IN_OUTFLOW_TRACT_MORPHOGENESIS	0.127969	-0.365576	-0.0204231	0.293878	0.458286	-0.326598
GOBP_CARDIAC_NEURAL_CREST_CELL_DIFFERENTIATION_INVOLVED_IN_HEART_DEVELOPMENT	0.0335539	-0.238316	-0.117866	0.333489	0.452401	-0.316362
GOBP_CARDIAC_NEURAL_CREST_CELL_MIGRATION_INVOLVED_IN_OUTFLOW_TRACT_MORPHOGENESIS	0.214316	-0.310381	-0.068725	0.252003	0.421299	-0.198249
GOBP_CARDIAC_PACEMAKER_CELL_DIFFERENTIATION	-0.309767	0.104097	-0.464463	0.494447	-0.131885	-0.140496
GOBP_CARDIAC_RIGHT_VENTRICLE_MORPHOGENESIS	-0.116297	-0.0461989	0.138862	0.0497174	0.410094	-0.334597
GOBP_CARDIAC_SEPTUM_DEVELOPMENT	0.116257	-0.252868	0.00815612	0.196559	-0.00451949	-0.330677
GOBP_CARDIAC_SEPTUM_MORPHOGENESIS	0.0857229	-0.273209	0.025398	0.360285	0.163096	-0.41697
GOBP_CARDIAC_VASCULAR_SMOOTH_MUSCLE_CELL_DIFFERENTIATION	0.150799	0.0231428	-0.139766	-0.109151	-0.390762	0.175889
GOBP_CARDIAC_VENTRICLE_DEVELOPMENT	0.0426026	-0.137392	0.0945887	0.0182345	0.0197772	-0.289871
GOBP_CARDIAC_VENTRICLE_FORMATION	0.403382	-0.115073	0.131247	0.0230636	-0.0358617	0.069564
GOBP_CARDIAC_VENTRICLE_MORPHOGENESIS	0.0159795	-0.0502312	0.192673	-0.0772733	0.0225572	-0.344298
GOBP_CARDIOBLAST_DIFFERENTIATION	0.0523812	-0.381555	0.112451	-0.0416854	-0.277443	-0.366052
GOBP_CARDIOBLAST_PROLIFERATION	0.19648	0.208035	0.0391466	-0.0466822	0.450288	-0.251307
GOBP_CARDIOCYTE_DIFFERENTIATION	0.0306692	0.0662934	-0.0874053	-0.195512	0.0436778	-0.273638
GOBP_CARDIOLIPIN_ACYL_CHAIN_REMODELING	0.179025	0.655408	0.471007	-0.521717	-0.716744	-0.00924638
GOBP_CARDIOLIPIN_BIOSYNTHETIC_PROCESS	-0.560643	-0.358502	-0.513386	-0.591122	-0.16366	-0.281604
GOBP_CARDIOLIPIN_METABOLIC_PROCESS	-0.442035	-0.265174	-0.0809639	-0.459839	-0.0530316	-0.357456
GOBP_CARNITINE_METABOLIC_PROCESS	-0.234785	0.0432648	-0.130169	0.0399234	0.126859	-0.164273
GOBP_CARNITINE_TRANSPORT	0.0920082	0.196948	-0.429802	-0.32918	0.0909478	0.253282
GOBP_CARTILAGE_DEVELOPMENT	-0.178576	-0.192952	-0.170825	0.215794	-0.0359917	-0.244586
GOBP_CARTILAGE_DEVELOPMENT_INVOLVED_IN_ENDOCHONDRAL_BONE_MORPHOGENESIS	-0.248585	0.10441	-0.181386	0.287175	-0.114709	-0.0328783
GOBP_CARTILAGE_MORPHOGENESIS	0.445523	0.126962	0.394099	0.572939	0.242555	-0.0458865
GOBP_CATECHOL_CONTAINING_COMPOUND_BIOSYNTHETIC_PROCESS	0.484624	-0.0704311	0.314799	-0.0974148	0.0216406	-0.128293
GOBP_CATECHOL_CONTAINING_COMPOUND_CATABOLIC_PROCESS	0.518565	-0.156054	-0.520495	0.26701	0.154761	-0.028494
GOBP_CATECHOL_CONTAINING_COMPOUND_METABOLIC_PROCESS	0.169018	-0.291438	-0.00193265	0.0105996	0.143044	-0.14313
GOBP_CATECHOLAMINE_SECRETION	0.0900172	-0.193576	-0.38723	-0.145855	0.0122035	-0.166214
GOBP_CATECHOLAMINE_UPTAKE	-0.072074	-0.140408	0.109203	-0.171034	-0.141328	0.012667
GOBP_CATECHOLAMINE_UPTAKE_INVOLVED_IN_SYNAPTIC_TRANSMISSION	0.0579662	-0.055687	0.0612804	-0.28444	0.0678488	-0.075216
GOBP_CATION_TRANSMEMBRANE_TRANSPORT	-0.171481	-0.00409001	-0.0395326	-0.0919808	-0.124425	-0.101518
GOBP_CATION_TRANSPORT	-0.155364	-0.0396785	-0.0919543	-0.101904	-0.1406	-0.123275
GOBP_CAVEOLA_ASSEMBLY	-0.0558753	-0.592034	0.278695	0.263827	0.213154	0.0189815
GOBP_CAVEOLIN_MEDIATED_ENDOCYTOSIS	0.335907	-0.212436	0.0433411	-0.129393	0.00737282	0.337041
GOBP_CD4_POSITIVE_ALPHA_BETA_T_CELL_ACTIVATION	-0.417596	-0.148277	-0.0511724	-0.0551229	-0.279228	-0.187893
GOBP_CD4_POSITIVE_ALPHA_BETA_T_CELL_CYTOKINE_PRODUCTION	-0.273922	0.330084	0.185456	-0.11224	-0.0668468	0.076214
GOBP_CD4_POSITIVE_ALPHA_BETA_T_CELL_DIFFERENTIATION	-0.388469	-0.153909	-0.102659	-0.103148	-0.255532	-0.090831
GOBP_CD4_POSITIVE_ALPHA_BETA_T_CELL_PROLIFERATION	-0.565817	-0.0915602	-0.30008	0.41257	-0.0552622	-0.0611531
GOBP_CD4_POSITIVE_CD25_POSITIVE_ALPHA_BETA_REGULATORY_T_CELL_DIFFERENTIATION	-0.568748	-0.597692	-0.64052	-0.502625	-0.741736	-0.650707
GOBP_CD4_POSITIVE_OR_CD8_POSITIVE_ALPHA_BETA_T_CELL_LINEAGE_COMMITMENT	-0.444147	-0.00790538	0.346467	-0.217801	-0.3371	0.0169254
GOBP_CD40_SIGNALING_PATHWAY	-0.454597	-0.0648278	0.0280942	0.240359	-0.564922	0.133706
GOBP_CD8_POSITIVE_ALPHA_BETA_T_CELL_ACTIVATION	-0.610982	-0.295198	-0.328056	-0.514135	-0.582843	-0.332536
GOBP_CD8_POSITIVE_ALPHA_BETA_T_CELL_DIFFERENTIATION	-0.469823	-0.0170331	-0.0408623	-0.498449	-0.240955	0.21513
GOBP_CD8_POSITIVE_ALPHA_BETA_T_CELL_PROLIFERATION	-0.822092	-0.20705	-0.591194	-0.572524	-0.81994	-0.547172
GOBP_CDC42_PROTEIN_SIGNAL_TRANSDUCTION	0.106208	-0.635422	-0.018314	0.392032	-0.278035	0.0381192
GOBP_CDP_CHOLINE_PATHWAY	0.0790219	-0.214385	-0.171	0.619266	-0.0523188	-0.093565
GOBP_CDP_DIACYLGLYCEROL_METABOLIC_PROCESS	-0.649428	-0.574604	-0.29085	-0.192638	-0.190148	-0.505678
GOBP_CELL_ACTIVATION	-0.381997	-0.30529	-0.175568	-0.15552	-0.34967	-0.122584
GOBP_CELL_ACTIVATION_INVOLVED_IN_IMMUNE_RESPONSE	-0.322229	-0.315689	-0.13114	0.0493055	-0.263391	0.00864076
GOBP_CELL_ADHESION_INVOLVED_IN_HEART_MORPHOGENESIS	0.606527	0.0387142	-0.206877	0.484389	0.133029	-0.733724
GOBP_CELL_ADHESION_MEDIATED_BY_INTEGRIN	-0.199211	-0.166006	-0.00565495	0.243754	0.060567	-0.0726376
GOBP_CELL_ADHESION_MOLECULE_PRODUCTION	-0.162972	-0.61195	-0.572049	-0.471768	-0.628519	-0.643648
GOBP_CELL_AGGREGATION	0.179633	0.0156733	-0.469465	0.179017	0.17909	-0.251539
GOBP_CELL_AGING	-0.327681	-0.252241	-0.161855	0.0131157	-0.36596	-0.0115037
GOBP_CELL_CELL_ADHESION	-0.34951	-0.260591	-0.204315	-0.0608596	-0.269496	-0.172974
GOBP_CELL_CELL_ADHESION_INVOLVED_IN_GASTRULATION	-0.100907	0.0359843	0.3068	0.219865	-0.485238	0.177173
GOBP_CELL_CELL_ADHESION_MEDIATED_BY_CADHERIN	-0.273873	-0.547312	-0.620941	-0.319389	-0.468576	-0.363662
GOBP_CELL_CELL_ADHESION_MEDIATED_BY_INTEGRIN	-0.508835	0.0337606	0.197643	0.275728	-0.506982	0.0196634
GOBP_CELL_CELL_ADHESION_VIA_PLASMA_MEMBRANE_ADHESION_MOLECULES	-0.061277	0.00622462	-0.0772768	0.163418	-0.0263518	-0.129556
GOBP_CELL_CELL_JUNCTION_ASSEMBLY	-0.0929911	-0.216001	-0.18163	0.0686263	-0.368451	-0.0362266
GOBP_CELL_CELL_JUNCTION_MAINTENANCE	-0.336284	-0.0956669	-0.118935	0.303324	-0.158611	-0.113255
GOBP_CELL_CELL_JUNCTION_ORGANIZATION	-0.112914	-0.148132	-0.180821	0.137755	-0.336734	0.0259413
GOBP_CELL_CELL_RECOGNITION	-0.197304	0.0178679	-0.0263653	-0.0685526	-0.178312	0.0352428
GOBP_CELL_CELL_SIGNALING	-0.143382	-0.157892	-0.149179	0.0259496	-0.136642	-0.153223
GOBP_CELL_CELL_SIGNALING_BY_WNT	-0.183121	-0.155653	-0.117788	0.110764	-0.0569608	-0.168429
GOBP_CELL_CELL_SIGNALING_INVOLVED_IN_CARDIAC_CONDUCTION	0.316798	0.0387018	-0.236486	-0.0256154	-0.0251614	-0.320917
GOBP_CELL_CHEMOTAXIS	-0.210202	-0.178642	-0.153387	0.167998	-0.257829	-0.00639094
GOBP_CELL_COMMUNICATION_BY_ELECTRICAL_COUPLING	0.222381	0.0500059	-0.137934	-0.289434	-0.347223	-0.0429411
GOBP_CELL_COMMUNICATION_BY_ELECTRICAL_COUPLING_INVOLVED_IN_CARDIAC_CONDUCTION	0.335056	-0.0165512	-0.195151	-0.296944	-0.411261	0.0391936
GOBP_CELL_COMMUNICATION_INVOLVED_IN_CARDIAC_CONDUCTION	0.302792	0.0964099	-0.138748	-0.206135	-0.183329	-0.180021
GOBP_CELL_CYCLE	-0.283603	-0.204378	-0.0714014	-0.20103	-0.277882	-0.0831034
GOBP_CELL_CYCLE_CHECKPOINT_SIGNALING	-0.379749	-0.313976	0.111589	-0.235435	-0.413582	-0.0327816
GOBP_CELL_CYCLE_DNA_REPLICATION	-0.150427	0.144255	-0.0412115	-0.15182	-0.208144	0.103754
GOBP_CELL_CYCLE_DNA_REPLICATION_INITIATION	0.472878	0.381846	-0.18912	-0.0873154	-0.562029	-0.195531
GOBP_CELL_CYCLE_G1_S_PHASE_TRANSITION	-0.292335	-0.13589	-0.0300278	-0.0320396	-0.264332	0.00221513
GOBP_CELL_CYCLE_G2_M_PHASE_TRANSITION	-0.228271	-0.0741355	0.117498	-0.141424	-0.351295	-0.097642
GOBP_CELL_CYCLE_PHASE_TRANSITION	-0.28652	-0.192508	0.0329443	-0.150597	-0.329336	-0.0803542
GOBP_CELL_CYCLE_PROCESS	-0.283569	-0.196923	-0.0619	-0.19085	-0.294674	-0.0905186
GOBP_CELL_DEATH_IN_RESPONSE_TO_HYDROGEN_PEROXIDE	0.0682923	-0.148469	0.0399261	0.316369	-0.167745	-0.0446855
GOBP_CELL_DEATH_IN_RESPONSE_TO_OXIDATIVE_STRESS	-0.24584	-0.19816	-0.0661534	0.092027	-0.342147	0.0209262
GOBP_CELL_DIFFERENTIATION_IN_HINDBRAIN	-0.142601	-0.235959	0.42848	0.105644	0.453493	-0.410733
GOBP_CELL_DIFFERENTIATION_IN_SPINAL_CORD	-0.258173	-0.109211	-0.0312558	0.260767	0.258244	-0.0946766
GOBP_CELL_DIFFERENTIATION_INVOLVED_IN_EMBRYONIC_PLACENTA_DEVELOPMENT	-0.106834	0.190885	-0.057556	-0.264143	0.155556	0.190254
GOBP_CELL_DIFFERENTIATION_INVOLVED_IN_KIDNEY_DEVELOPMENT	-0.00119332	-0.299408	-0.168213	0.262254	0.157498	-0.205968
GOBP_CELL_DIFFERENTIATION_INVOLVED_IN_METANEPHROS_DEVELOPMENT	0.0684353	-0.349863	-0.295902	0.516945	0.0917771	-0.209786
GOBP_CELL_DIFFERENTIATION_INVOLVED_IN_PHENOTYPIC_SWITCHING	-0.00609623	-0.0441959	0.325859	0.162682	-0.662066	0.0257357
GOBP_CELL_DIVISION	-0.228234	-0.114396	-0.0946079	-0.128027	-0.142154	-0.000410271
GOBP_CELL_FATE_COMMITMENT	-0.151953	-0.110522	-0.0941933	-0.0579528	-0.046528	-0.169024
GOBP_CELL_FATE_COMMITMENT_INVOLVED_IN_FORMATION_OF_PRIMARY_GERM_LAYER	-0.305367	-0.0628751	-0.387961	-0.136015	0.208694	-0.159023
GOBP_CELL_FATE_COMMITMENT_INVOLVED_IN_PATTERN_SPECIFICATION	-0.0495838	-0.349862	-0.154994	0.777103	0.196677	0.0196409
GOBP_CELL_FATE_DETERMINATION	-0.065032	-0.045925	-0.368605	-0.121518	-0.145714	-0.250488
GOBP_CELL_FATE_SPECIFICATION	-0.234903	-0.324394	-0.162044	-0.135912	0.112449	-0.149098
GOBP_CELL_FATE_SPECIFICATION_INVOLVED_IN_PATTERN_SPECIFICATION	-0.0441442	-0.394803	-0.770784	0.91824	0.333924	0.0181012
GOBP_CELL_GROWTH	-0.172115	-0.0697603	-0.0711239	-0.04391	-0.207023	-0.073218
GOBP_CELL_JUNCTION_ASSEMBLY	-0.105379	-0.127176	-0.203991	0.151905	-0.166885	-0.0861564
GOBP_CELL_JUNCTION_DISASSEMBLY	-0.0722178	-0.0739688	0.237715	0.372164	-0.239251	-0.087956
GOBP_CELL_JUNCTION_MAINTENANCE	-0.330843	-0.200607	-0.109035	0.226782	-0.265959	-0.157877
GOBP_CELL_JUNCTION_ORGANIZATION	-0.185286	-0.137076	-0.185709	0.0740137	-0.167598	-0.116198
GOBP_CELL_KILLING	-0.560451	-0.40099	-0.483094	-0.390346	-0.492918	-0.438658
GOBP_CELL_MATRIX_ADHESION	-0.248419	-0.178795	-0.252508	0.0648401	-0.0875637	-0.117316
GOBP_CELL_MATURATION	-0.0619245	-0.199671	-0.184781	0.154439	-0.0417813	0.0647731
GOBP_CELL_MIGRATION	-0.202158	-0.223551	-0.149091	0.121483	-0.173301	-0.0482378
GOBP_CELL_MIGRATION_IN_HINDBRAIN	0.222931	-0.0594371	-0.0732003	-0.0989072	-0.0792382	-0.0304388
GOBP_CELL_MIGRATION_INVOLVED_IN_GASTRULATION	-0.393987	-0.10701	-0.324654	0.0240738	0.00819605	0.458791
GOBP_CELL_MIGRATION_INVOLVED_IN_HEART_DEVELOPMENT	-0.0188574	-0.189838	0.186524	0.248233	0.090713	-0.102046
GOBP_CELL_MIGRATION_INVOLVED_IN_KIDNEY_DEVELOPMENT	0.294934	0.0920938	-0.191038	0.360683	0.638898	-0.565352
GOBP_CELL_MIGRATION_INVOLVED_IN_METANEPHROS_DEVELOPMENT	0.306131	0.0972877	0.198404	0.326724	0.489895	-0.54829
GOBP_CELL_MIGRATION_INVOLVED_IN_SPROUTING_ANGIOGENESIS	-0.1636	-0.212166	-0.055755	0.177737	-0.199104	-0.0771811
GOBP_CELL_MORPHOGENESIS	-0.144356	-0.217523	-0.189673	0.0828957	-0.157907	0.0105327
GOBP_CELL_MORPHOGENESIS_INVOLVED_IN_DIFFERENTIATION	-0.148788	-0.206896	-0.179006	0.0928157	-0.165182	0.0299982
GOBP_CELL_MORPHOGENESIS_INVOLVED_IN_NEURON_DIFFERENTIATION	-0.108657	-0.177545	-0.136864	0.0603812	-0.141093	-0.00358759
GOBP_CELL_MOTILITY_INVOLVED_IN_CEREBRAL_CORTEX_RADIAL_GLIA_GUIDED_MIGRATION	0.403832	0.280801	-0.299363	0.351579	-0.310319	-0.321251
GOBP_CELL_PART_MORPHOGENESIS	-0.104315	-0.174904	-0.182503	0.0641431	-0.147108	0.0209881
GOBP_CELL_PROJECTION_ASSEMBLY	-0.0862779	-0.287646	-0.116249	0.0765759	-0.123772	-0.13207
GOBP_CELL_PROJECTION_ORGANIZATION	-0.100603	-0.227103	-0.144296	0.0772277	-0.142007	-0.0613686
GOBP_CELL_PROLIFERATION_IN_BONE_MARROW	0.154063	-0.0343657	-0.508613	0.345049	-0.0744806	0.50232
GOBP_CELL_PROLIFERATION_IN_FOREBRAIN	-0.0654138	-0.323248	-0.423371	0.350433	0.402224	0.110275
GOBP_CELL_PROLIFERATION_IN_HINDBRAIN	0.1921	-0.0500245	-0.231258	-0.0224377	0.154962	-0.0414543
GOBP_CELL_PROLIFERATION_IN_MIDBRAIN	-0.585786	-0.193304	0.0314673	-0.00822577	0.226197	0.120737
GOBP_CELL_PROLIFERATION_INVOLVED_IN_HEART_MORPHOGENESIS	0.137065	0.00851542	-0.218466	0.155133	0.241341	-0.133192
GOBP_CELL_PROLIFERATION_INVOLVED_IN_KIDNEY_DEVELOPMENT	0.103816	-0.126179	-0.0638724	0.398373	-0.0185943	-0.366236
GOBP_CELL_PROLIFERATION_INVOLVED_IN_METANEPHROS_DEVELOPMENT	-0.323737	-0.242959	0.21726	0.670098	-0.231451	-0.347969
GOBP_CELL_RECOGNITION	-0.288022	-0.0547719	-0.195206	-0.0725623	-0.20669	0.0195995
GOBP_CELL_REDOX_HOMEOSTASIS	-0.162056	-0.325057	0.259806	0.345375	-0.267455	-0.170226
GOBP_CELL_SUBSTRATE_ADHESION	-0.226143	-0.191248	-0.218821	0.163516	-0.134968	-0.0478098
GOBP_CELL_SUBSTRATE_JUNCTION_ORGANIZATION	-0.246688	-0.117262	-0.233075	0.128892	-0.132381	-0.0659126
GOBP_CELL_SURFACE_RECEPTOR_SIGNALING_PATHWAY_INVOLVED_IN_CELL_CELL_SIGNALING	-0.154369	-0.11797	-0.134331	0.0775647	-0.0288036	-0.148244
GOBP_CELL_SURFACE_RECEPTOR_SIGNALING_PATHWAY_INVOLVED_IN_HEART_DEVELOPMENT	0.13386	-0.108169	0.0715499	0.285174	0.14016	-0.28886
GOBP_CELL_VOLUME_HOMEOSTASIS	0.12222	-0.230536	-0.107328	-0.135332	-0.130235	0.163438
GOBP_CELLULAR_ALDEHYDE_METABOLIC_PROCESS	-0.0201343	-0.387351	-0.110662	0.0485464	-0.344448	-0.357863
GOBP_CELLULAR_AMIDE_METABOLIC_PROCESS	-0.361373	-0.116388	-0.0276266	-0.175228	-0.296219	-0.121454
GOBP_CELLULAR_AMINO_ACID_BIOSYNTHETIC_PROCESS	-0.106729	-0.0122695	0.00692102	0.0114991	-0.0870282	-0.162316
GOBP_CELLULAR_AMINO_ACID_CATABOLIC_PROCESS	-0.100899	-0.144303	-0.133783	-0.266935	-0.00294804	-0.26106
GOBP_CELLULAR_AMINO_ACID_METABOLIC_PROCESS	-0.240441	-0.152072	-0.146131	-0.222385	0.0388645	-0.103247
GOBP_CELLULAR_ANION_HOMEOSTASIS	-0.235732	-0.532723	0.0118915	-0.0791925	-0.153929	0.0717377
GOBP_CELLULAR_CARBOHYDRATE_BIOSYNTHETIC_PROCESS	-0.120765	0.174086	0.0602286	-0.227327	0.0671788	-0.137963
GOBP_CELLULAR_CARBOHYDRATE_CATABOLIC_PROCESS	-0.20843	-0.188244	0.0656493	-0.0794383	-0.257192	-0.00782682
GOBP_CELLULAR_CARBOHYDRATE_METABOLIC_PROCESS	-0.069197	-0.0566002	-0.0556732	-0.14327	-0.0798292	-0.0205644
GOBP_CELLULAR_COMPONENT_ASSEMBLY_INVOLVED_IN_MORPHOGENESIS	-0.0503572	0.136189	0.0299425	-0.414907	0.243587	-0.343544
GOBP_CELLULAR_COMPONENT_DISASSEMBLY	-0.253181	-0.169833	-0.110158	-0.0594179	-0.246058	-0.0291629
GOBP_CELLULAR_COMPONENT_DISASSEMBLY_INVOLVED_IN_EXECUTION_PHASE_OF_APOPTOSIS	-0.202649	-0.20371	-0.117232	-0.139833	-0.328645	0.21999
GOBP_CELLULAR_COMPONENT_MAINTENANCE	-0.223579	-0.22904	-0.0280585	0.241354	-0.137753	-0.262039
GOBP_CELLULAR_COMPONENT_MORPHOGENESIS	-0.104799	-0.120475	-0.161941	-0.0263047	-0.0998432	-0.0380089
GOBP_CELLULAR_COPPER_ION_HOMEOSTASIS	-0.229623	-0.367618	-0.249132	0.489137	-0.0769098	-0.111317
GOBP_CELLULAR_DEFENSE_RESPONSE	-0.526114	-0.316938	-0.362557	-0.241645	-0.429125	-0.193407
GOBP_CELLULAR_DETOXIFICATION_OF_ALDEHYDE	0.0193239	-0.27293	-0.322677	0.526008	-0.182342	0.0521915
GOBP_CELLULAR_EXTRAVASATION	-0.34447	-0.158234	-0.00878036	-0.0218261	-0.464238	-0.103846
GOBP_CELLULAR_GLUCAN_METABOLIC_PROCESS	0.139034	0.0906888	-0.119283	-0.254988	0.1112	-0.250962
GOBP_CELLULAR_GLUCOSE_HOMEOSTASIS	-0.280308	0.0198746	-0.0975102	-0.0629147	-0.300708	-0.183251
GOBP_CELLULAR_HOMEOSTASIS	-0.11531	-0.0910824	-0.055872	0.0125081	-0.121061	-0.052734
GOBP_CELLULAR_HORMONE_METABOLIC_PROCESS	-0.192901	-0.348477	-0.259657	-0.130839	-0.260874	-0.342972
GOBP_CELLULAR_HYPEROSMOTIC_RESPONSE	0.0551401	-0.10108	0.0747064	0.126103	-0.333749	-0.12058
GOBP_CELLULAR_HYPEROSMOTIC_SALINITY_RESPONSE	0.272912	0.550384	-0.0572547	0.228032	-0.342888	-0.441723
GOBP_CELLULAR_HYPOTONIC_RESPONSE	0.0367541	0.161169	-0.383353	-0.0933078	-0.113836	0.626071
GOBP_CELLULAR_ION_HOMEOSTASIS	-0.0972472	-0.100096	-0.0396311	0.0415544	-0.0858035	-0.029523
GOBP_CELLULAR_IRON_ION_HOMEOSTASIS	0.0777758	-0.366496	0.0151889	0.527229	-0.0877329	-0.135549
GOBP_CELLULAR_KETONE_METABOLIC_PROCESS	0.07321	-0.0137108	-0.147917	0.081588	-0.147798	-0.101158
GOBP_CELLULAR_LIPID_CATABOLIC_PROCESS	-0.145844	-0.105056	-0.170353	-0.198758	-0.158268	-0.0480222
GOBP_CELLULAR_LIPID_METABOLIC_PROCESS	-0.184731	-0.23704	-0.141822	-0.10844	-0.143413	-0.111411
GOBP_CELLULAR_MACROMOLECULE_BIOSYNTHETIC_PROCESS	-0.35663	-0.111477	0.0208329	-0.177211	-0.293948	-0.0663172
GOBP_CELLULAR_MACROMOLECULE_LOCALIZATION	-0.269483	-0.202967	-0.0669034	-0.110325	-0.186666	-0.104326
GOBP_CELLULAR_MAGNESIUM_ION_HOMEOSTASIS	-0.00779532	0.13514	0.238921	-0.516612	0.109459	-0.657211
GOBP_CELLULAR_METABOLIC_COMPOUND_SALVAGE	-0.171036	-0.0635157	-0.119767	-0.0226429	-0.357861	0.000438738
GOBP_CELLULAR_MODIFIED_AMINO_ACID_BIOSYNTHETIC_PROCESS	-0.222696	-0.135954	0.0259097	-0.179406	-0.216219	0.0146811
GOBP_CELLULAR_MODIFIED_AMINO_ACID_CATABOLIC_PROCESS	-0.372364	-0.251262	-0.192586	-0.185734	-0.193907	-0.162724
GOBP_CELLULAR_MODIFIED_AMINO_ACID_METABOLIC_PROCESS	-0.256873	-0.162658	-0.172389	-0.0104981	-0.20511	-0.0785858
GOBP_CELLULAR_MONOVALENT_INORGANIC_ANION_HOMEOSTASIS	0.093241	-0.693285	-0.0177898	-0.316229	-0.0912601	0.126109
GOBP_CELLULAR_MONOVALENT_INORGANIC_CATION_HOMEOSTASIS	0.0510752	-0.281142	-0.15582	-0.073167	0.0280957	0.205588
GOBP_CELLULAR_NITROGEN_COMPOUND_CATABOLIC_PROCESS	-0.279968	-0.134993	-0.132074	-0.227876	-0.262157	-0.108668
GOBP_CELLULAR_OXIDANT_DETOXIFICATION	-0.283012	-0.329643	0.000766839	0.250235	-0.311248	-0.336469
GOBP_CELLULAR_PIGMENTATION	-0.14137	-0.229614	-0.247675	0.151878	0.0509774	-0.0220199
GOBP_CELLULAR_POLYSACCHARIDE_CATABOLIC_PROCESS	-0.079552	0.0327404	0.220071	-0.177758	-0.272631	-0.33931
GOBP_CELLULAR_POTASSIUM_ION_HOMEOSTASIS	0.412519	0.0723804	-0.112302	-0.48399	0.407735	-0.106705
GOBP_CELLULAR_PROCESS_INVOLVED_IN_REPRODUCTION_IN_MULTICELLULAR_ORGANISM	-0.0759599	-0.183932	-0.11175	-0.00274996	-0.0795394	-0.0829867
GOBP_CELLULAR_PROTEIN_CATABOLIC_PROCESS	-0.314965	-0.117588	-0.0593212	-0.182977	-0.322541	-0.110963
GOBP_CELLULAR_RESPIRATION	-0.37386	0.0696604	0.0680588	-0.379651	-0.307366	-0.274224
GOBP_CELLULAR_RESPONSE_TO_ABIOTIC_STIMULUS	-0.110342	-0.113856	-0.0957134	0.0670487	-0.256404	0.0176399
GOBP_CELLULAR_RESPONSE_TO_ACID_CHEMICAL	-0.320604	-0.382218	-0.118781	0.0639559	-0.317114	0.076879
GOBP_CELLULAR_RESPONSE_TO_ACIDIC_PH	0.126088	0.214317	-0.149331	-0.0985497	0.00744226	-0.0580446
GOBP_CELLULAR_RESPONSE_TO_ALCOHOL	-0.0967327	-0.276726	0.0404069	0.226627	-0.323208	-0.0124109
GOBP_CELLULAR_RESPONSE_TO_ALDEHYDE	-0.104674	-0.346632	-0.226154	0.289668	-0.0200314	0.018034
GOBP_CELLULAR_RESPONSE_TO_ALKALOID	-0.33124	-0.461011	-0.156633	-0.54737	0.0221427	-0.147793
GOBP_CELLULAR_RESPONSE_TO_AMMONIUM_ION	0.169135	-0.433365	0.0653201	0.747789	0.518948	0.0211761
GOBP_CELLULAR_RESPONSE_TO_AMYLOID_BETA	-0.157898	-0.147475	-0.263418	0.0205914	-0.447206	-0.287032
GOBP_CELLULAR_RESPONSE_TO_ANTIBIOTIC	-0.324058	-0.338583	0.310751	-0.102476	-0.214853	0.121057
GOBP_CELLULAR_RESPONSE_TO_ARSENIC_CONTAINING_SUBSTANCE	-0.618057	-0.145537	-0.277442	-0.0580525	-0.437283	-0.227479
GOBP_CELLULAR_RESPONSE_TO_ATP	0.294845	0.402029	-0.257309	0.239364	0.160936	-0.124678
GOBP_CELLULAR_RESPONSE_TO_BACTERIAL_LIPOPROTEIN	0.695466	-0.454424	-0.560272	0.333953	-0.306588	0.00784786
GOBP_CELLULAR_RESPONSE_TO_BILE_ACID	0.36877	-0.358865	-0.704637	0.504263	-0.444045	0.573215
GOBP_CELLULAR_RESPONSE_TO_BIOTIC_STIMULUS	-0.264511	-0.296406	-0.210912	0.0941021	-0.38001	-0.0334192
GOBP_CELLULAR_RESPONSE_TO_BRAIN_DERIVED_NEUROTROPHIC_FACTOR_STIMULUS	-0.0930223	-0.1745	-0.677291	-0.534144	-0.122154	-0.0284088
GOBP_CELLULAR_RESPONSE_TO_CADMIUM_ION	-0.339695	-0.0951592	-0.107351	0.245188	-0.305217	-0.4568
GOBP_CELLULAR_RESPONSE_TO_CAFFEINE	-0.126995	0.287442	0.281588	-0.645006	0.45202	-0.157181
GOBP_CELLULAR_RESPONSE_TO_CALCIUM_ION	0.0779094	-0.312452	-0.22907	0.2269	-0.0712675	0.0428029
GOBP_CELLULAR_RESPONSE_TO_CAMP	0.0677921	-0.191514	-0.204815	0.0340749	-0.0337899	-0.144521
GOBP_CELLULAR_RESPONSE_TO_CARBOHYDRATE_STIMULUS	-0.263622	-0.0447146	-0.0729406	-0.0483858	-0.322274	-0.138327
GOBP_CELLULAR_RESPONSE_TO_CHEMICAL_STRESS	-0.230638	-0.267677	-0.0769292	0.00539815	-0.291314	-0.0772383
GOBP_CELLULAR_RESPONSE_TO_CHOLESTEROL	-0.179715	0.101578	-0.0652887	-0.165914	-0.236625	-0.136429
GOBP_CELLULAR_RESPONSE_TO_COCAINE	-0.209733	-0.685828	-0.139472	-0.637854	0.0446944	-0.418935
GOBP_CELLULAR_RESPONSE_TO_COLD	-0.256527	0.0584251	-0.326092	0.0565887	-0.174727	-0.318292
GOBP_CELLULAR_RESPONSE_TO_COPPER_ION	-0.330819	-0.184402	-0.417885	0.0258472	-0.454581	-0.309818
GOBP_CELLULAR_RESPONSE_TO_CORTICOSTEROID_STIMULUS	0.0810459	-0.258223	0.0899074	-0.122073	-0.129197	0.0124983
GOBP_CELLULAR_RESPONSE_TO_DEXAMETHASONE_STIMULUS	-0.0181497	-0.315414	0.0884836	-0.444566	-0.0716879	-0.051717
GOBP_CELLULAR_RESPONSE_TO_DNA_DAMAGE_STIMULUS	-0.291962	-0.272102	-0.0971115	-0.224329	-0.305917	-0.0809894
GOBP_CELLULAR_RESPONSE_TO_DSRNA	-0.170527	-0.409565	-0.61519	0.0494973	-0.370745	-0.189837
GOBP_CELLULAR_RESPONSE_TO_ELECTRICAL_STIMULUS	-0.380703	-0.477654	-0.475106	0.502689	-0.00247596	-0.0788719
GOBP_CELLULAR_RESPONSE_TO_ENDOGENOUS_STIMULUS	-0.12864	-0.19584	-0.108334	0.0267787	-0.189132	-0.133538
GOBP_CELLULAR_RESPONSE_TO_EPINEPHRINE_STIMULUS	-0.294378	-0.428368	-0.169292	-0.403144	-0.479592	0.161422
GOBP_CELLULAR_RESPONSE_TO_ESTRADIOL_STIMULUS	0.196791	-0.119851	-0.158628	0.0324512	-0.0621533	0.102494
GOBP_CELLULAR_RESPONSE_TO_ESTROGEN_STIMULUS	-0.0482897	-0.449834	0.338342	0.377688	-0.206228	-0.277821
GOBP_CELLULAR_RESPONSE_TO_ETHANOL	0.186402	-0.243906	0.181274	0.251715	-0.297045	-0.295402
GOBP_CELLULAR_RESPONSE_TO_ETHER	-0.15767	0.142704	-0.168591	0.179113	0.0694539	-0.273334
GOBP_CELLULAR_RESPONSE_TO_EXOGENOUS_DSRNA	-0.0532478	-0.426324	-0.72579	0.0876273	-0.350926	-0.243184
GOBP_CELLULAR_RESPONSE_TO_EXTERNAL_STIMULUS	-0.0406905	-0.230449	-0.0811722	-0.0638088	-0.265537	0.0497403
GOBP_CELLULAR_RESPONSE_TO_EXTRACELLULAR_STIMULUS	-0.00494926	-0.242942	-0.0621053	-0.128873	-0.25926	0.026224
GOBP_CELLULAR_RESPONSE_TO_FATTY_ACID	-0.103091	0.0546119	0.3653	0.317516	-0.259844	-0.205357
GOBP_CELLULAR_RESPONSE_TO_FLUID_SHEAR_STRESS	-0.0389861	-0.203263	-0.256904	0.474218	-0.262934	-0.17642
GOBP_CELLULAR_RESPONSE_TO_FOLLICLE_STIMULATING_HORMONE_STIMULUS	-0.325977	0.143655	0.309894	0.291881	0.0960495	-0.181905
GOBP_CELLULAR_RESPONSE_TO_GAMMA_RADIATION	-0.355781	-0.001278	0.125916	0.370618	-0.524294	-0.283905
GOBP_CELLULAR_RESPONSE_TO_GLUCAGON_STIMULUS	0.744073	-0.428097	0.245263	0.659312	-0.603441	0.0541891
GOBP_CELLULAR_RESPONSE_TO_GLUCOSE_STARVATION	0.0367046	-0.00496549	0.181502	-0.257872	-0.190525	-0.176269
GOBP_CELLULAR_RESPONSE_TO_GONADOTROPIN_STIMULUS	-0.0973352	-0.0549706	0.249985	0.519591	-0.0677289	0.0132896
GOBP_CELLULAR_RESPONSE_TO_GROWTH_HORMONE_STIMULUS	-0.529729	-0.360285	0.0918304	-0.0275793	0.0991318	0.0612145
GOBP_CELLULAR_RESPONSE_TO_HEAT	-0.296078	-0.305974	-0.161389	-0.240508	-0.43576	-0.430704
GOBP_CELLULAR_RESPONSE_TO_HEPARIN	-0.567119	-0.343179	0.47429	0.518053	-0.255467	-0.214752
GOBP_CELLULAR_RESPONSE_TO_HISTAMINE	0.486378	-0.30962	-0.0154856	0.00466985	0.16323	-0.0129235
GOBP_CELLULAR_RESPONSE_TO_HORMONE_STIMULUS	-0.129261	-0.18751	-0.100867	-0.0608795	-0.216196	-0.18233
GOBP_CELLULAR_RESPONSE_TO_HYDROGEN_PEROXIDE	-0.115175	-0.342438	0.0538821	0.265093	-0.340367	0.0207784
GOBP_CELLULAR_RESPONSE_TO_HYDROPEROXIDE	-0.128136	-0.579279	-0.773321	-0.38059	-0.510267	-0.361058
GOBP_CELLULAR_RESPONSE_TO_HYPEROXIA	0.250551	0.151335	-0.158513	0.196127	-0.44902	0.078623
GOBP_CELLULAR_RESPONSE_TO_INCREASED_OXYGEN_LEVELS	-0.253888	-0.208045	-0.0857585	0.438599	-0.277124	0.0843858
GOBP_CELLULAR_RESPONSE_TO_INDOLE_3_METHANOL	0.422544	-0.665227	-0.490634	0.373124	-0.335393	0.320123
GOBP_CELLULAR_RESPONSE_TO_INORGANIC_SUBSTANCE	-0.0520173	-0.187317	-0.158774	0.130106	-0.209611	-0.0933259
GOBP_CELLULAR_RESPONSE_TO_INSULIN_LIKE_GROWTH_FACTOR_STIMULUS	0.00582171	-0.4983	0.466521	0.497887	0.191634	-0.524075
GOBP_CELLULAR_RESPONSE_TO_INSULIN_STIMULUS	0.0199725	-0.102956	-0.047143	-0.0877809	-0.194693	-0.116506
GOBP_CELLULAR_RESPONSE_TO_INTERFERON_ALPHA	-0.188943	0.317375	0.418123	0.185101	-0.371695	0.0375625
GOBP_CELLULAR_RESPONSE_TO_INTERFERON_BETA	-0.382379	0.140261	0.29096	0.0915466	-0.63516	0.463771
GOBP_CELLULAR_RESPONSE_TO_INTERFERON_GAMMA	-0.440622	-0.361466	-0.17506	-0.000435366	-0.468422	-0.0363737
GOBP_CELLULAR_RESPONSE_TO_INTERLEUKIN_1	-0.287227	-0.170021	-0.0287375	0.148148	-0.248652	0.0184252
GOBP_CELLULAR_RESPONSE_TO_IONIZING_RADIATION	-0.211636	-0.150526	0.0744422	0.169126	-0.383136	-0.0874746
GOBP_CELLULAR_RESPONSE_TO_IRON_ION	-0.0186535	-0.639475	-0.068417	0.279283	-0.0634701	-0.186311
GOBP_CELLULAR_RESPONSE_TO_KETONE	-0.12954	-0.234416	0.154305	-0.00493362	-0.303976	0.00327755
GOBP_CELLULAR_RESPONSE_TO_LAMINAR_FLUID_SHEAR_STRESS	-0.140735	-0.318285	-0.063475	0.704322	-0.363854	-0.215644
GOBP_CELLULAR_RESPONSE_TO_LEPTIN_STIMULUS	0.158476	-0.440264	-0.354083	-0.128509	-0.19765	0.0811136
GOBP_CELLULAR_RESPONSE_TO_LEUCINE	-0.389551	-0.379902	0.0749088	-0.681854	-0.0519612	0.283089
GOBP_CELLULAR_RESPONSE_TO_LEUCINE_STARVATION	0.08007	-0.502918	-0.259176	-0.492395	-0.310728	0.253352
GOBP_CELLULAR_RESPONSE_TO_LIGHT_INTENSITY	-0.0193205	0.161293	-0.108925	0.353641	-0.251518	0.43942
GOBP_CELLULAR_RESPONSE_TO_LIGHT_STIMULUS	-0.190226	-0.0569884	-0.110269	-0.0207208	-0.264425	0.0961256
GOBP_CELLULAR_RESPONSE_TO_LIPID	-0.201878	-0.206007	-0.13811	0.0501405	-0.28654	-0.134673
GOBP_CELLULAR_RESPONSE_TO_LIPOPROTEIN_PARTICLE_STIMULUS	0.0437917	-0.0529929	0.0421431	0.287953	-0.355935	-0.11392
GOBP_CELLULAR_RESPONSE_TO_LITHIUM_ION	-0.464382	-0.134838	-0.384662	0.239734	-0.418018	-0.0782533
GOBP_CELLULAR_RESPONSE_TO_LOW_DENSITY_LIPOPROTEIN_PARTICLE_STIMULUS	-0.230591	-0.0446972	0.00489309	0.0936796	-0.162144	-0.387101
GOBP_CELLULAR_RESPONSE_TO_MAGNESIUM_ION	-0.400851	0.47446	0.177339	-0.0914825	0.362983	-0.0863788
GOBP_CELLULAR_RESPONSE_TO_MANGANESE_ION	-0.249016	-0.269525	-0.0158843	0.342372	-0.371094	0.395152
GOBP_CELLULAR_RESPONSE_TO_MECHANICAL_STIMULUS	-0.187782	-0.108657	-0.170684	0.188719	-0.274613	0.0799464
GOBP_CELLULAR_RESPONSE_TO_MINERALOCORTICOID_STIMULUS	-0.0237266	-0.411751	-0.0444935	0.194965	-0.26019	0.125362
GOBP_CELLULAR_RESPONSE_TO_MOLECULE_OF_BACTERIAL_ORIGIN	-0.265759	-0.333419	-0.227918	0.0724749	-0.367581	-0.0405489
GOBP_CELLULAR_RESPONSE_TO_MURAMYL_DIPEPTIDE	-0.48394	-0.262983	-0.12992	0.399645	-0.30067	0.189356
GOBP_CELLULAR_RESPONSE_TO_NICOTINE	-0.833805	-0.587794	-0.666546	-0.319016	-0.818971	-0.416024
GOBP_CELLULAR_RESPONSE_TO_NITROGEN_COMPOUND	-0.131897	-0.223986	-0.122959	-0.053621	-0.216917	-0.07732
GOBP_CELLULAR_RESPONSE_TO_NITROGEN_STARVATION	0.0778324	-0.120451	0.132155	0.178983	-0.490268	0.142833
GOBP_CELLULAR_RESPONSE_TO_NITROSATIVE_STRESS	0.0142818	0.180784	0.549963	-0.42644	-0.405275	-0.0232225
GOBP_CELLULAR_RESPONSE_TO_NUTRIENT	0.102347	-0.162689	0.0906055	0.211218	-0.32308	0.117869
GOBP_CELLULAR_RESPONSE_TO_ORGANIC_CYCLIC_COMPOUND	-0.120037	-0.183866	-0.155152	-0.0779659	-0.222097	-0.146548
GOBP_CELLULAR_RESPONSE_TO_OSMOTIC_STRESS	-0.0746053	-0.150991	-0.0675761	0.0510917	-0.0491431	-0.0209011
GOBP_CELLULAR_RESPONSE_TO_OXIDISED_LOW_DENSITY_LIPOPROTEIN_PARTICLE_STIMULUS	0.266987	-0.127437	-0.25891	0.450606	-0.468351	0.509669
GOBP_CELLULAR_RESPONSE_TO_OXYGEN_CONTAINING_COMPOUND	-0.146724	-0.209464	-0.110848	0.028758	-0.253897	-0.0629902
GOBP_CELLULAR_RESPONSE_TO_OXYGEN_GLUCOSE_DEPRIVATION	0.000958043	-0.0868526	-0.196929	-0.148582	-0.57881	0.610983
GOBP_CELLULAR_RESPONSE_TO_OXYGEN_LEVELS	-0.130094	-0.147073	-0.216345	0.00682399	-0.181824	0.130562
GOBP_CELLULAR_RESPONSE_TO_OXYGEN_RADICAL	-0.232084	-0.34269	-0.0576676	0.396166	-0.238891	0.135243
GOBP_CELLULAR_RESPONSE_TO_PARATHYROID_HORMONE_STIMULUS	0.184191	0.369882	-0.432366	-0.142062	-0.690983	-0.367113
GOBP_CELLULAR_RESPONSE_TO_PEPTIDE	-0.0715737	-0.142186	-0.0492347	-0.0430795	-0.265157	-0.0957964
GOBP_CELLULAR_RESPONSE_TO_PEPTIDE_HORMONE_STIMULUS	-0.0347978	-0.111057	-0.0237404	-0.0806903	-0.178628	-0.0903867
GOBP_CELLULAR_RESPONSE_TO_PEPTIDOGLYCAN	-0.234527	-0.43544	-0.085241	0.726757	-0.498432	-0.0937919
GOBP_CELLULAR_RESPONSE_TO_PH	0.283363	0.0355256	-0.301237	0.171121	0.0605563	-0.233615
GOBP_CELLULAR_RESPONSE_TO_POTASSIUM_ION	0.31071	-0.0616413	-0.116726	-0.00957028	0.120514	-0.478906
GOBP_CELLULAR_RESPONSE_TO_PROGESTERONE_STIMULUS	0.0981792	-0.502579	-0.320387	0.613793	-0.00325786	0.271608
GOBP_CELLULAR_RESPONSE_TO_PROSTAGLANDIN_E_STIMULUS	-0.253145	-0.298239	0.376211	0.213346	-0.27429	-0.38871
GOBP_CELLULAR_RESPONSE_TO_PROSTAGLANDIN_STIMULUS	-0.194825	-0.240553	0.479239	0.255647	-0.231657	-0.418861
GOBP_CELLULAR_RESPONSE_TO_PURINE_CONTAINING_COMPOUND	0.166592	0.000101161	0.1876	-0.567274	0.423525	-0.0824515
GOBP_CELLULAR_RESPONSE_TO_RADIATION	-0.184396	-0.114201	-0.034556	0.0315323	-0.308278	0.00621643
GOBP_CELLULAR_RESPONSE_TO_REACTIVE_NITROGEN_SPECIES	-0.044064	-0.0697669	0.119723	-0.0813837	-0.312828	-0.0117044
GOBP_CELLULAR_RESPONSE_TO_REACTIVE_OXYGEN_SPECIES	-0.160822	-0.379565	0.0193061	0.228091	-0.294817	-0.00855608
GOBP_CELLULAR_RESPONSE_TO_RETINOIC_ACID	-0.327102	-0.38334	-0.0180126	0.0870839	-0.321462	-0.227246
GOBP_CELLULAR_RESPONSE_TO_SALT	-0.768603	0.0955351	-0.506011	-0.348086	-0.690742	-0.6389
GOBP_CELLULAR_RESPONSE_TO_SALT_STRESS	0.417118	0.134	-0.230477	0.070491	-0.291019	-0.218584
GOBP_CELLULAR_RESPONSE_TO_SODIUM_ARSENITE	-0.842066	-0.0290982	-0.522158	-0.352692	-0.708354	-0.684423
GOBP_CELLULAR_RESPONSE_TO_STARVATION	-0.00201436	-0.21832	-0.0505009	-0.26045	-0.15003	-0.0464208
GOBP_CELLULAR_RESPONSE_TO_STEROID_HORMONE_STIMULUS	-0.13535	-0.124083	-0.116254	-0.125714	-0.27079	-0.203485
GOBP_CELLULAR_RESPONSE_TO_STEROL	-0.163651	0.176115	0.061414	-0.199177	-0.250293	-0.310975
GOBP_CELLULAR_RESPONSE_TO_STEROL_DEPLETION	-0.244265	0.217615	-0.173596	0.255233	-0.0395208	-0.204776
GOBP_CELLULAR_RESPONSE_TO_STRESS	-0.273668	-0.232142	-0.124118	-0.150076	-0.273138	-0.101932
GOBP_CELLULAR_RESPONSE_TO_TEMPERATURE_STIMULUS	0.77638	-0.699555	0.0384407	-0.127171	0.321679	-0.0732979
GOBP_CELLULAR_RESPONSE_TO_TESTOSTERONE_STIMULUS	0.231964	-0.239281	-0.046331	0.267413	-0.66698	0.184785
GOBP_CELLULAR_RESPONSE_TO_THYROID_HORMONE_STIMULUS	0.139752	-0.320216	-0.414237	0.315711	-0.0549517	0.234666
GOBP_CELLULAR_RESPONSE_TO_TOPOLOGICALLY_INCORRECT_PROTEIN	-0.431506	-0.260097	-0.274557	-0.29306	-0.339206	-0.277894
GOBP_CELLULAR_RESPONSE_TO_TOXIC_SUBSTANCE	-0.283682	-0.285406	-0.112911	0.144085	-0.323106	-0.34092
GOBP_CELLULAR_RESPONSE_TO_UNFOLDED_PROTEIN	-0.426383	-0.160992	-0.185203	-0.269678	-0.272964	-0.248195
GOBP_CELLULAR_RESPONSE_TO_UV	-0.174669	-0.139222	-0.112031	0.006274	-0.325927	0.0742906
GOBP_CELLULAR_RESPONSE_TO_UV_A	0.322199	-0.0615184	-0.44119	0.733447	0.103574	-0.241026
GOBP_CELLULAR_RESPONSE_TO_UV_B	0.065319	-0.0875468	-0.536776	0.660276	-0.555872	0.278134
GOBP_CELLULAR_RESPONSE_TO_UV_C	-0.296665	0.00597339	0.662215	-0.299272	-0.0914935	-0.320482
GOBP_CELLULAR_RESPONSE_TO_VASCULAR_ENDOTHELIAL_GROWTH_FACTOR_STIMULUS	-0.239927	-0.24289	-0.0172649	0.232518	-0.015816	0.0206009
GOBP_CELLULAR_RESPONSE_TO_VIRUS	-0.361574	-0.0967124	-0.057535	0.0279976	-0.269991	0.174604
GOBP_CELLULAR_RESPONSE_TO_VITAMIN	0.0875623	-0.0373739	-0.0728841	0.303576	-0.328257	0.128228
GOBP_CELLULAR_RESPONSE_TO_VITAMIN_D	0.0982175	-0.00228453	-0.0833522	0.200255	-0.261004	0.0814533
GOBP_CELLULAR_RESPONSE_TO_WATER_STIMULUS	0.00809123	-0.430363	0.557107	0.214859	-0.534279	0.0917755
GOBP_CELLULAR_RESPONSE_TO_X_RAY	-0.0886427	0.206265	0.306067	0.132573	-0.33955	-0.358919
GOBP_CELLULAR_RESPONSE_TO_XENOBIOTIC_STIMULUS	-0.0275309	-0.149564	-0.276381	0.0974216	-0.162151	-0.213748
GOBP_CELLULAR_RESPONSE_TO_ZINC_ION	0.335971	0.208255	-0.137157	-0.0392414	-0.375498	-0.0862219
GOBP_CELLULAR_SENESCENCE	-0.330545	-0.316997	-0.0163479	-0.139773	-0.341443	-0.0772114
GOBP_CELLULAR_SODIUM_ION_HOMEOSTASIS	0.294115	0.110557	-0.369768	-0.416803	0.0322848	0.144146
GOBP_CELLULAR_SPHINGOLIPID_HOMEOSTASIS	-0.721833	0.308555	0.0827149	-0.302204	-0.347237	0.477242
GOBP_CELLULAR_TRANSITION_METAL_ION_HOMEOSTASIS	-0.085485	-0.287227	-0.083316	0.255262	-0.173046	-0.114681
GOBP_CELLULAR_TRIGLYCERIDE_HOMEOSTASIS	-0.412442	-0.00324042	0.112725	0.0155766	-0.0230257	-0.0199542
GOBP_CELLULAR_TRIVALENT_INORGANIC_ANION_HOMEOSTASIS	-0.656114	-0.303624	-0.0841843	0.407667	-0.239737	-0.105301
GOBP_CELLULAR_WATER_HOMEOSTASIS	-0.144048	-0.470439	-0.147388	-0.509289	-0.0256859	0.310283
GOBP_CENP_A_CONTAINING_CHROMATIN_ORGANIZATION	0.292597	-0.58114	-0.00992496	-0.517615	0.472465	0.326665
GOBP_CENTRAL_NERVOUS_SYSTEM_DEVELOPMENT	-0.193026	-0.230896	-0.10878	0.00805009	-0.140976	-0.0889718
GOBP_CENTRAL_NERVOUS_SYSTEM_MATURATION	-0.322715	-0.436284	0.228145	-0.0660295	-0.380539	0.435396
GOBP_CENTRAL_NERVOUS_SYSTEM_MYELIN_FORMATION	0.187303	-0.672644	-0.243367	0.368879	-0.463175	0.571882
GOBP_CENTRAL_NERVOUS_SYSTEM_MYELIN_MAINTENANCE	-0.55128	-0.314517	-0.771505	0.674901	0.44151	-0.118966
GOBP_CENTRAL_NERVOUS_SYSTEM_NEURON_AXONOGENESIS	-0.334348	0.0700813	0.0295175	0.142518	-0.207029	-0.168701
GOBP_CENTRAL_NERVOUS_SYSTEM_NEURON_DEVELOPMENT	-0.069028	-0.0658551	-0.0905102	0.0156088	-0.123946	-0.130473
GOBP_CENTRAL_NERVOUS_SYSTEM_NEURON_DIFFERENTIATION	-0.11441	-0.127084	-0.0363423	0.0809595	-0.0493782	-0.113041
GOBP_CENTRAL_NERVOUS_SYSTEM_PROJECTION_NEURON_AXONOGENESIS	-0.252182	0.124647	0.00199033	0.0938143	-0.215681	-0.128918
GOBP_CENTRIOLE_ASSEMBLY	-0.136586	-0.277587	-0.0353046	-0.394496	0.125508	0.0152478
GOBP_CENTRIOLE_CENTRIOLE_COHESION	-0.352815	-0.259176	-0.300738	-0.32446	-0.109771	0.441784
GOBP_CENTRIOLE_ELONGATION	-0.412247	-0.563066	0.45434	0.296477	-0.249972	0.0380276
GOBP_CENTROMERE_COMPLEX_ASSEMBLY	-0.109805	-0.201765	-0.318678	-0.208627	-0.0117862	0.245925
GOBP_CENTROMERIC_SISTER_CHROMATID_COHESION	-0.205463	0.310901	0.00343776	-0.364432	0.0465837	0.262423
GOBP_CENTROSOME_DUPLICATION	-0.0868728	-0.306014	0.0133042	-0.202892	-0.198781	-0.0294485
GOBP_CENTROSOME_SEPARATION	-0.498912	0.0450453	-0.160658	-0.270536	-0.0496422	0.232551
GOBP_CERAMIDE_1_PHOSPHATE_TRANSPORT	-0.0838401	-0.219093	0.518361	-0.498356	-0.385999	0.448753
GOBP_CERAMIDE_BIOSYNTHETIC_PROCESS	-0.138179	-0.209149	-0.0102224	-0.251428	-0.217365	0.0183929
GOBP_CERAMIDE_CATABOLIC_PROCESS	-0.388249	-0.462498	-0.609231	-0.420718	-0.185032	0.0525198
GOBP_CERAMIDE_METABOLIC_PROCESS	-0.227974	-0.294058	-0.239645	-0.223961	-0.180569	0.128582
GOBP_CERAMIDE_TRANSPORT	-0.208115	-0.119209	0.113768	-0.426952	-0.474156	0.26918
GOBP_CEREBELLAR_CORTEX_DEVELOPMENT	-0.0597172	-0.348242	-0.0268748	0.173431	-0.0982866	-0.133463
GOBP_CEREBELLAR_CORTEX_FORMATION	-0.247401	-0.30832	0.263508	0.0379951	-0.2161	-0.271939
GOBP_CEREBELLAR_CORTEX_MORPHOGENESIS	0.0542854	-0.309587	0.129947	0.183503	-0.134424	-0.277054
GOBP_CEREBELLAR_GRANULAR_LAYER_DEVELOPMENT	0.402793	-0.257576	-0.140816	0.707871	0.313743	-0.357596
GOBP_CEREBELLAR_GRANULAR_LAYER_FORMATION	-0.0293223	-0.0922031	0.464899	0.829389	-0.229083	-0.429725
GOBP_CEREBELLAR_GRANULAR_LAYER_MORPHOGENESIS	0.362394	-0.257696	0.193313	0.708633	-0.0642274	-0.354663
GOBP_CEREBELLAR_PURKINJE_CELL_GRANULE_CELL_PRECURSOR_CELL_SIGNALING_INVOLVED_IN_REGULATION_OF_GRANULE_CELL_PRECURSOR_CELL_PROLIFERATION	0.273297	-0.720995	-0.653213	0.440205	0.430371	0.303226
GOBP_CEREBELLAR_PURKINJE_CELL_LAYER_DEVELOPMENT	-0.226444	-0.484492	0.0755734	-0.103881	-0.163596	-0.131037
GOBP_CEREBELLAR_PURKINJE_CELL_LAYER_FORMATION	-0.274985	-0.203049	0.247967	-0.393172	-0.0172096	-0.425343
GOBP_CEREBELLAR_PURKINJE_CELL_LAYER_MORPHOGENESIS	-0.0404102	-0.376578	0.11503	-0.262276	-0.0733485	-0.474613
GOBP_CEREBRAL_CORTEX_CELL_MIGRATION	-0.411473	-0.391261	-0.3068	0.00778392	-0.302602	-0.237989
GOBP_CEREBRAL_CORTEX_DEVELOPMENT	-0.352209	-0.307906	-0.260319	-0.126034	-0.282656	-0.105022
GOBP_CEREBRAL_CORTEX_GABAERGIC_INTERNEURON_DEVELOPMENT	-0.387179	0.669961	0.020796	-0.236657	0.506907	0.282724
GOBP_CEREBRAL_CORTEX_GABAERGIC_INTERNEURON_DIFFERENTIATION	-0.387179	0.669961	0.020796	-0.236657	0.506907	0.282724
GOBP_CEREBRAL_CORTEX_NEURON_DIFFERENTIATION	-0.311209	0.24746	0.0450572	-0.392152	0.126799	-0.0239499
GOBP_CEREBRAL_CORTEX_RADIALLY_ORIENTED_CELL_MIGRATION	-0.433103	-0.426033	-0.241808	-0.112156	-0.287597	-0.297518
GOBP_CEREBRAL_CORTEX_REGIONALIZATION	-0.184334	0.368453	0.66835	0.212336	0.0316437	-0.527149
GOBP_CEREBRAL_CORTEX_TANGENTIAL_MIGRATION	-0.49147	0.0621611	-0.207634	0.341088	0.0982298	-0.117037
GOBP_CEREBROSPINAL_FLUID_CIRCULATION	-0.119228	0.0341635	0.239168	0.218721	0.0720321	-0.264597
GOBP_CGMP_BIOSYNTHETIC_PROCESS	0.311533	-0.538831	0.260505	0.0573186	0.0411729	-0.176754
GOBP_CGMP_MEDIATED_SIGNALING	0.0462057	0.0208037	-0.0807342	0.212464	0.0167293	-0.138996
GOBP_CGMP_METABOLIC_PROCESS	0.192382	-0.152992	0.388994	0.172588	-0.150414	-0.402656
GOBP_CHANGES_TO_DNA_METHYLATION_INVOLVED_IN_EMBRYO_DEVELOPMENT	0.220211	-0.0668334	-0.25258	0.149395	-0.743373	-0.161652
GOBP_CHAPERONE_COFACTOR_DEPENDENT_PROTEIN_REFOLDING	-0.556728	-0.396022	0.1723	-0.269798	-0.463195	-0.556341
GOBP_CHAPERONE_MEDIATED_AUTOPHAGY	-0.0991692	0.0641106	0.209889	-0.347516	-0.434227	0.181003
GOBP_CHAPERONE_MEDIATED_PROTEIN_COMPLEX_ASSEMBLY	-0.525159	-0.407564	-0.359033	-0.270994	-0.341192	-0.557648
GOBP_CHAPERONE_MEDIATED_PROTEIN_FOLDING	-0.407383	-0.27901	0.121152	-0.245951	-0.293664	-0.426569
GOBP_CHEMICAL_HOMEOSTASIS	-0.128581	-0.102958	-0.0872967	-0.0125864	-0.135372	-0.0888839
GOBP_CHEMICAL_HOMEOSTASIS_WITHIN_A_TISSUE	0.115404	0.045285	-0.179393	-0.279175	-0.148099	-0.164621
GOBP_CHEMICAL_SYNAPTIC_TRANSMISSION_POSTSYNAPTIC	-0.0134681	0.0455077	-0.213989	-0.166334	0.128927	-0.00258193
GOBP_CHEMOKINE_C_C_MOTIF_LIGAND_5_PRODUCTION	0.1575	0.0021023	-0.227483	0.0160888	0.0510542	0.23857
GOBP_CHEMOKINE_C_X_C_MOTIF_LIGAND_1_PRODUCTION	0.420747	-0.182684	0.0688275	0.463448	-0.65394	-0.116613
GOBP_CHEMOKINE_C_X_C_MOTIF_LIGAND_12_SIGNALING_PATHWAY	-0.414003	0.073553	0.360602	0.235546	-0.274526	-0.0465286
GOBP_CHEMOKINE_C_X_C_MOTIF_LIGAND_2_PRODUCTION	-0.571876	-0.130074	-0.476967	-0.302297	-0.597972	-0.146112
GOBP_CHEMOKINE_PRODUCTION	-0.189929	-0.319734	-0.316717	-0.0807682	-0.352163	-0.139456
GOBP_CHEMOREPULSION_OF_AXON	-0.102064	-0.568173	-0.100889	0.506011	0.28234	0.297724
GOBP_CHEMOSENSORY_BEHAVIOR	-0.0390943	0.0921321	-0.41232	-0.0628248	0.056131	-0.231624
GOBP_CHIASMA_ASSEMBLY	-0.737826	-0.626693	-0.713567	-0.364577	-0.65068	-0.607519
GOBP_CHITIN_METABOLIC_PROCESS	0.249323	-0.306265	0.0542434	0.886268	0.156102	-0.677162
GOBP_CHLORIDE_TRANSMEMBRANE_TRANSPORT	0.242465	-0.0956254	-0.1553	-0.0244022	0.158558	0.119828
GOBP_CHLORIDE_TRANSPORT	-0.0949806	-0.271166	-0.0471401	-0.0576488	0.0946539	-0.0137844
GOBP_CHOLESTEROL_CATABOLIC_PROCESS	0.0737436	-0.0430701	-0.439458	0.638699	-0.38789	-0.159348
GOBP_CHOLESTEROL_EFFLUX	-0.139324	-0.275088	-0.135266	0.148503	-0.369526	-0.271791
GOBP_CHOLESTEROL_STORAGE	0.133788	-0.277601	-0.271491	0.193606	0.101352	-0.401808
GOBP_CHOLINE_METABOLIC_PROCESS	0.0923569	-0.191307	-0.336261	-0.153212	0.323101	0.176282
GOBP_CHOLINE_TRANSPORT	0.265151	-0.415042	-0.372817	0.1284	0.215131	0.195929
GOBP_CHONDROBLAST_DIFFERENTIATION	-0.465976	-0.89956	0.692211	0.505565	-0.292822	0.293973
GOBP_CHONDROCYTE_DEVELOPMENT	-0.204983	-0.16806	-0.348349	0.356413	0.225993	-0.241423
GOBP_CHONDROCYTE_DEVELOPMENT_INVOLVED_IN_ENDOCHONDRAL_BONE_MORPHOGENESIS	-0.340324	-0.652801	0.032421	0.493863	-0.127809	0.00114142
GOBP_CHONDROCYTE_DIFFERENTIATION	-0.1945	-0.0963825	-0.151914	0.234081	0.0420998	-0.197643
GOBP_CHONDROCYTE_DIFFERENTIATION_INVOLVED_IN_ENDOCHONDRAL_BONE_MORPHOGENESIS	-0.49863	0.0666502	0.0132131	-0.000831553	-0.154948	0.122488
GOBP_CHONDROCYTE_HYPERTROPHY	-0.73081	-0.292288	0.193755	0.264783	0.395465	-0.338329
GOBP_CHONDROCYTE_PROLIFERATION	-0.348903	-0.0537409	-0.308539	0.400868	0.146058	0.04437
GOBP_CHONDROITIN_SULFATE_BIOSYNTHETIC_PROCESS	-0.296992	-0.224304	0.018113	0.469322	-0.237224	-0.182236
GOBP_CHONDROITIN_SULFATE_PROTEOGLYCAN_BIOSYNTHETIC_PROCESS	-0.434343	-0.168372	0.184397	0.41135	-0.325696	-0.094005
GOBP_CHONDROITIN_SULFATE_PROTEOGLYCAN_METABOLIC_PROCESS	-0.341846	-0.147233	-0.0550064	0.210271	-0.30558	-0.0563902
GOBP_CHORIO_ALLANTOIC_FUSION	-0.119491	-0.200763	-0.118176	0.639489	0.249763	-0.303906
GOBP_CHORION_DEVELOPMENT	-0.0530649	-0.147896	0.449446	-0.364627	0.255474	-0.292982
GOBP_CHORIONIC_TROPHOBLAST_CELL_DIFFERENTIATION	0.0668126	-0.0450857	0.340826	-0.324435	-0.0717418	0.192795
GOBP_CHORIONIC_TROPHOBLAST_CELL_PROLIFERATION	0.0546748	-0.262733	0.170222	-0.142327	-0.104777	0.368547
GOBP_CHROMATIN_ASSEMBLY_OR_DISASSEMBLY	-0.367937	-0.103426	-0.0338	-0.363481	-0.266177	-0.152035
GOBP_CHROMATIN_DISASSEMBLY	-0.531504	-0.101038	0.328877	-0.485865	-0.204942	0.0668204
GOBP_CHROMATIN_ORGANIZATION	-0.305898	-0.205521	-0.0441773	-0.305236	-0.273092	-0.106109
GOBP_CHROMATIN_REMODELING	-0.357538	-0.111249	-0.0943006	-0.335586	-0.290012	-0.100531
GOBP_CHROMATIN_REMODELING_AT_CENTROMERE	-0.100569	-0.2637	0.0170221	-0.520761	0.206577	0.240782
GOBP_CHROMOSOME_ATTACHMENT_TO_THE_NUCLEAR_ENVELOPE	0.614697	-0.179518	-0.754108	0.563905	-0.540521	0.294403
GOBP_CHROMOSOME_CONDENSATION	-0.405326	-0.0809355	0.0559361	-0.219514	-0.140279	0.246101
GOBP_CHROMOSOME_LOCALIZATION	-0.191773	-0.164373	-0.0530381	-0.174262	-0.340193	0.0909758
GOBP_CHROMOSOME_LOCALIZATION_TO_NUCLEAR_ENVELOPE_INVOLVED_IN_HOMOLOGOUS_CHROMOSOME_SEGREGATION	0.375549	0.279588	0.364691	-0.480902	-0.149269	-0.37814
GOBP_CHROMOSOME_MOVEMENT_TOWARDS_SPINDLE_POLE	-0.244802	0.0531268	-0.0840526	-0.50918	-0.448474	0.515286
GOBP_CHROMOSOME_ORGANIZATION	-0.275762	-0.176511	-0.0324741	-0.28071	-0.300558	-0.0566114
GOBP_CHROMOSOME_ORGANIZATION_INVOLVED_IN_MEIOTIC_CELL_CYCLE	-0.337678	-0.392305	-0.110803	-0.340921	-0.380531	-0.20419
GOBP_CHROMOSOME_SEGREGATION	-0.227137	-0.222328	0.0199645	-0.23243	-0.303545	-0.0180493
GOBP_CHROMOSOME_SEPARATION	-0.156686	-0.226876	0.303741	-0.0813861	-0.257635	-0.101586
GOBP_CHRONIC_INFLAMMATORY_RESPONSE	-0.626702	-0.444478	-0.508253	-0.324764	-0.57203	-0.0452069
GOBP_CILIARY_BASAL_BODY_ORGANIZATION	-0.231692	-0.353113	-0.560975	-0.0559674	0.454783	0.0590731
GOBP_CILIARY_NEUROTROPHIC_FACTOR_MEDIATED_SIGNALING_PATHWAY	0.460991	-0.158232	-0.69294	0.515998	-0.147451	-0.0866606
GOBP_CILIUM_MOVEMENT	0.113508	-0.115246	-0.159349	-0.0162163	0.0937386	-0.126894
GOBP_CILIUM_OR_FLAGELLUM_DEPENDENT_CELL_MOTILITY	0.041379	-0.139542	-0.0869893	-0.0207471	0.0859467	-0.0391492
GOBP_CILIUM_ORGANIZATION	-0.0518478	-0.248943	-0.108438	0.0756906	-0.00563337	-0.196577
GOBP_CIRCADIAN_REGULATION_OF_GENE_EXPRESSION	-0.191011	0.0504894	-0.105485	-0.0270764	-0.196788	-0.0578969
GOBP_CIRCADIAN_RHYTHM	-0.100869	-0.099523	-0.223324	-0.105161	-0.209341	-0.0231522
GOBP_CIRCADIAN_SLEEP_WAKE_CYCLE	-0.170974	-0.159069	-0.390884	0.213274	0.276694	0.2161
GOBP_CIRCADIAN_SLEEP_WAKE_CYCLE_NON_REM_SLEEP	-0.67515	0.0271488	-0.496329	-0.0284777	0.334575	0.284461
GOBP_CIRCADIAN_SLEEP_WAKE_CYCLE_REM_SLEEP	-0.357705	-0.162615	0.363429	-0.695387	-0.0389695	0.663526
GOBP_CIRCADIAN_SLEEP_WAKE_CYCLE_SLEEP	-0.145182	0.117793	-0.346809	0.17172	0.129888	0.395602
GOBP_CIRCULATORY_SYSTEM_DEVELOPMENT	-0.136402	-0.137053	-0.114889	0.0578614	-0.0778905	-0.149162
GOBP_CIRCULATORY_SYSTEM_PROCESS	-0.0200013	-0.0110607	-0.0638194	-0.122591	-0.0214102	-0.0826496
GOBP_CITRATE_METABOLIC_PROCESS	-0.515036	0.085084	-0.397586	-0.223944	-0.207807	0.249096
GOBP_CITRULLINE_BIOSYNTHETIC_PROCESS	-0.678339	0.17794	0.677681	0.649971	-0.719724	0.0416124
GOBP_CITRULLINE_METABOLIC_PROCESS	-0.557621	-0.761999	-0.364061	-0.389548	-0.407167	-0.49636
GOBP_CLATHRIN_COAT_ASSEMBLY	0.225672	-0.389417	0.169124	-0.0782982	-0.377723	0.409387
GOBP_CLATHRIN_DEPENDENT_ENDOCYTOSIS	0.118085	-0.351979	-0.142251	-0.216	-0.256945	0.211129
GOBP_CLEAVAGE_FURROW_FORMATION	0.39859	-0.326628	0.394837	0.443802	-0.375499	-0.266378
GOBP_CLEAVAGE_INVOLVED_IN_RRNA_PROCESSING	-0.439757	0.0291226	0.129119	-0.482045	0.0529381	-0.311404
GOBP_CLUSTERING_OF_VOLTAGE_GATED_SODIUM_CHANNELS	-0.355936	-0.48627	0.276743	0.215404	0.267073	0.353793
GOBP_COBALAMIN_METABOLIC_PROCESS	0.00334819	0.382074	-0.590283	-0.301428	0.128922	0.0256192
GOBP_COBALAMIN_TRANSPORT	0.0445235	0.564608	-0.562272	-0.20985	0.0503857	-0.466149
GOBP_COBALT_ION_TRANSPORT	-0.588158	-0.49715	-0.509207	0.560011	0.560893	0.262187
GOBP_COCHLEA_DEVELOPMENT	-0.109457	-0.0309944	-0.0247866	0.0472019	0.0536243	-0.085333
GOBP_COCHLEA_MORPHOGENESIS	-0.252363	-0.103143	0.0714338	0.0266047	-0.0365665	0.0373055
GOBP_COENZYME_A_BIOSYNTHETIC_PROCESS	-0.518641	-0.227281	0.0237885	-0.33429	-0.212915	0.169961
GOBP_COENZYME_A_METABOLIC_PROCESS	-0.510492	-0.109748	-0.056052	-0.389782	-0.379247	0.0922982
GOBP_COGNITION	-0.228455	-0.301602	-0.271482	-0.117026	-0.210604	-0.127304
GOBP_COHESIN_LOADING	-0.0539749	0.0519111	0.196264	-0.212805	0.180201	-0.163046
GOBP_COLLAGEN_ACTIVATED_SIGNALING_PATHWAY	-0.685252	-0.549619	-0.593603	-0.376779	-0.661486	-0.467831
GOBP_COLLAGEN_ACTIVATED_TYROSINE_KINASE_RECEPTOR_SIGNALING_PATHWAY	-0.53427	-0.260447	-0.45006	0.241021	-0.427773	-0.347831
GOBP_COLLAGEN_BIOSYNTHETIC_PROCESS	-0.176256	-0.323677	-0.308359	0.51585	-0.108373	-0.0230123
GOBP_COLLAGEN_CATABOLIC_PROCESS	-0.248097	-0.381869	-0.224405	0.417857	-0.227479	-0.0835257
GOBP_COLLAGEN_FIBRIL_ORGANIZATION	-0.393111	-0.41641	-0.323226	0.122873	-0.181244	-0.384092
GOBP_COLLAGEN_METABOLIC_PROCESS	-0.248537	-0.386589	-0.369102	0.261146	-0.230324	-0.0226647
GOBP_COLLATERAL_SPROUTING	-0.163916	0.160694	-0.152054	0.361593	-0.0719745	-0.407458
GOBP_COLLATERAL_SPROUTING_IN_ABSENCE_OF_INJURY	-0.299221	-0.292827	-0.6489	-0.128564	0.318455	-0.272951
GOBP_COLLECTING_DUCT_DEVELOPMENT	-0.503388	-0.229848	-0.153049	0.356764	-0.235491	-0.0260266
GOBP_COLUMNAR_CUBOIDAL_EPITHELIAL_CELL_DEVELOPMENT	-0.0974832	-0.197832	0.046406	0.132356	-0.240279	0.0280568
GOBP_COLUMNAR_CUBOIDAL_EPITHELIAL_CELL_DIFFERENTIATION	-0.340063	-0.322867	-0.204443	-0.0222809	-0.171126	-0.118589
GOBP_COLUMNAR_CUBOIDAL_EPITHELIAL_CELL_MATURATION	0.248626	0.0319998	-0.262969	-0.26588	0.202488	0.246588
GOBP_COMMA_SHAPED_BODY_MORPHOGENESIS	-0.39939	-0.411107	-0.343312	0.74955	0.519657	-0.382016
GOBP_COMMISSURAL_NEURON_AXON_GUIDANCE	-0.39903	-0.329834	-0.128668	-0.314238	0.380785	-0.122594
GOBP_COMMON_BILE_DUCT_DEVELOPMENT	-0.472314	-0.142877	-0.467213	0.190229	0.688469	-0.127894
GOBP_COMMON_MYELOID_PROGENITOR_CELL_PROLIFERATION	0.0277991	-0.174547	0.367275	0.0878089	-0.337121	0.116964
GOBP_COMMON_PARTNER_SMAD_PROTEIN_PHOSPHORYLATION	0.162841	-0.259143	0.414484	0.744192	-0.627403	-0.390472
GOBP_COMPARTMENT_PATTERN_SPECIFICATION	-0.539217	-0.781321	0.120263	-0.283673	-0.261414	0.482801
GOBP_COMPLEMENT_ACTIVATION	-0.433303	-0.226517	-0.431707	-0.150507	-0.279398	-0.226466
GOBP_COMPLEMENT_ACTIVATION_ALTERNATIVE_PATHWAY	-0.148194	-0.324542	-0.636625	-0.135656	-0.262418	-0.334437
GOBP_COMPLEMENT_ACTIVATION_LECTIN_PATHWAY	0.244092	-0.300828	-0.365964	0.786584	0.232177	-0.264611
GOBP_COMPLEMENT_DEPENDENT_CYTOTOXICITY	-0.0345946	0.118555	-0.0968033	0.671065	-0.00516432	-0.561506
GOBP_COMPLEMENT_RECEPTOR_MEDIATED_SIGNALING_PATHWAY	0.563181	-0.176247	-0.361811	0.552395	-0.00411211	-0.539375
GOBP_CONNECTIVE_TISSUE_DEVELOPMENT	-0.194603	-0.15995	-0.100843	0.177113	-0.0757564	-0.187573
GOBP_CONNECTIVE_TISSUE_REPLACEMENT	0.388997	0.075176	-0.0443416	-0.159609	-0.0353211	-0.119011
GOBP_CONNECTIVE_TISSUE_REPLACEMENT_INVOLVED_IN_INFLAMMATORY_RESPONSE_WOUND_HEALING	-0.0599886	0.235158	-0.0883555	0.673693	-0.00709735	-0.30711
GOBP_CONSTITUTIVE_HETEROCHROMATIN_ASSEMBLY	-0.574066	-0.284847	0.0301567	-0.246441	-0.523462	0.198678
GOBP_CONSTITUTIVE_SECRETORY_PATHWAY	-0.387716	0.0206313	0.390057	0.417307	-0.264496	-0.599958
GOBP_CONVERGENT_EXTENSION	-0.0278381	-0.433691	-0.49707	0.212235	-0.229891	-0.0774427
GOBP_CONVERGENT_EXTENSION_INVOLVED_IN_AXIS_ELONGATION	-0.550968	0.00107556	-0.177022	0.610315	0.0257789	-0.214732
GOBP_CONVERGENT_EXTENSION_INVOLVED_IN_GASTRULATION	0.108979	-0.53385	-0.610666	0.175744	-0.224711	-0.493593
GOBP_CONVERGENT_EXTENSION_INVOLVED_IN_ORGANOGENESIS	-0.196651	-0.0322673	-0.150347	0.204197	-0.306706	0.0412308
GOBP_COP9_SIGNALOSOME_ASSEMBLY	-0.714597	-0.261983	-0.0630599	0.397494	0.472325	-0.158428
GOBP_COPI_COATED_VESICLE_BUDDING	-0.694726	-0.49085	0.646389	-0.500639	-0.0135839	0.0893763
GOBP_COPII_COATED_VESICLE_BUDDING	-0.259156	-0.358286	0.145629	0.00632046	-0.0223027	-0.286742
GOBP_COPII_COATED_VESICLE_CARGO_LOADING	-0.17971	-0.252277	0.243292	0.395296	-0.158771	-0.552747
GOBP_COPPER_ION_HOMEOSTASIS	-0.126019	-0.207397	-0.345877	0.251727	0.0752964	-0.1754
GOBP_COPPER_ION_IMPORT	-0.144806	-0.59747	-0.293385	0.626479	0.0727776	0.122389
GOBP_COPPER_ION_TRANSMEMBRANE_TRANSPORT	-0.11639	-0.618504	-0.396978	0.719265	0.289825	0.181234
GOBP_COPPER_ION_TRANSPORT	-0.183408	-0.218119	-0.238945	0.404132	0.0908744	0.225719
GOBP_COPULATION	0.393136	-0.535416	-0.06313	0.0660268	0.56516	0.109946
GOBP_CORNEA_DEVELOPMENT_IN_CAMERA_TYPE_EYE	0.290425	-0.200662	0.155743	0.323584	-0.338152	-0.127275
GOBP_CORNIFICATION	0.451184	-0.0515285	0.714451	0.7274	-0.452739	-0.51549
GOBP_CORONARY_ARTERY_MORPHOGENESIS	0.681126	0.224019	0.621579	-0.657578	-0.284715	-0.486925
GOBP_CORONARY_VASCULATURE_DEVELOPMENT	0.162169	-0.202293	0.0563424	0.288348	-0.230369	-0.130475
GOBP_CORONARY_VASCULATURE_MORPHOGENESIS	0.187265	0.0986149	0.493065	-0.190295	0.0617511	-0.382853
GOBP_CORPUS_CALLOSUM_DEVELOPMENT	-0.0515646	0.220087	0.0363828	-0.00981123	-0.324576	0.119237
GOBP_CORPUS_CALLOSUM_MORPHOGENESIS	-0.591615	0.388279	0.0114145	-0.037368	-0.0275973	-0.103914
GOBP_CORTICAL_ACTIN_CYTOSKELETON_ORGANIZATION	-0.206787	-0.435951	-0.307322	-0.0423292	-0.595767	0.145515
GOBP_CORTICAL_CYTOSKELETON_ORGANIZATION	-0.206547	-0.355768	-0.218363	0.100327	-0.437521	0.102752
GOBP_CORTICOSPINAL_TRACT_MORPHOGENESIS	-0.324623	-0.188481	0.195923	0.279095	-0.577787	0.420079
GOBP_CORTICOSTEROID_HORMONE_SECRETION	-0.165083	-0.406895	-0.234184	0.180169	0.138766	-0.0661671
GOBP_CORTICOSTEROID_RECEPTOR_SIGNALING_PATHWAY	-0.122	-0.187217	-0.111591	0.166892	-0.126187	0.0114919
GOBP_CORTICOTROPIN_SECRETION	0.502297	-0.0109106	0.0281023	-0.436928	-0.0316716	-0.101958
GOBP_CORTISOL_BIOSYNTHETIC_PROCESS	-0.227689	0.17736	-0.0172411	0.595237	0.216589	-0.473934
GOBP_CORTISOL_METABOLIC_PROCESS	-0.242465	0.0710899	-0.171062	0.275877	0.1887	-0.302305
GOBP_CORTISOL_SECRETION	-0.426724	-0.565099	0.555809	0.119089	0.713161	0.142414
GOBP_COTRANSLATIONAL_PROTEIN_TARGETING_TO_MEMBRANE	-0.456708	-0.172426	0.238353	0.0922669	-0.245492	-0.158047
GOBP_CRANIAL_GANGLION_DEVELOPMENT	0.452091	-0.217848	-0.510271	-0.1991	0.457706	0.192098
GOBP_CRANIAL_NERVE_DEVELOPMENT	-0.0727302	-0.0874375	-0.262277	0.182671	0.290046	-0.0610624
GOBP_CRANIAL_NERVE_FORMATION	0.292861	-0.599034	-0.366109	0.748941	-0.377291	0.371756
GOBP_CRANIAL_NERVE_MORPHOGENESIS	-0.0759317	-0.0111057	-0.340762	0.403458	0.227305	-0.212944
GOBP_CRANIAL_NERVE_STRUCTURAL_ORGANIZATION	0.323348	0.0212824	-0.220964	0.238604	0.254356	-0.136263
GOBP_CRANIAL_SKELETAL_SYSTEM_DEVELOPMENT	0.0688032	-0.0975245	-0.178279	0.302891	0.204614	-0.236558
GOBP_CRANIAL_SUTURE_MORPHOGENESIS	-0.151516	-0.07836	0.0564005	0.629965	0.355303	-0.664593
GOBP_CRANIOFACIAL_SUTURE_MORPHOGENESIS	-0.0312391	-0.456554	-0.16667	0.506624	0.138106	-0.269639
GOBP_CRD_MEDIATED_MRNA_STABILIZATION	-0.192053	-0.347622	-0.10681	-0.255422	-0.240792	0.143979
GOBP_CRISTAE_FORMATION	-0.0106389	-0.0630618	-0.106197	-0.390048	-0.16379	-0.457094
GOBP_CYCLIC_GMP_AMP_TRANSMEMBRANE_IMPORT_ACROSS_PLASMA_MEMBRANE	0.543246	0.139982	0.247749	0.422919	-0.493161	-0.63626
GOBP_CYCLIC_NUCLEOTIDE_BIOSYNTHETIC_PROCESS	0.0137272	-0.333178	-0.0534979	0.215121	-0.222913	-0.117526
GOBP_CYCLIC_NUCLEOTIDE_CATABOLIC_PROCESS	-0.274854	0.413015	-0.255551	-0.252699	-0.144902	-0.22541
GOBP_CYCLIC_NUCLEOTIDE_MEDIATED_SIGNALING	0.105686	0.0714018	-0.103852	-0.038267	0.142332	-0.239031
GOBP_CYCLIC_NUCLEOTIDE_METABOLIC_PROCESS	-0.0584796	0.0265958	-0.0996644	-0.0244726	-0.232953	-0.176291
GOBP_CYCLOOXYGENASE_PATHWAY	0.345225	-0.570332	-0.0616306	0.544118	0.21774	-0.138925
GOBP_CYSTEINE_CATABOLIC_PROCESS	0.241441	-0.617147	-0.0743574	0.749213	-0.363159	-0.297046
GOBP_CYSTEINE_METABOLIC_PROCESS	-0.11504	-0.0209939	0.0712104	0.382506	-0.275712	-0.169238
GOBP_CYTIDINE_METABOLIC_PROCESS	-0.652261	0.33771	0.442351	0.139061	-0.225775	0.000740457
GOBP_CYTIDINE_TO_URIDINE_EDITING	-0.472303	0.229775	0.473647	0.0176132	-0.546233	0.240759
GOBP_CYTOCHROME_COMPLEX_ASSEMBLY	-0.366012	-0.102472	-0.0639475	-0.246056	0.0410702	-0.216826
GOBP_CYTOKINE_MEDIATED_SIGNALING_PATHWAY	-0.330089	-0.285072	-0.160796	-0.00289524	-0.265613	-0.0991304
GOBP_CYTOKINE_PRODUCTION	-0.32628	-0.33575	-0.217009	-0.0446429	-0.37747	-0.187225
GOBP_CYTOKINE_PRODUCTION_INVOLVED_IN_IMMUNE_RESPONSE	-0.538535	-0.264081	-0.32902	-0.254824	-0.484743	-0.27567
GOBP_CYTOKINE_PRODUCTION_INVOLVED_IN_INFLAMMATORY_RESPONSE	-0.351481	-0.445794	-0.376992	-0.110787	-0.525989	-0.105985
GOBP_CYTOKINESIS	-0.100793	-0.203763	-0.144244	0.0335995	-0.082137	-0.0652461
GOBP_CYTOKINETIC_PROCESS	0.0783138	-0.300224	-0.121384	0.320175	-0.356603	-0.0713249
GOBP_CYTOLYSIS	-0.2804	-0.470521	-0.0889246	-0.336346	-0.465688	-0.453092
GOBP_CYTOLYSIS_BY_HOST_OF_SYMBIONT_CELLS	-0.785656	0.321214	0.543515	0.122813	-0.884141	0.517726
GOBP_CYTOPLASM_ORGANIZATION	0.357339	-0.427492	0.0669248	0.271364	-0.17203	-0.332448
GOBP_CYTOPLASMIC_MICROTUBULE_ORGANIZATION	-0.238567	-0.060333	-0.152521	-0.359604	-0.134655	-0.1413
GOBP_CYTOPLASMIC_PATTERN_RECOGNITION_RECEPTOR_SIGNALING_PATHWAY	-0.223189	-0.259968	-0.126228	-0.16451	-0.346706	-0.150569
GOBP_CYTOPLASMIC_PATTERN_RECOGNITION_RECEPTOR_SIGNALING_PATHWAY_IN_RESPONSE_TO_VIRUS	-0.344991	-0.177924	-0.116198	-0.111797	-0.146621	0.0538165
GOBP_CYTOPLASMIC_SEQUESTERING_OF_NF_KAPPAB	-0.513856	-0.114518	0.0341823	-0.113549	-0.279619	-0.0244334
GOBP_CYTOPLASMIC_SEQUESTERING_OF_PROTEIN	-0.378045	-0.225291	-0.375698	0.225335	-0.277522	0.235228
GOBP_CYTOPLASMIC_SEQUESTERING_OF_TRANSCRIPTION_FACTOR	-0.441963	-0.0247905	-0.441805	0.0965811	-0.252293	0.176048
GOBP_CYTOPLASMIC_TRANSLATION	-0.568084	-0.0401669	0.279112	-0.110166	-0.539705	-0.108565
GOBP_CYTOPLASMIC_TRANSLATIONAL_ELONGATION	-0.47591	0.119006	0.021617	0.00697823	0.171422	-0.498565
GOBP_CYTOPLASMIC_TRANSLATIONAL_INITIATION	-0.472906	-0.269847	0.0727366	-0.0413326	-0.418178	0.149897
GOBP_CYTOSKELETON_DEPENDENT_CYTOKINESIS	0.0817088	-0.300277	-0.206346	0.271166	-0.245196	0.0458535
GOBP_CYTOSKELETON_DEPENDENT_INTRACELLULAR_TRANSPORT	-0.198294	-0.26684	-0.183317	-0.0976991	-0.0599911	-0.0480095
GOBP_CYTOSKELETON_ORGANIZATION	-0.193012	-0.163775	-0.174115	-0.120289	-0.21593	-0.0457478
GOBP_CYTOSOLIC_CALCIUM_ION_TRANSPORT	-0.155911	0.0467237	-0.0522406	-0.113293	-0.169919	-0.0673011
GOBP_CYTOSOLIC_TRANSPORT	-0.146938	-0.352249	-0.19763	-0.112901	-0.202829	-0.0287855
GOBP_D_AMINO_ACID_TRANSPORT	0.238932	0.0939183	-0.17478	-0.215207	0.257799	0.525088
GOBP_D_ASPARTATE_IMPORT_ACROSS_PLASMA_MEMBRANE	0.70987	-0.434374	-0.336424	-0.226955	0.405948	0.549166
GOBP_DAMP_METABOLIC_PROCESS	-0.362139	0.105178	0.00900933	-0.15049	-0.263107	0.127179
GOBP_DCMP_CATABOLIC_PROCESS	-0.201064	0.511794	0.172391	0.252128	-0.64712	-0.0499404
GOBP_DE_NOVO_AMP_BIOSYNTHETIC_PROCESS	-0.694943	-0.485364	-0.342556	-0.269892	0.0312331	0.0724214
GOBP_DE_NOVO_CENTRIOLE_ASSEMBLY	-0.155446	0.0678731	-0.288351	-0.494265	0.675742	0.44533
GOBP_DE_NOVO_NAD_BIOSYNTHETIC_PROCESS	0.215475	-0.697369	-0.524164	0.638446	0.0378707	0.435303
GOBP_DE_NOVO_PROTEIN_FOLDING	-0.519525	-0.340417	0.156488	-0.233987	-0.427331	-0.444443
GOBP_DE_NOVO_PYRIMIDINE_NUCLEOBASE_BIOSYNTHETIC_PROCESS	-0.398412	-0.0325635	0.558819	-0.078253	-0.248927	-0.183778
GOBP_DEADENYLATION_DEPENDENT_DECAPPING_OF_NUCLEAR_TRANSCRIBED_MRNA	-0.403525	0.0388752	-0.364002	-0.458894	-0.179887	-0.210076
GOBP_DECIDUALIZATION	-0.117856	0.0736233	-0.355957	0.192532	0.133046	-0.0899787
GOBP_DEDIFFERENTIATION	0.493422	-0.283032	-0.269494	0.113395	-0.068694	-0.00483765
GOBP_DEFENSE_RESPONSE	-0.35519	-0.297086	-0.228541	-0.0742756	-0.359036	-0.110243
GOBP_DEFENSE_RESPONSE_TO_BACTERIUM	-0.322529	-0.183085	-0.238727	-0.049204	-0.415153	-0.226502
GOBP_DEFENSE_RESPONSE_TO_FUNGUS	-0.26125	-0.0886174	0.113059	0.314074	-0.134515	0.147182
GOBP_DEFENSE_RESPONSE_TO_GRAM_NEGATIVE_BACTERIUM	-0.264028	-0.0183798	-0.0795985	0.293577	-0.26572	-0.0543841
GOBP_DEFENSE_RESPONSE_TO_GRAM_POSITIVE_BACTERIUM	-0.514442	-0.364812	-0.447297	-0.170173	-0.610878	-0.382925
GOBP_DEFENSE_RESPONSE_TO_OTHER_ORGANISM	-0.391035	-0.322081	-0.241838	-0.136785	-0.407679	-0.127619
GOBP_DEFENSE_RESPONSE_TO_SYMBIONT	-0.34091	-0.259532	-0.101143	-0.139854	-0.406063	-0.105181
GOBP_DEFENSE_RESPONSE_TO_TUMOR_CELL	-0.397252	-0.237433	-0.113272	0.451251	-0.208768	-0.0355539
GOBP_DEFINITIVE_ERYTHROCYTE_DIFFERENTIATION	-0.497328	-0.203325	0.296169	-0.328569	0.12628	-0.348641
GOBP_DEFINITIVE_HEMOPOIESIS	-0.315592	-0.0865804	0.0289068	0.0111116	0.423048	-0.339345
GOBP_DEHYDROASCORBIC_ACID_TRANSPORT	-0.593902	-0.606047	0.341768	0.134609	0.0510866	-0.360886
GOBP_DELAMINATION	-0.048353	-0.658911	0.171959	0.204195	-0.421431	0.70551
GOBP_DEMETHYLATION	-0.220019	0.0483989	-0.11531	-0.127951	-0.413591	0.007605
GOBP_DENDRITE_ARBORIZATION	0.0249594	-0.23071	-0.622482	-0.231029	-0.530487	-0.00705981
GOBP_DENDRITE_DEVELOPMENT	-0.164304	-0.211751	-0.211052	-0.138552	-0.0519082	0.0340485
GOBP_DENDRITE_EXTENSION	0.0876324	-0.0296517	-0.212205	-0.356286	-0.145902	-0.00976252
GOBP_DENDRITE_MORPHOGENESIS	-0.138049	-0.220575	-0.160305	-0.169783	-0.0509192	0.138199
GOBP_DENDRITE_SELF_AVOIDANCE	0.184507	0.18592	-0.0484583	-0.130716	0.0963312	-0.300754
GOBP_DENDRITIC_CELL_ANTIGEN_PROCESSING_AND_PRESENTATION	0.106596	-0.607566	-0.576285	-0.200909	-0.64979	-0.396745
GOBP_DENDRITIC_CELL_APOPTOTIC_PROCESS	0.0447596	-0.360051	-0.559646	-0.104182	-0.316991	-0.264404
GOBP_DENDRITIC_CELL_CHEMOTAXIS	-0.2092	0.00699603	-0.390414	0.303778	-0.560971	0.360353
GOBP_DENDRITIC_CELL_CYTOKINE_PRODUCTION	-0.436841	-0.155089	-0.0290205	0.0604092	-0.292266	0.216973
GOBP_DENDRITIC_CELL_DIFFERENTIATION	-0.457261	-0.439463	-0.4836	-0.218553	-0.513108	-0.403508
GOBP_DENDRITIC_CELL_MIGRATION	-0.117234	-0.185999	-0.419673	0.140106	-0.442111	0.261777
GOBP_DENDRITIC_SPINE_DEVELOPMENT	-0.117231	-0.211599	-0.00910139	-0.187114	-0.108051	0.00311529
GOBP_DENDRITIC_SPINE_MAINTENANCE	-0.106747	-0.313707	0.0668435	0.365989	0.0236423	-0.424421
GOBP_DENDRITIC_SPINE_MORPHOGENESIS	-0.209427	-0.241995	-0.0129327	-0.192989	-0.0878041	0.216645
GOBP_DENDRITIC_TRANSPORT	-0.4154	-0.110892	-0.24349	-0.142928	-0.127004	0.297085
GOBP_DENSE_CORE_GRANULE_EXOCYTOSIS	-0.424957	0.376561	-0.290914	0.123774	0.103248	-0.165655
GOBP_DENSE_CORE_GRANULE_TRANSPORT	-0.0632884	-0.0975428	0.387999	-0.0498668	-0.511075	0.573752
GOBP_DENTATE_GYRUS_DEVELOPMENT	-0.524361	-0.520642	-0.389263	-0.298594	0.170231	-0.383274
GOBP_DENTINOGENESIS	-0.290139	-0.585786	-0.65657	0.112285	-0.624443	-0.22602
GOBP_DEOXYRIBONUCLEOSIDE_CATABOLIC_PROCESS	-0.183432	-0.565552	-0.0362555	0.347639	-0.547456	0.158601
GOBP_DEOXYRIBONUCLEOSIDE_DIPHOSPHATE_METABOLIC_PROCESS	-0.335078	-0.333637	0.567431	0.362811	-0.588599	-0.15111
GOBP_DEOXYRIBONUCLEOSIDE_METABOLIC_PROCESS	0.0612513	-0.461706	0.0319852	0.0466521	-0.297175	0.0262639
GOBP_DEOXYRIBONUCLEOSIDE_MONOPHOSPHATE_BIOSYNTHETIC_PROCESS	0.058659	0.16474	0.00995447	-0.386586	-0.470601	0.14218
GOBP_DEOXYRIBONUCLEOSIDE_MONOPHOSPHATE_CATABOLIC_PROCESS	-0.353102	0.100686	-0.358712	0.355801	-0.294348	0.285135
GOBP_DEOXYRIBONUCLEOSIDE_MONOPHOSPHATE_METABOLIC_PROCESS	-0.0985322	0.170872	-0.229954	0.0445967	-0.39281	0.193913
GOBP_DEOXYRIBONUCLEOSIDE_TRIPHOSPHATE_BIOSYNTHETIC_PROCESS	-0.354399	0.131104	0.3312	-0.15392	-0.219233	-0.378008
GOBP_DEOXYRIBONUCLEOSIDE_TRIPHOSPHATE_CATABOLIC_PROCESS	-0.365349	-0.0794958	0.287228	0.134913	-0.703463	0.435194
GOBP_DEOXYRIBONUCLEOSIDE_TRIPHOSPHATE_METABOLIC_PROCESS	-0.412349	0.0771378	0.371774	-0.219603	-0.527974	0.190225
GOBP_DEOXYRIBONUCLEOTIDE_BIOSYNTHETIC_PROCESS	-0.225672	0.245787	0.382882	-0.187348	-0.502022	-0.0370434
GOBP_DEOXYRIBOSE_PHOSPHATE_CATABOLIC_PROCESS	0.00837671	-0.172672	0.130802	-0.0013553	-0.381731	0.0386961
GOBP_DEOXYRIBOSE_PHOSPHATE_METABOLIC_PROCESS	-0.0948649	-0.00634015	0.32632	-0.0780844	-0.430469	-0.0362463
GOBP_DEPHOSPHORYLATION	-0.270212	-0.186921	-0.0564555	-0.286509	-0.278385	-0.08603
GOBP_DEPHOSPHORYLATION_OF_RNA_POLYMERASE_II_C_TERMINAL_DOMAIN	-0.55772	0.286607	-0.23673	-0.666422	0.349506	-0.365928
GOBP_DEPYRIMIDINATION	0.229627	-0.0997423	0.498243	-0.101355	-0.36695	-0.296592
GOBP_DERMATAN_SULFATE_BIOSYNTHETIC_PROCESS	-0.343799	-0.440903	0.124866	-0.390322	-0.651298	0.102097
GOBP_DERMATAN_SULFATE_METABOLIC_PROCESS	-0.324286	-0.431779	0.00289431	-0.298744	-0.68117	0.0956097
GOBP_DERMATAN_SULFATE_PROTEOGLYCAN_METABOLIC_PROCESS	-0.182267	-0.421042	0.105054	-0.221402	-0.699177	0.0977982
GOBP_DESMOSOME_ORGANIZATION	-0.304556	0.230212	0.2289	-0.0759467	-0.0621656	0.244091
GOBP_DETECTION_OF_ABIOTIC_STIMULUS	-0.0776907	-0.0136138	-0.340849	0.0202197	-0.0831808	-0.0259724
GOBP_DETECTION_OF_BACTERIAL_LIPOPROTEIN	0.655458	-0.580162	-0.626092	0.643278	-0.56929	0.59076
GOBP_DETECTION_OF_BIOTIC_STIMULUS	-0.466938	-0.558577	-0.527739	-0.267375	-0.640054	-0.227618
GOBP_DETECTION_OF_CALCIUM_ION	-0.130862	0.209167	0.0109431	-0.168786	-0.278114	0.0667382
GOBP_DETECTION_OF_CELL_DENSITY	-0.205555	-0.277794	-0.205234	0.446411	-0.334424	0.302359
GOBP_DETECTION_OF_CHEMICAL_STIMULUS_INVOLVED_IN_SENSORY_PERCEPTION_OF_TASTE	-0.494938	-0.583465	-0.589681	-0.500609	-0.599438	-0.531161
GOBP_DETECTION_OF_EXTERNAL_BIOTIC_STIMULUS	-0.574566	-0.650654	-0.624103	-0.38116	-0.685051	-0.406861
GOBP_DETECTION_OF_LIGHT_STIMULUS	-0.00936793	0.0391798	-0.1466	0.139934	0.0410434	0.120945
GOBP_DETECTION_OF_LIGHT_STIMULUS_INVOLVED_IN_SENSORY_PERCEPTION	0.105727	-0.131273	0.00131401	0.0707051	0.0507427	-0.154904
GOBP_DETECTION_OF_MECHANICAL_STIMULUS	-0.219964	-0.0761501	-0.486646	-0.068023	-0.257943	-0.157204
GOBP_DETECTION_OF_MECHANICAL_STIMULUS_INVOLVED_IN_SENSORY_PERCEPTION	-0.362776	-0.228913	-0.536443	-0.115309	-0.24175	-0.359299
GOBP_DETECTION_OF_MECHANICAL_STIMULUS_INVOLVED_IN_SENSORY_PERCEPTION_OF_PAIN	-0.572587	-0.0191654	-0.500081	-0.259418	-0.476015	-0.49289
GOBP_DETECTION_OF_MECHANICAL_STIMULUS_INVOLVED_IN_SENSORY_PERCEPTION_OF_SOUND	0.00454502	-0.454325	-0.639937	-0.0014467	0.0378345	-0.169093
GOBP_DETECTION_OF_MOLECULE_OF_BACTERIAL_ORIGIN	-0.145351	-0.587675	-0.638794	-0.301421	-0.551385	0.438253
GOBP_DETECTION_OF_MUSCLE_STRETCH	0.568318	0.431813	-0.323095	-0.621284	0.12143	0.241149
GOBP_DETECTION_OF_OTHER_ORGANISM	-0.556716	-0.682838	-0.61638	-0.247023	-0.729123	-0.513109
GOBP_DETECTION_OF_STIMULUS	-0.224899	-0.235242	-0.404716	-0.170807	-0.312032	-0.209163
GOBP_DETECTION_OF_STIMULUS_INVOLVED_IN_SENSORY_PERCEPTION	-0.227116	-0.328767	-0.447538	-0.273275	-0.245559	-0.346698
GOBP_DETECTION_OF_STIMULUS_INVOLVED_IN_SENSORY_PERCEPTION_OF_PAIN	-0.380366	0.0329813	-0.486492	-0.231636	-0.211225	-0.28267
GOBP_DETECTION_OF_TEMPERATURE_STIMULUS	0.251221	0.308133	-0.18322	0.0481486	0.192654	-0.247743
GOBP_DETECTION_OF_TEMPERATURE_STIMULUS_INVOLVED_IN_SENSORY_PERCEPTION	0.258785	0.365634	-0.256628	-0.125129	0.230809	-0.232653
GOBP_DETECTION_OF_TEMPERATURE_STIMULUS_INVOLVED_IN_SENSORY_PERCEPTION_OF_PAIN	0.261605	0.322444	-0.321673	-0.0246711	0.236171	-0.192633
GOBP_DETECTION_OF_VIRUS	-0.129657	0.47104	-0.514696	0.51581	-0.135941	-0.283589
GOBP_DETECTION_OF_VISIBLE_LIGHT	0.00559885	-0.0120663	-0.151666	0.00381878	0.206378	-0.026981
GOBP_DETERMINATION_OF_ADULT_LIFESPAN	-0.285371	0.152928	0.0441744	-0.391693	-0.416883	-0.213977
GOBP_DETERMINATION_OF_DIGESTIVE_TRACT_LEFT_RIGHT_ASYMMETRY	0.381191	-0.323792	-0.875289	0.287351	0.016659	-0.128041
GOBP_DETERMINATION_OF_DORSAL_VENTRAL_ASYMMETRY	-0.160046	0.114224	-0.373984	0.660759	-0.413561	-0.232071
GOBP_DETERMINATION_OF_LEFT_RIGHT_ASYMMETRY_IN_LATERAL_MESODERM	0.443639	-0.337365	-0.731974	0.453859	-0.551553	0.474085
GOBP_DETERMINATION_OF_LIVER_LEFT_RIGHT_ASYMMETRY	0.374827	-0.13328	-0.787549	0.355013	-0.193823	-0.507038
GOBP_DETERMINATION_OF_PANCREATIC_LEFT_RIGHT_ASYMMETRY	0.420917	-0.164049	-0.875159	0.221709	-0.097595	-0.401191
GOBP_DETOXIFICATION	-0.144211	-0.153501	-0.0921681	0.166171	-0.196456	-0.340352
GOBP_DETOXIFICATION_OF_COPPER_ION	-0.0767231	0.343786	0.385038	-0.326521	-0.150219	-0.290963
GOBP_DETOXIFICATION_OF_NITROGEN_COMPOUND	-0.362709	0.228787	-0.0818221	-0.597676	0.75866	-0.566392
GOBP_DEVELOPMENT_OF_PRIMARY_FEMALE_SEXUAL_CHARACTERISTICS	-0.0266136	-0.308701	0.144738	0.404345	-0.191216	-0.155119
GOBP_DEVELOPMENT_OF_PRIMARY_SEXUAL_CHARACTERISTICS	-0.0901945	-0.264486	-0.138783	0.227978	-0.211289	-0.064645
GOBP_DEVELOPMENT_OF_SECONDARY_FEMALE_SEXUAL_CHARACTERISTICS	-0.580965	-0.18948	-0.239065	0.0163662	0.402643	0.155084
GOBP_DEVELOPMENT_OF_SECONDARY_SEXUAL_CHARACTERISTICS	-0.6088	-0.347213	0.0253895	0.161806	-0.290904	0.284841
GOBP_DEVELOPMENTAL_CELL_GROWTH	-0.12629	-0.0847457	-0.202662	-0.00974085	-0.118201	-0.0521989
GOBP_DEVELOPMENTAL_GROWTH	-0.109967	-0.106398	-0.138684	-0.00702267	-0.0447389	-0.112149
GOBP_DEVELOPMENTAL_GROWTH_INVOLVED_IN_MORPHOGENESIS	-0.127757	-0.050873	-0.237263	0.0149035	-0.100979	-0.0550648
GOBP_DEVELOPMENTAL_INDUCTION	-0.0301234	-0.218008	-0.140608	0.172005	-0.129972	0.0312582
GOBP_DEVELOPMENTAL_MATURATION	-0.132019	-0.200644	-0.120368	0.139107	-0.0302722	-0.0381662
GOBP_DEVELOPMENTAL_PIGMENTATION	-0.323629	-0.287161	-0.0647631	0.00313181	0.223374	0.0427776
GOBP_DEVELOPMENTAL_PROCESS_INVOLVED_IN_REPRODUCTION	-0.131289	-0.224234	-0.137105	0.0236171	-0.133417	-0.104356
GOBP_DIACYLGLYCEROL_BIOSYNTHETIC_PROCESS	0.348004	0.498364	-0.243032	-0.0687169	0.375609	-0.36596
GOBP_DIACYLGLYCEROL_METABOLIC_PROCESS	0.178541	0.20463	-0.254098	-0.235711	-0.300854	-0.192854
GOBP_DIADENOSINE_POLYPHOSPHATE_CATABOLIC_PROCESS	0.595888	-0.0817224	-0.0802866	-0.0220984	0.456015	-0.060328
GOBP_DIADENOSINE_POLYPHOSPHATE_METABOLIC_PROCESS	0.595888	-0.0817224	-0.0802866	-0.0220984	0.456015	-0.060328
GOBP_DIAPEDESIS	0.0484274	0.138296	-0.193192	-0.492524	-0.0209751	0.162725
GOBP_DIAPHRAGM_DEVELOPMENT	-0.0440342	-0.64371	0.11346	0.494175	0.220248	0.0302596
GOBP_DICARBOXYLIC_ACID_BIOSYNTHETIC_PROCESS	-0.127263	0.0305888	-0.123196	0.00041326	-0.137878	-0.192288
GOBP_DICARBOXYLIC_ACID_CATABOLIC_PROCESS	-0.0701733	0.332221	-0.0390592	-0.470444	0.126014	-0.292016
GOBP_DICARBOXYLIC_ACID_METABOLIC_PROCESS	-0.132427	-0.00145252	-0.112233	-0.117706	-0.0259105	-0.115413
GOBP_DICARBOXYLIC_ACID_TRANSPORT	-0.098689	-0.133457	-0.380414	-0.0977527	-0.174617	-0.240538
GOBP_DICHOTOMOUS_SUBDIVISION_OF_AN_EPITHELIAL_TERMINAL_UNIT	0.22593	-0.153457	-0.576936	0.279738	0.19618	0.234938
GOBP_DICHOTOMOUS_SUBDIVISION_OF_TERMINAL_UNITS_INVOLVED_IN_SALIVARY_GLAND_BRANCHING	0.338821	-0.565052	-0.661267	0.473803	0.397877	0.352264
GOBP_DIENCEPHALON_DEVELOPMENT	0.0882687	-0.216599	-0.057857	0.344118	0.131079	0.0223063
GOBP_DIET_INDUCED_THERMOGENESIS	0.266711	-0.211553	0.12965	-0.532406	0.294032	-0.520512
GOBP_DIGESTION	-0.140461	-0.20771	-0.274476	-0.147015	0.0566808	0.0981747
GOBP_DIGESTIVE_SYSTEM_DEVELOPMENT	-0.159383	-0.249165	-0.267707	0.127495	-0.12218	-0.251906
GOBP_DIGESTIVE_SYSTEM_PROCESS	-0.190314	-0.312007	-0.331793	-0.172924	0.0411034	0.159759
GOBP_DIGESTIVE_TRACT_MORPHOGENESIS	-0.189291	-0.126164	-0.140894	0.446468	0.197427	-0.0278766
GOBP_DIOL_BIOSYNTHETIC_PROCESS	-0.193135	-0.0340732	0.192287	-0.269089	-0.251661	-0.289874
GOBP_DIOL_METABOLIC_PROCESS	-0.262538	0.030524	-0.0378654	-0.194829	-0.16329	-0.0983994
GOBP_DIPEPTIDE_TRANSMEMBRANE_TRANSPORT	0.493655	-0.524367	0.164217	-0.300626	-0.424707	0.380617
GOBP_DIPHOSPHOINOSITOL_POLYPHOSPHATE_METABOLIC_PROCESS	0.619801	-0.255199	0.219693	-0.0235364	0.204306	-0.0603247
GOBP_DIRECT_OSSIFICATION	-0.0252525	0.176009	-0.443904	0.66177	-0.176821	-0.151226
GOBP_DISACCHARIDE_METABOLIC_PROCESS	0.360394	-0.485794	0.253625	0.245449	-0.298609	-0.102442
GOBP_DISTAL_TUBULE_DEVELOPMENT	0.297205	-0.370321	-0.107236	0.408753	-0.107392	-0.27096
GOBP_DITERPENOID_BIOSYNTHETIC_PROCESS	-0.246758	-0.600731	-0.189794	0.427853	0.246818	0.0925274
GOBP_DIVALENT_INORGANIC_CATION_HOMEOSTASIS	-0.144297	0.0148845	0.00383568	-0.00405297	-0.110954	-0.0890702
GOBP_DNA_BIOSYNTHETIC_PROCESS	-0.260667	-0.0451251	-0.0954261	-0.176635	-0.326811	0.0560749
GOBP_DNA_CATABOLIC_PROCESS	-0.432607	-0.172993	0.107302	-0.318419	-0.434115	0.227535
GOBP_DNA_CATABOLIC_PROCESS_ENDONUCLEOLYTIC	-0.465636	-0.328782	0.0547689	-0.415593	-0.234883	0.185064
GOBP_DNA_CATABOLIC_PROCESS_EXONUCLEOLYTIC	-0.597411	-0.250569	-0.0395671	-0.200395	-0.769789	0.150155
GOBP_DNA_CONFORMATION_CHANGE	-0.338232	-0.149461	-0.0623181	-0.287705	-0.263213	-0.0164903
GOBP_DNA_CYTOSINE_DEAMINATION	-0.654468	0.213295	0.51686	0.203546	-0.192862	-0.00796225
GOBP_DNA_DAMAGE_INDUCED_PROTEIN_PHOSPHORYLATION	-0.421788	-0.0532049	0.046533	-0.137484	-0.468993	0.549621
GOBP_DNA_DAMAGE_RESPONSE_SIGNAL_TRANSDUCTION_BY_P53_CLASS_MEDIATOR	-0.208268	-0.233986	0.0501127	0.140324	-0.132932	0.108504
GOBP_DNA_DAMAGE_RESPONSE_SIGNAL_TRANSDUCTION_BY_P53_CLASS_MEDIATOR_RESULTING_IN_CELL_CYCLE_ARREST	-0.316836	0.104573	0.186807	0.218231	-0.409623	0.143585
GOBP_DNA_DAMAGE_RESPONSE_SIGNAL_TRANSDUCTION_RESULTING_IN_TRANSCRIPTION	-0.0389528	0.00360949	0.156229	0.213267	-0.431313	0.219771
GOBP_DNA_DEALKYLATION	-0.39943	0.222413	0.42774	-0.260259	-0.354609	-0.141855
GOBP_DNA_DEALKYLATION_INVOLVED_IN_DNA_REPAIR	-0.587525	0.32086	0.56969	-0.352609	0.406378	-0.641397
GOBP_DNA_DEAMINATION	-0.575527	0.194456	0.378882	0.0814139	-0.157485	0.213556
GOBP_DNA_DEPENDENT_DNA_REPLICATION	-0.271613	0.0254334	-0.0711068	-0.205952	-0.296475	0.189937
GOBP_DNA_DEPENDENT_DNA_REPLICATION_MAINTENANCE_OF_FIDELITY	-0.0777422	-0.290719	-0.123966	-0.0127932	-0.314647	0.371956
GOBP_DNA_DOUBLE_STRAND_BREAK_PROCESSING	-0.307905	-0.0774141	0.12078	-0.175006	-0.340814	0.0836939
GOBP_DNA_ENDOREDUPLICATION	0.256945	0.659389	-0.292582	-0.568001	-0.399624	0.175093
GOBP_DNA_GEOMETRIC_CHANGE	-0.34791	-0.199739	-0.0892489	-0.259296	-0.183974	0.134405
GOBP_DNA_INTEGRATION	-0.0977973	-0.0727974	-0.230053	-0.464847	0.203732	-0.246918
GOBP_DNA_INTEGRITY_CHECKPOINT_SIGNALING	-0.416579	-0.348992	-0.025674	-0.300345	-0.400735	-0.065609
GOBP_DNA_LIGATION	-0.337805	0.0339591	0.16997	-0.0845815	-0.142775	-0.196532
GOBP_DNA_LIGATION_INVOLVED_IN_DNA_REPAIR	0.0796467	-0.159537	0.107031	-0.00123355	-0.285669	-0.415578
GOBP_DNA_METABOLIC_PROCESS	-0.265308	-0.140251	-0.0215266	-0.225362	-0.322761	-0.0364729
GOBP_DNA_METHYLATION	-0.209101	-0.173518	0.0529742	-0.218682	-0.29257	-0.147358
GOBP_DNA_METHYLATION_DEPENDENT_HETEROCHROMATIN_ASSEMBLY	-0.385041	-0.047206	0.133709	0.0656671	-0.604105	0.128583
GOBP_DNA_METHYLATION_INVOLVED_IN_GAMETE_GENERATION	0.477789	0.0211905	-0.0587351	0.239114	-0.15941	-0.283643
GOBP_DNA_METHYLATION_ON_CYTOSINE	-0.684952	-0.762651	-0.333581	-0.810345	-0.690112	-0.621414
GOBP_DNA_METHYLATION_OR_DEMETHYLATION	-0.282129	-0.0646632	0.173054	-0.243492	-0.33245	-0.137553
GOBP_DNA_MODIFICATION	-0.285779	-0.0442389	0.158433	-0.218192	-0.261166	-0.134058
GOBP_DNA_PACKAGING	-0.351875	-0.0857108	-0.065457	-0.314645	-0.311952	-0.108719
GOBP_DNA_PROTECTION	-0.168658	-0.392091	0.202976	0.274206	0.0365463	-0.0609506
GOBP_DNA_RECOMBINATION	-0.203658	-0.103663	-0.0595115	-0.185942	-0.31312	0.0255351
GOBP_DNA_REPAIR	-0.228686	-0.197127	-0.0172211	-0.226255	-0.319329	-0.0325984
GOBP_DNA_REPLICATION	-0.277557	-0.12613	-0.055171	-0.216851	-0.330292	0.06182
GOBP_DNA_REPLICATION_CHECKPOINT_SIGNALING	-0.420742	0.370968	0.11641	-0.523548	-0.1698	0.378094
GOBP_DNA_REPLICATION_DEPENDENT_CHROMATIN_ORGANIZATION	-0.348027	-0.0929122	-0.0532442	-0.670657	-0.212146	-0.0570639
GOBP_DNA_REPLICATION_INDEPENDENT_CHROMATIN_ORGANIZATION	0.111308	-0.315365	0.0150025	-0.551257	0.0381211	-0.176772
GOBP_DNA_REPLICATION_INITIATION	-0.327821	0.255994	-0.0153667	-0.162598	-0.0764279	0.051255
GOBP_DNA_REPLICATION_SYNTHESIS_OF_RNA_PRIMER	-0.0196505	0.00339039	-0.213236	-0.763472	0.256893	0.358949
GOBP_DNA_STRAND_ELONGATION	-0.32538	-0.192724	-0.281591	-0.37492	-0.493316	0.00439693
GOBP_DNA_STRAND_ELONGATION_INVOLVED_IN_DNA_REPLICATION	-0.0969173	0.107279	-0.149483	-0.410082	-0.471547	0.340262
GOBP_DNA_SYNTHESIS_INVOLVED_IN_DNA_REPAIR	-0.12562	-0.0515494	-0.205609	-0.231246	-0.240889	0.268088
GOBP_DNA_TEMPLATED_TRANSCRIPTION_ELONGATION	-0.316215	-0.321979	-0.0525839	-0.336362	-0.0811504	-0.2856
GOBP_DNA_TEMPLATED_TRANSCRIPTION_INITIATION	-0.361352	-0.162272	-0.0856358	-0.298386	-0.291947	-0.0847717
GOBP_DNA_TEMPLATED_TRANSCRIPTION_TERMINATION	-0.457989	-0.376927	-0.279825	-0.0653412	-0.579496	-0.103989
GOBP_DNA_TOPOLOGICAL_CHANGE	-0.0611214	-0.44835	0.0433657	-0.0663326	-0.777179	0.0858519
GOBP_DNA_UNWINDING_INVOLVED_IN_DNA_REPLICATION	-0.407749	0.0646525	-0.199944	-0.265206	-0.379568	0.491523
GOBP_DOLICHOL_METABOLIC_PROCESS	-0.641456	0.401371	0.19021	-0.273529	0.21855	-0.220109
GOBP_DOLICHYL_DIPHOSPHATE_BIOSYNTHETIC_PROCESS	-0.599073	-0.256533	0.384481	-0.461783	0.240488	-0.209361
GOBP_DOPAMINE_BIOSYNTHETIC_PROCESS	0.394983	-0.427589	0.306788	0.189424	-0.00232717	-0.202167
GOBP_DOPAMINE_METABOLIC_PROCESS	0.151737	-0.312646	-0.0143094	0.164127	0.0761068	-0.124469
GOBP_DOPAMINE_RECEPTOR_SIGNALING_PATHWAY	-0.00516155	-0.411625	0.10536	0.148671	-0.202271	0.250693
GOBP_DOPAMINE_SECRETION	0.237424	-0.220087	-0.465781	-0.265591	-0.0912303	-0.338555
GOBP_DOPAMINE_TRANSPORT	0.178703	-0.198281	-0.29535	-0.232939	-0.150243	-0.252712
GOBP_DOPAMINERGIC_NEURON_DIFFERENTIATION	-0.143519	-0.220328	-0.393829	0.260133	0.12801	-0.183581
GOBP_DORSAL_AORTA_DEVELOPMENT	0.274011	-0.159794	0.183727	0.370015	0.237151	-0.421381
GOBP_DORSAL_AORTA_MORPHOGENESIS	0.296297	-0.23799	0.238007	0.288212	0.306811	-0.44532
GOBP_DORSAL_ROOT_GANGLION_DEVELOPMENT	0.637835	-0.545257	-0.624428	0.547809	-0.0769398	0.640143
GOBP_DORSAL_SPINAL_CORD_DEVELOPMENT	0.0554468	-0.118435	0.284576	-0.130373	0.619904	0.146157
GOBP_DORSAL_VENTRAL_AXIS_SPECIFICATION	-0.0938885	-0.0520937	-0.0588395	0.233361	0.0678513	-0.205584
GOBP_DORSAL_VENTRAL_NEURAL_TUBE_PATTERNING	-0.121263	-0.431129	-0.154986	0.230597	-0.232696	-0.0452458
GOBP_DORSAL_VENTRAL_PATTERN_FORMATION	0.00818013	-0.23703	-0.20638	0.410079	0.0280415	-0.312633
GOBP_DOSAGE_COMPENSATION	-0.00176237	-0.104132	-0.0944392	-0.34365	-0.271793	-0.0447253
GOBP_DOUBLE_STRAND_BREAK_REPAIR	-0.160496	-0.177463	0.0303766	-0.170888	-0.304044	0.0711459
GOBP_DOUBLE_STRAND_BREAK_REPAIR_INVOLVED_IN_MEIOTIC_RECOMBINATION	-0.0732892	0.42958	-0.489887	-0.707488	-0.330608	0.621448
GOBP_DOUBLE_STRAND_BREAK_REPAIR_VIA_BREAK_INDUCED_REPLICATION	-0.231001	0.194296	0.000726677	-0.228159	-0.507285	0.305554
GOBP_DOUBLE_STRAND_BREAK_REPAIR_VIA_CLASSICAL_NONHOMOLOGOUS_END_JOINING	0.095029	-0.143364	-0.0546055	0.0427038	-0.266587	0.280689
GOBP_DOUBLE_STRAND_BREAK_REPAIR_VIA_NONHOMOLOGOUS_END_JOINING	-0.28043	-0.235084	0.122438	-0.121647	-0.392006	0.0900141
GOBP_DOUBLE_STRAND_BREAK_REPAIR_VIA_SINGLE_STRAND_ANNEALING	0.388924	-0.112246	0.208918	0.330906	-0.668513	-0.0761836
GOBP_DOUBLE_STRAND_BREAK_REPAIR_VIA_SYNTHESIS_DEPENDENT_STRAND_ANNEALING	-0.297638	0.0181481	0.335964	0.516828	0.235972	-0.54217
GOBP_DRINKING_BEHAVIOR	0.231621	0.0716475	-0.217844	0.156889	0.272196	0.0321275
GOBP_DSRNA_PROCESSING	-0.375457	-0.224777	-0.109625	-0.104267	-0.285585	-0.257181
GOBP_DTMP_METABOLIC_PROCESS	-0.251039	0.528685	-0.00698245	0.116402	-0.687835	0.185883
GOBP_DTTP_METABOLIC_PROCESS	-0.710741	0.0425112	0.701021	-0.180988	-0.355376	-0.0937523
GOBP_DUCTUS_ARTERIOSUS_CLOSURE	0.762419	-0.145285	0.0927468	-0.299202	0.969546	0.122482
GOBP_DUMP_CATABOLIC_PROCESS	-0.195699	0.333366	-0.19311	0.0116203	-0.320554	0.0217234
GOBP_DUMP_METABOLIC_PROCESS	-0.18677	0.408547	-0.0888516	-0.133832	-0.483947	0.178697
GOBP_EAR_DEVELOPMENT	-0.106968	-0.0699057	-0.097337	0.200597	-0.0475733	-0.182191
GOBP_EAR_MORPHOGENESIS	-0.000872048	-0.126493	0.025759	0.188313	0.054615	-0.241835
GOBP_EARLY_ENDOSOME_TO_GOLGI_TRANSPORT	-0.19333	-0.243979	-0.215733	-0.309433	-0.200884	-0.0790178
GOBP_EATING_BEHAVIOR	0.0280472	-0.334645	-0.0784387	-0.230404	0.524982	0.0530575
GOBP_ECTODERM_DEVELOPMENT	-0.255956	-0.399512	-0.440699	0.0253889	-0.181542	-0.487842
GOBP_ECTODERMAL_CELL_DIFFERENTIATION	-0.354558	-0.272846	-0.524726	-0.357743	-0.577795	-0.710727
GOBP_ECTODERMAL_PLACODE_DEVELOPMENT	0.341251	-0.0489116	0.175783	-0.340357	0.270118	-0.427892
GOBP_ECTOPIC_GERM_CELL_PROGRAMMED_CELL_DEATH	-0.0100999	-0.715128	-0.144548	0.41035	-0.206704	0.447322
GOBP_EGG_ACTIVATION	-0.390071	0.544698	0.534011	-0.386308	-0.531691	-0.306869
GOBP_ELASTIC_FIBER_ASSEMBLY	-0.662624	-0.281687	-0.454227	-0.203143	-0.371283	-0.421113
GOBP_ELASTIN_CATABOLIC_PROCESS	0.360019	-0.592106	-0.571909	0.61784	-0.163488	0.813831
GOBP_ELASTIN_METABOLIC_PROCESS	0.0339544	-0.328104	-0.476163	0.0202504	0.219693	0.465105
GOBP_ELECTRON_TRANSPORT_CHAIN	-0.391171	0.0145054	0.107338	-0.207089	-0.308404	-0.285424
GOBP_EMBRYO_DEVELOPMENT	-0.137682	-0.222908	-0.109779	0.024195	-0.166558	-0.121674
GOBP_EMBRYO_DEVELOPMENT_ENDING_IN_BIRTH_OR_EGG_HATCHING	-0.131602	-0.214344	-0.132957	0.02175	-0.133421	-0.102661
GOBP_EMBRYO_IMPLANTATION	-0.349212	-0.124702	-0.266367	0.418031	-0.222317	-0.163157
GOBP_EMBRYONIC_APPENDAGE_MORPHOGENESIS	-0.0986559	-0.0423305	-0.157986	0.00558214	-0.12946	-0.240377
GOBP_EMBRYONIC_AXIS_SPECIFICATION	0.338096	-0.356654	-0.0193582	0.309408	-0.0633232	-0.18497
GOBP_EMBRYONIC_BODY_MORPHOGENESIS	0.101567	-0.0540615	-0.255471	-0.0595628	0.313338	-0.246171
GOBP_EMBRYONIC_BRAIN_DEVELOPMENT	-0.190532	-0.0533306	-0.380088	-0.213434	0.285171	0.157383
GOBP_EMBRYONIC_CAMERA_TYPE_EYE_DEVELOPMENT	-0.121739	-0.51227	0.010104	0.166699	0.060602	-0.0458975
GOBP_EMBRYONIC_CAMERA_TYPE_EYE_FORMATION	0.283445	-0.593216	-0.0426973	0.590975	-0.106869	-0.11505
GOBP_EMBRYONIC_CAMERA_TYPE_EYE_MORPHOGENESIS	-0.0744976	-0.351646	0.0421244	0.248959	-0.125701	0.0197821
GOBP_EMBRYONIC_CLEAVAGE	-0.385391	-0.606354	-0.141253	0.411161	-0.529177	0.276256
GOBP_EMBRYONIC_CRANIAL_SKELETON_MORPHOGENESIS	0.0334182	-0.0951092	-0.0689948	0.435688	0.103789	-0.31264
GOBP_EMBRYONIC_DIGESTIVE_TRACT_DEVELOPMENT	-0.59085	-0.251241	-0.413993	-0.105719	-0.541409	-0.440012
GOBP_EMBRYONIC_DIGESTIVE_TRACT_MORPHOGENESIS	-0.374046	-0.311436	0.367275	0.565256	0.020338	0.0929781
GOBP_EMBRYONIC_DIGIT_MORPHOGENESIS	-0.120881	-0.000928529	0.00885946	0.0632498	-0.044924	-0.13797
GOBP_EMBRYONIC_EYE_MORPHOGENESIS	-0.0987079	-0.334574	-0.0111126	0.417254	-0.0434206	-0.0328042
GOBP_EMBRYONIC_FORELIMB_MORPHOGENESIS	-0.239457	0.0281508	-0.346537	0.220863	0.242173	-0.235929
GOBP_EMBRYONIC_HEART_TUBE_DEVELOPMENT	0.0569445	-0.27077	-0.315011	0.00129764	0.0939417	-0.0755504
GOBP_EMBRYONIC_HEART_TUBE_LEFT_RIGHT_PATTERN_FORMATION	-0.3787	0.113005	-0.655506	-0.111308	0.223586	0.273679
GOBP_EMBRYONIC_HEART_TUBE_MORPHOGENESIS	0.0711169	-0.273168	-0.348562	0.069839	0.095699	-0.166753
GOBP_EMBRYONIC_HEMOPOIESIS	-0.275843	-0.0974166	-0.06417	-0.172077	0.307691	-0.127712
GOBP_EMBRYONIC_HINDLIMB_MORPHOGENESIS	0.0295856	0.202254	-0.217176	0.0396428	0.0674314	-0.141399
GOBP_EMBRYONIC_MORPHOGENESIS	-0.0627828	-0.20979	-0.127012	0.113974	-0.0850043	-0.125981
GOBP_EMBRYONIC_NEUROCRANIUM_MORPHOGENESIS	-0.293184	-0.175926	-0.660036	0.616322	-0.0700554	0.133201
GOBP_EMBRYONIC_ORGAN_DEVELOPMENT	-0.0266103	-0.183743	-0.199085	0.0919684	-0.0227744	-0.172406
GOBP_EMBRYONIC_ORGAN_MORPHOGENESIS	0.11016	-0.226461	-0.189797	0.260559	0.0447909	-0.167037
GOBP_EMBRYONIC_PATTERN_SPECIFICATION	0.272442	-0.234202	-0.262623	0.250302	0.0562796	-0.117894
GOBP_EMBRYONIC_PLACENTA_DEVELOPMENT	0.0259226	-0.0870811	-0.179523	0.05842	0.0128828	-0.0882039
GOBP_EMBRYONIC_PLACENTA_MORPHOGENESIS	0.176809	-0.412366	-0.178403	0.287482	-0.11547	0.0100831
GOBP_EMBRYONIC_PROCESS_INVOLVED_IN_FEMALE_PREGNANCY	-0.28314	-0.402712	-0.630186	0.493906	0.467947	0.293136
GOBP_EMBRYONIC_RETINA_MORPHOGENESIS_IN_CAMERA_TYPE_EYE	-0.139083	-0.0447488	0.774277	-0.596415	-0.220382	-0.00239464
GOBP_EMBRYONIC_SKELETAL_JOINT_DEVELOPMENT	-0.0597033	-0.084921	-0.380233	0.499227	0.362281	-0.318658
GOBP_EMBRYONIC_SKELETAL_JOINT_MORPHOGENESIS	0.0679995	0.0118531	-0.462305	0.530775	0.235255	-0.210802
GOBP_EMBRYONIC_SKELETAL_SYSTEM_DEVELOPMENT	0.143137	-0.193499	-0.279433	0.304612	0.25252	-0.306633
GOBP_EMBRYONIC_SKELETAL_SYSTEM_MORPHOGENESIS	0.18117	-0.179281	-0.315068	0.382597	0.20079	-0.252141
GOBP_EMBRYONIC_VISCEROCRANIUM_MORPHOGENESIS	-0.0808668	-0.0903973	-0.228737	0.304726	-0.0760046	-0.0629444
GOBP_ENAMEL_MINERALIZATION	0.039791	-0.125486	-0.47836	-0.316543	-0.0627492	-0.144837
GOBP_ENDOCANNABINOID_SIGNALING_PATHWAY	0.610252	-0.374263	-0.57972	0.0739205	0.245951	0.239968
GOBP_ENDOCARDIAL_CELL_DIFFERENTIATION	0.221501	0.229433	0.0997661	-0.253878	0.169518	-0.507657
GOBP_ENDOCARDIAL_CUSHION_DEVELOPMENT	0.210724	-0.180425	0.147935	0.364867	0.00686518	-0.374339
GOBP_ENDOCARDIAL_CUSHION_FORMATION	0.24014	-0.224381	0.14742	0.429513	0.0902988	-0.472739
GOBP_ENDOCARDIAL_CUSHION_MORPHOGENESIS	0.212356	-0.293901	0.246606	0.400079	0.0344952	-0.433159
GOBP_ENDOCARDIAL_CUSHION_TO_MESENCHYMAL_TRANSITION	-0.0843195	0.270853	0.289631	0.665717	-0.130864	-0.314324
GOBP_ENDOCARDIUM_DEVELOPMENT	0.170423	-0.134127	0.189311	-0.182778	0.0252473	-0.293589
GOBP_ENDOCARDIUM_MORPHOGENESIS	0.293215	0.15615	0.385806	-0.433587	-0.0572168	-0.0246874
GOBP_ENDOCHONDRAL_BONE_MORPHOGENESIS	0.140104	0.00288164	-0.237535	0.316748	-0.15382	0.0548226
GOBP_ENDOCRINE_HORMONE_SECRETION	-0.133115	-0.325686	-0.127411	0.2062	-0.000971331	-0.229115
GOBP_ENDOCRINE_PANCREAS_DEVELOPMENT	-0.279931	-0.448201	0.0322304	0.213017	-0.0309049	0.0959259
GOBP_ENDOCRINE_PROCESS	-0.175754	-0.21097	-0.0680962	0.221385	0.0381372	0.0108967
GOBP_ENDOCRINE_SYSTEM_DEVELOPMENT	-0.0657309	-0.284118	0.02331	0.245989	0.0373018	-0.127074
GOBP_ENDOCYTIC_RECYCLING	-0.191692	-0.273169	-0.178761	0.133638	-0.307832	-0.0780572
GOBP_ENDOCYTOSIS	-0.161976	-0.275155	-0.195123	0.00766431	-0.231729	-0.0328784
GOBP_ENDOCYTOSIS_INVOLVED_IN_VIRAL_ENTRY_INTO_HOST_CELL	0.552597	-0.572439	-0.387176	0.398259	-0.0388334	0.0544098
GOBP_ENDODERM_DEVELOPMENT	-0.159116	-0.0266199	-0.229543	0.225194	-0.148747	-0.212392
GOBP_ENDODERM_FORMATION	-0.258212	-0.00300691	-0.119897	0.216614	-0.247372	-0.256814
GOBP_ENDODERMAL_CELL_DIFFERENTIATION	-0.269628	-0.023156	-0.205232	0.228029	-0.121959	-0.27413
GOBP_ENDODERMAL_CELL_FATE_COMMITMENT	-0.470989	-0.0969337	-0.22404	-0.326782	-0.10694	0.020723
GOBP_ENDODERMAL_CELL_FATE_SPECIFICATION	-0.578318	-0.323475	-0.250051	-0.503534	-0.194945	0.249274
GOBP_ENDOMEMBRANE_SYSTEM_ORGANIZATION	-0.203958	-0.219388	-0.0568726	-0.0914432	-0.190649	-0.05775
GOBP_ENDONUCLEOLYTIC_CLEAVAGE_IN_5_ETS_OF_TRICISTRONIC_RRNA_TRANSCRIPT_SSU_RRNA_5_8S_RRNA_LSU_RRNA	-0.609809	-0.270044	0.487864	-0.535485	0.113948	-0.388974
GOBP_ENDONUCLEOLYTIC_CLEAVAGE_IN_ITS1_TO_SEPARATE_SSU_RRNA_FROM_5_8S_RRNA_AND_LSU_RRNA_FROM_TRICISTRONIC_RRNA_TRANSCRIPT_SSU_RRNA_5_8S_RRNA_LSU_RRNA	-0.652942	0.119089	0.189368	-0.466806	-0.174082	-0.297513
GOBP_ENDONUCLEOLYTIC_CLEAVAGE_INVOLVED_IN_RRNA_PROCESSING	-0.563509	-0.13945	0.262939	-0.491637	-0.350589	-0.264914
GOBP_ENDOPLASMIC_RETICULUM_CALCIUM_ION_HOMEOSTASIS	-0.191555	0.0592613	-0.00591162	0.0918508	-0.405502	0.163045
GOBP_ENDOPLASMIC_RETICULUM_LOCALIZATION	-0.33751	-0.178547	-0.0734738	0.369496	0.113704	0.194394
GOBP_ENDOPLASMIC_RETICULUM_MANNOSE_TRIMMING	-0.580281	-0.408858	-0.704486	-0.0598444	-0.349074	-0.148512
GOBP_ENDOPLASMIC_RETICULUM_MEMBRANE_ORGANIZATION	-0.46384	0.0218079	0.165976	-0.295736	-0.0177572	0.00335734
GOBP_ENDOPLASMIC_RETICULUM_ORGANIZATION	-0.403669	-0.157195	0.029286	-0.257223	-0.22481	-0.124971
GOBP_ENDOPLASMIC_RETICULUM_PLASMA_MEMBRANE_TETHERING	-0.206427	0.223816	0.183099	0.389105	-0.103149	-0.472524
GOBP_ENDOPLASMIC_RETICULUM_TO_CYTOSOL_TRANSPORT	-0.521637	-0.00685121	0.129331	-0.127231	-0.267038	0.229714
GOBP_ENDOPLASMIC_RETICULUM_TO_GOLGI_VESICLE_MEDIATED_TRANSPORT	-0.321199	-0.177767	-0.0250469	-0.11556	-0.0102509	-0.210038
GOBP_ENDOPLASMIC_RETICULUM_TUBULAR_NETWORK_ORGANIZATION	-0.0292808	0.101151	-0.0825162	-0.491808	0.0575321	-0.192416
GOBP_ENDOPLASMIC_RETICULUM_UNFOLDED_PROTEIN_RESPONSE	-0.366857	-0.109086	-0.0921333	-0.179441	-0.169798	-0.00318537
GOBP_ENDOSOMAL_LUMEN_ACIDIFICATION	-0.2876	-0.607429	0.544753	0.185095	-0.2527	0.0617941
GOBP_ENDOSOMAL_TRANSPORT	-0.051318	-0.302306	-0.211968	0.0427266	-0.175564	-0.113032
GOBP_ENDOSOMAL_VESICLE_FUSION	0.333896	-0.58923	-0.259442	0.0466663	-0.437153	0.22189
GOBP_ENDOSOME_ORGANIZATION	0.184368	-0.466806	-0.120901	0.148681	-0.130302	-0.221882
GOBP_ENDOSOME_TO_LYSOSOME_TRANSPORT	-0.00903482	-0.433377	-0.165011	-0.0683551	0.193295	-0.124289
GOBP_ENDOSOME_TO_LYSOSOME_TRANSPORT_VIA_MULTIVESICULAR_BODY_SORTING_PATHWAY	0.421164	-0.560092	-0.0505461	0.0725276	0.285659	-0.470155
GOBP_ENDOSOME_TO_PLASMA_MEMBRANE_PROTEIN_TRANSPORT	0.019624	-0.287363	-0.103318	0.172834	-0.278508	0.0248509
GOBP_ENDOSOME_TRANSPORT_VIA_MULTIVESICULAR_BODY_SORTING_PATHWAY	-0.0850007	-0.368788	-0.231742	0.0410642	0.019057	-0.322892
GOBP_ENDOTHELIAL_CELL_ACTIVATION	-0.306038	-0.401373	-0.322219	0.564859	-0.17072	-0.0322626
GOBP_ENDOTHELIAL_CELL_APOPTOTIC_PROCESS	-0.544814	-0.317846	-0.276372	-0.00181563	-0.356962	-0.238669
GOBP_ENDOTHELIAL_CELL_CHEMOTAXIS	0.245734	-0.0429144	-0.0652811	0.38078	-0.186305	-0.300108
GOBP_ENDOTHELIAL_CELL_DEVELOPMENT	-0.268172	-0.172598	-0.261676	-0.126565	-0.300654	-0.297614
GOBP_ENDOTHELIAL_CELL_FATE_COMMITMENT	0.463554	-0.137946	-0.312826	0.0554221	0.00505041	-0.300773
GOBP_ENDOTHELIAL_CELL_MATRIX_ADHESION	0.570487	-0.191467	-0.374431	0.269626	0.451883	-0.355012
GOBP_ENDOTHELIAL_CELL_MIGRATION	-0.24657	-0.2167	-0.145666	0.0730125	-0.174107	-0.100764
GOBP_ENDOTHELIAL_CELL_MORPHOGENESIS	-0.41751	-0.373531	-0.662099	-0.234165	-0.217041	-0.578244
GOBP_ENDOTHELIAL_CELL_PROLIFERATION	-0.127214	-0.222081	-0.135633	0.0901352	-0.0617816	-0.148178
GOBP_ENDOTHELIN_RECEPTOR_SIGNALING_PATHWAY	-0.345355	-0.390225	-0.245346	-0.236412	0.268727	-0.101154
GOBP_ENDOTHELIUM_DEVELOPMENT	-0.214549	-0.180396	-0.228993	0.0159072	-0.296342	-0.230027
GOBP_ENERGY_DERIVATION_BY_OXIDATION_OF_ORGANIC_COMPOUNDS	-0.294442	0.0750769	0.04846	-0.330684	-0.231646	-0.248936
GOBP_ENERGY_HOMEOSTASIS	0.0831701	-0.117658	-0.0788785	-0.161173	-0.0938015	-0.241075
GOBP_ENERGY_RESERVE_METABOLIC_PROCESS	0.0977404	0.0480381	-0.0724044	-0.212214	0.0592632	-0.154863
GOBP_ENGULFMENT_OF_APOPTOTIC_CELL	-0.368522	0.0986304	0.136113	0.309642	-0.227981	-0.0351389
GOBP_ENSHEATHMENT_OF_NEURONS	-0.243143	-0.198705	-0.242923	0.0221615	-0.31195	0.0442244
GOBP_ENTERIC_NERVOUS_SYSTEM_DEVELOPMENT	0.0699133	-0.178475	-0.143246	-0.211059	0.427186	0.177967
GOBP_ENTEROENDOCRINE_CELL_DIFFERENTIATION	-0.128387	-0.434307	0.0542578	0.244971	-0.0937659	0.0932568
GOBP_ENTRAINMENT_OF_CIRCADIAN_CLOCK	-0.220884	-0.0139625	-0.266385	-0.212506	-0.187468	0.0386594
GOBP_ENTRY_INTO_HOST	-0.277419	-0.287879	-0.205345	0.0163368	-0.369391	-0.161103
GOBP_ENTRY_OF_BACTERIUM_INTO_HOST_CELL	0.276911	-0.701754	-0.202204	0.401474	-0.288132	0.192146
GOBP_ENUCLEATE_ERYTHROCYTE_DIFFERENTIATION	0.192324	-0.128136	0.00616179	-0.427847	-0.426281	0.0376894
GOBP_ENZYME_DIRECTED_RRNA_PSEUDOURIDINE_SYNTHESIS	-0.527439	-0.159607	0.0127528	0.134853	0.122299	-0.149534
GOBP_ENZYME_LINKED_RECEPTOR_PROTEIN_SIGNALING_PATHWAY	-0.145323	-0.20517	-0.136108	0.10956	-0.105785	-0.106503
GOBP_EOSINOPHIL_ACTIVATION	-0.453205	-0.253201	0.0860397	0.284643	-0.653535	0.134773
GOBP_EOSINOPHIL_CHEMOTAXIS	-0.250079	-0.394637	-0.255898	0.0621092	-0.346337	-0.0416428
GOBP_EOSINOPHIL_DIFFERENTIATION	0.434486	0.305505	-0.607146	-0.240484	0.581677	0.40859
GOBP_EOSINOPHIL_MEDIATED_IMMUNITY	-0.420713	-0.129111	-0.0484111	0.202877	-0.598306	0.192446
GOBP_EOSINOPHIL_MIGRATION	-0.343077	-0.36335	-0.112569	0.0393513	-0.381354	0.110758
GOBP_EPHRIN_RECEPTOR_SIGNALING_PATHWAY	0.165464	-0.0928261	-0.0674587	0.29238	-0.33808	0.123286
GOBP_EPIBOLY	-0.328159	-0.0446115	-0.482533	0.272278	-0.321159	-0.0542555
GOBP_EPIDERMAL_CELL_DIFFERENTIATION	-0.0110864	-0.110125	-0.0825027	0.0573091	-0.112481	-0.0432426
GOBP_EPIDERMIS_DEVELOPMENT	-0.0583426	-0.219854	-0.103541	0.0830848	-0.189722	-0.11354
GOBP_EPIDERMIS_MORPHOGENESIS	0.12509	-0.27018	-0.0998273	0.227742	0.0994714	-0.199142
GOBP_EPIGENETIC_MAINTENANCE_OF_CHROMATIN_IN_TRANSCRIPTION_COMPETENT_CONFORMATION	-0.437581	-0.210335	-0.201106	-0.508816	0.223683	0.270219
GOBP_EPINEPHRINE_SECRETION	-0.60457	-0.631562	-0.786104	-0.434185	-0.287767	-0.730536
GOBP_EPINEPHRINE_TRANSPORT	-0.451831	-0.433954	-0.640582	-0.343359	-0.274616	-0.61795
GOBP_EPITHELIAL_CELL_APOPTOTIC_PROCESS	-0.338223	-0.30504	-0.169563	0.0513751	-0.307185	-0.124076
GOBP_EPITHELIAL_CELL_CELL_ADHESION	0.0624751	-0.162291	-0.0401621	-0.00587908	0.092942	0.00482765
GOBP_EPITHELIAL_CELL_DEVELOPMENT	-0.150036	-0.221909	-0.18598	0.0749159	-0.196529	-0.133734
GOBP_EPITHELIAL_CELL_DIFFERENTIATION	-0.117769	-0.201707	-0.191591	0.116842	-0.178435	-0.0879539
GOBP_EPITHELIAL_CELL_DIFFERENTIATION_INVOLVED_IN_KIDNEY_DEVELOPMENT	0.0847293	-0.272272	-0.254259	0.246187	0.0883783	-0.0844111
GOBP_EPITHELIAL_CELL_DIFFERENTIATION_INVOLVED_IN_PROSTATE_GLAND_DEVELOPMENT	0.139274	0.315895	0.123993	-0.117851	-0.601808	-0.146209
GOBP_EPITHELIAL_CELL_FATE_COMMITMENT	0.421787	-0.0922542	-0.252163	-0.00512136	-0.0320463	-0.258683
GOBP_EPITHELIAL_CELL_MATURATION	0.279749	0.104045	-0.175222	0.506359	-0.245375	-0.287609
GOBP_EPITHELIAL_CELL_MORPHOGENESIS	-0.276475	-0.275698	-0.478015	-0.0733448	0.0267681	-0.162309
GOBP_EPITHELIAL_CELL_PROLIFERATION	-0.109949	-0.166028	-0.135743	0.133268	-0.0534562	-0.152434
GOBP_EPITHELIAL_CELL_PROLIFERATION_INVOLVED_IN_LUNG_MORPHOGENESIS	-0.455094	-0.686485	-0.43356	0.575922	-0.072824	0.333985
GOBP_EPITHELIAL_CELL_PROLIFERATION_INVOLVED_IN_PROSTATE_GLAND_DEVELOPMENT	-0.340381	0.102507	0.0142828	-0.213887	-0.589651	0.136342
GOBP_EPITHELIAL_CELL_PROLIFERATION_INVOLVED_IN_SALIVARY_GLAND_MORPHOGENESIS	-0.942486	-0.87538	-0.87538	-0.87538	-0.910118	-0.87538
GOBP_EPITHELIAL_CILIUM_MOVEMENT_INVOLVED_IN_DETERMINATION_OF_LEFT_RIGHT_ASYMMETRY	0.505673	-0.0174991	-0.347257	-0.336473	0.0225946	-0.177919
GOBP_EPITHELIAL_FLUID_TRANSPORT	-0.477252	-0.404034	-0.190749	-0.303788	0.42953	0.47138
GOBP_EPITHELIAL_MESENCHYMAL_CELL_SIGNALING	0.61993	0.0339192	-0.677577	0.609709	0.465029	-0.101329
GOBP_EPITHELIAL_STRUCTURE_MAINTENANCE	-0.316116	-0.424529	-0.35015	-0.489842	-0.223252	-0.0668175
GOBP_EPITHELIAL_TO_MESENCHYMAL_TRANSITION	-0.110703	-0.0850628	-0.13995	0.137358	-0.15437	-0.259212
GOBP_EPITHELIAL_TO_MESENCHYMAL_TRANSITION_INVOLVED_IN_ENDOCARDIAL_CUSHION_FORMATION	0.209094	-0.0311457	0.338965	0.372573	-0.0917227	-0.48958
GOBP_EPITHELIAL_TUBE_BRANCHING_INVOLVED_IN_LUNG_MORPHOGENESIS	-0.568304	-0.173703	-0.431132	-0.135254	-0.559883	-0.155639
GOBP_EPITHELIAL_TUBE_FORMATION	-0.161143	-0.30126	-0.129553	0.0245419	-0.148329	-0.0919986
GOBP_EPITHELIAL_TUBE_MORPHOGENESIS	-0.168071	-0.245145	-0.270696	-0.00361148	-0.180682	-0.150907
GOBP_EPITHELIUM_DEVELOPMENT	-0.104269	-0.227823	-0.201535	0.108236	-0.160002	-0.0949902
GOBP_EPOXIDE_METABOLIC_PROCESS	0.292368	-0.336387	-0.454145	-0.0935388	-0.127102	-0.353397
GOBP_EPOXYGENASE_P450_PATHWAY	0.51614	-0.304499	-0.20428	0.422493	0.338055	0.0618422
GOBP_EQUILIBRIOCEPTION	0.520242	-0.452275	0.21706	0.409915	-0.400966	0.282983
GOBP_ER_ASSOCIATED_MISFOLDED_PROTEIN_CATABOLIC_PROCESS	-0.600374	-0.631621	-0.680086	-0.385005	-0.695731	-0.332535
GOBP_ER_NUCLEUS_SIGNALING_PATHWAY	-0.26664	0.02182	-0.0744659	0.0326088	-0.21813	-0.20957
GOBP_ER_OVERLOAD_RESPONSE	-0.275676	0.509535	0.30308	0.199779	-0.453958	-0.404849
GOBP_ERAD_PATHWAY	-0.3811	-0.177922	-0.24857	-0.187777	-0.323589	0.0074496
GOBP_ERBB_SIGNALING_PATHWAY	-0.203956	-0.133966	-0.0555988	-0.121089	-0.168348	0.20311
GOBP_ERBB2_SIGNALING_PATHWAY	0.0585967	-0.174447	-0.368829	0.0843826	0.155247	0.526123
GOBP_ERK1_AND_ERK2_CASCADE	-0.14202	-0.275395	-0.158313	0.126236	-0.2382	-0.103995
GOBP_ERROR_FREE_TRANSLESION_SYNTHESIS	-0.119624	-0.0409205	-0.385775	0.210136	-0.407417	0.117562
GOBP_ERROR_PRONE_TRANSLESION_SYNTHESIS	0.270814	-0.557402	-0.217919	-0.266597	0.313706	0.296508
GOBP_ERYTHROCYTE_DEVELOPMENT	-0.267659	-0.164693	-0.271499	-0.30921	0.106832	0.413131
GOBP_ERYTHROCYTE_HOMEOSTASIS	-0.326194	-0.284986	-0.153145	-0.194496	-0.220404	-0.112297
GOBP_ERYTHROCYTE_MATURATION	-0.453715	-0.123132	-0.132024	-0.0354772	-0.109161	0.399196
GOBP_ESCRT_COMPLEX_DISASSEMBLY	0.103176	-0.33092	0.0556957	0.411288	-0.227086	-0.178288
GOBP_ESTABLISHMENT_OF_BLOOD_BRAIN_BARRIER	-0.608747	0.0773986	0.124771	0.0733327	0.423905	-0.0904283
GOBP_ESTABLISHMENT_OF_CELL_POLARITY	-0.232034	-0.139678	0.0090007	-0.00761644	-0.250794	0.0213804
GOBP_ESTABLISHMENT_OF_CENTROSOME_LOCALIZATION	-0.0219238	0.105363	-0.329345	-0.281683	0.121866	0.0128351
GOBP_ESTABLISHMENT_OF_ENDOTHELIAL_BARRIER	-0.28269	-0.197209	-0.121488	-0.0592521	-0.328903	-0.247509
GOBP_ESTABLISHMENT_OF_ENDOTHELIAL_INTESTINAL_BARRIER	-0.254021	-0.36298	-0.195974	0.165953	-0.328659	0.0443353
GOBP_ESTABLISHMENT_OF_EPITHELIAL_CELL_APICAL_BASAL_POLARITY	-0.451247	-0.441045	0.138251	0.438531	-0.398559	0.403326
GOBP_ESTABLISHMENT_OF_EPITHELIAL_CELL_POLARITY	-0.251084	-0.252016	-0.107198	0.279921	-0.328463	0.275296
GOBP_ESTABLISHMENT_OF_GOLGI_LOCALIZATION	-0.271966	-0.317456	-0.202313	0.243743	-0.149683	0.33446
GOBP_ESTABLISHMENT_OF_LEFT_RIGHT_ASYMMETRY	0.248293	-0.103323	-0.647278	-0.292627	0.187537	-0.620214
GOBP_ESTABLISHMENT_OF_LYMPHOCYTE_POLARITY	-0.403435	-0.129962	0.229931	0.332494	-0.546829	0.333004
GOBP_ESTABLISHMENT_OF_MEIOTIC_SPINDLE_LOCALIZATION	0.275777	0.138032	0.48154	-0.345196	-0.238698	-0.0483698
GOBP_ESTABLISHMENT_OF_MITOCHONDRION_LOCALIZATION	-0.0482312	0.0185515	-0.289922	0.0374983	-0.114082	-0.291476
GOBP_ESTABLISHMENT_OF_MITOTIC_SPINDLE_LOCALIZATION	-0.144888	-0.0935713	-0.0127694	-0.16269	-0.00247017	0.027358
GOBP_ESTABLISHMENT_OF_ORGANELLE_LOCALIZATION	-0.217509	-0.246689	-0.0775519	-0.0869065	-0.181161	0.105772
GOBP_ESTABLISHMENT_OF_PIGMENT_GRANULE_LOCALIZATION	-0.0755385	-0.103448	-0.257263	0.112965	0.0920616	-0.341149
GOBP_ESTABLISHMENT_OF_PLANAR_POLARITY_INVOLVED_IN_NEURAL_TUBE_CLOSURE	0.148945	-0.238892	-0.15444	0.365962	-0.441408	-0.149571
GOBP_ESTABLISHMENT_OF_PLANAR_POLARITY_OF_EMBRYONIC_EPITHELIUM	0.121441	-0.0744676	-0.145336	0.249321	-0.341848	-0.239582
GOBP_ESTABLISHMENT_OF_PROTEIN_LOCALIZATION	-0.253207	-0.214421	-0.0674921	-0.0939493	-0.18727	-0.118097
GOBP_ESTABLISHMENT_OF_PROTEIN_LOCALIZATION_TO_CHROMATIN	-0.72688	0.000217202	0.312122	0.507028	-0.263055	-0.0178611
GOBP_ESTABLISHMENT_OF_PROTEIN_LOCALIZATION_TO_CHROMOSOME	-0.329867	0.0653246	0.270228	-0.242117	-0.106705	-0.00718924
GOBP_ESTABLISHMENT_OF_PROTEIN_LOCALIZATION_TO_ENDOPLASMIC_RETICULUM	-0.467384	-0.263771	-0.0443101	-0.096169	-0.448563	-0.0715861
GOBP_ESTABLISHMENT_OF_PROTEIN_LOCALIZATION_TO_MEMBRANE	-0.32604	-0.133094	0.0140389	-0.0469137	-0.244256	-0.142154
GOBP_ESTABLISHMENT_OF_PROTEIN_LOCALIZATION_TO_MITOCHONDRIAL_MEMBRANE	-0.481534	-0.166872	0.0932051	-0.226729	-0.383693	-0.232084
GOBP_ESTABLISHMENT_OF_PROTEIN_LOCALIZATION_TO_ORGANELLE	-0.269616	-0.192402	-0.0477503	-0.20977	-0.197245	-0.0617265
GOBP_ESTABLISHMENT_OF_PROTEIN_LOCALIZATION_TO_PLASMA_MEMBRANE	-0.212527	-0.00866769	-0.0254648	0.0616206	-0.169006	-0.256118
GOBP_ESTABLISHMENT_OF_PROTEIN_LOCALIZATION_TO_TELOMERE	-0.231835	0.181534	0.253117	-0.35733	-0.0768887	-0.044483
GOBP_ESTABLISHMENT_OF_PROTEIN_LOCALIZATION_TO_VACUOLE	-0.180407	-0.325677	-0.224804	0.0351527	-0.133621	0.0196258
GOBP_ESTABLISHMENT_OF_RNA_LOCALIZATION	-0.281891	-0.267668	-0.0829428	-0.135901	-0.346459	-0.197649
GOBP_ESTABLISHMENT_OF_SISTER_CHROMATID_COHESION	-0.255721	0.0498362	0.350092	-0.348363	0.178866	-0.141701
GOBP_ESTABLISHMENT_OF_SPINDLE_ORIENTATION	-0.0710548	-0.0152258	0.00915973	-0.218843	-0.0941663	-0.109049
GOBP_ESTABLISHMENT_OF_TISSUE_POLARITY	-0.152167	-0.204394	-0.0638853	0.145073	0.0270755	-0.160767
GOBP_ESTABLISHMENT_OR_MAINTENANCE_OF_BIPOLAR_CELL_POLARITY	-0.241401	-0.267792	-0.0483837	0.0348237	-0.133946	0.0675585
GOBP_ESTABLISHMENT_OR_MAINTENANCE_OF_CELL_POLARITY	-0.219482	-0.129338	-0.0794993	0.0221358	-0.211828	0.0656549
GOBP_ESTABLISHMENT_OR_MAINTENANCE_OF_CYTOSKELETON_POLARITY	-0.192915	0.215286	-0.145839	0.0417051	-0.730899	0.2259
GOBP_ESTABLISHMENT_OR_MAINTENANCE_OF_MONOPOLAR_CELL_POLARITY	-0.445432	-0.283459	0.043915	0.235854	-0.390556	0.175482
GOBP_ESTABLISHMENT_OR_MAINTENANCE_OF_TRANSMEMBRANE_ELECTROCHEMICAL_GRADIENT	0.228153	0.255138	0.425981	-0.0846492	-0.199282	-0.255882
GOBP_ESTROGEN_BIOSYNTHETIC_PROCESS	-0.506359	-0.774672	-0.387285	-0.734445	-0.427442	-0.550577
GOBP_ESTROGEN_METABOLIC_PROCESS	-0.337185	-0.558691	-0.460648	-0.382783	-0.406869	-0.412662
GOBP_ESTROUS_CYCLE	-0.000266153	-0.198909	-0.151538	0.485961	0.108677	-0.378405
GOBP_ETHANOL_CATABOLIC_PROCESS	0.53821	-0.425078	-0.664714	0.460414	0.360538	0.0359337
GOBP_ETHANOL_METABOLIC_PROCESS	0.338354	-0.375993	-0.48938	0.496543	0.222317	-0.0331443
GOBP_ETHANOL_OXIDATION	-0.0755258	-0.100244	-0.0973433	0.730006	-0.0499053	-0.291676
GOBP_ETHANOLAMINE_CONTAINING_COMPOUND_METABOLIC_PROCESS	0.0805535	-0.604307	-0.252919	0.399162	-0.333652	-0.176224
GOBP_ETHER_BIOSYNTHETIC_PROCESS	-0.206885	-0.651707	-0.48422	0.212141	0.261435	0.0726728
GOBP_ETHER_METABOLIC_PROCESS	-0.141253	-0.442657	-0.303816	0.204627	0.0798768	-0.183744
GOBP_EXCITATORY_CHEMICAL_SYNAPTIC_TRANSMISSION	0.0236844	0.183251	0.0485252	0.295374	-0.25949	-0.249125
GOBP_EXCITATORY_SYNAPSE_ASSEMBLY	-0.296313	-0.422983	-0.339625	0.334777	0.00280532	0.00378372
GOBP_EXCRETION	-0.00591091	-0.0353197	-0.195007	-0.0154139	0.237266	-0.00138127
GOBP_EXECUTION_PHASE_OF_APOPTOSIS	-0.308558	-0.216152	0.0955359	-0.209246	-0.268972	0.0967279
GOBP_EXIT_FROM_MITOSIS	-0.23584	0.049307	-0.0176022	-0.157843	-0.287365	-0.24931
GOBP_EXOCRINE_PANCREAS_DEVELOPMENT	0.621515	-0.735422	0.126581	-0.400277	0.49948	-0.422134
GOBP_EXOCRINE_SYSTEM_DEVELOPMENT	-0.199766	-0.405748	-0.263582	-0.00474945	-0.179532	-0.225578
GOBP_EXOCYST_LOCALIZATION	0.264652	-0.321314	-0.143416	0.573646	-0.0127153	-0.113431
GOBP_EXOCYTIC_PROCESS	-0.0545696	-0.430646	-0.151213	0.24595	-0.0304336	-0.0077596
GOBP_EXOCYTOSIS	-0.210106	-0.262329	-0.0564598	0.0600716	-0.0843626	0.00530071
GOBP_EXONUCLEOLYTIC_CATABOLISM_OF_DEADENYLATED_MRNA	0.0259287	0.191254	0.0458869	-0.249253	-0.0840135	-0.260484
GOBP_EXPLORATION_BEHAVIOR	-0.347664	-0.237929	-0.165848	0.108097	0.340313	-0.0614303
GOBP_EXPORT_ACROSS_PLASMA_MEMBRANE	0.23731	0.100351	-0.367936	-0.136408	0.0389782	-0.115401
GOBP_EXPORT_FROM_CELL	-0.0934921	-0.218005	-0.165131	0.01907	-0.081367	-0.0969332
GOBP_EXTERNAL_ENCAPSULATING_STRUCTURE_ORGANIZATION	-0.295444	-0.273176	-0.214215	0.25451	-0.176333	-0.207718
GOBP_EXTRACELLULAR_EXOSOME_ASSEMBLY	-0.37671	-0.388332	0.198079	0.596927	0.506924	-0.520553
GOBP_EXTRACELLULAR_MATRIX_ASSEMBLY	-0.555068	-0.230877	0.0135963	0.0452881	-0.299301	-0.0068027
GOBP_EXTRACELLULAR_MATRIX_CELL_SIGNALING	-0.175253	-0.376415	0.0793065	0.0652066	0.10678	0.32246
GOBP_EXTRACELLULAR_MATRIX_CONSTITUENT_SECRETION	0.337176	-0.0228553	-0.00257881	0.190106	-0.213839	-0.0848897
GOBP_EXTRACELLULAR_MATRIX_DISASSEMBLY	-0.366537	-0.202665	-0.4694	0.282722	-0.219032	-0.198917
GOBP_EXTRACELLULAR_REGULATION_OF_SIGNAL_TRANSDUCTION	-0.0532363	-0.40835	-0.338895	0.626802	-0.14888	-0.365126
GOBP_EXTRACELLULAR_TRANSPORT	0.260508	-0.0131712	0.0243106	0.0961135	0.084996	-0.254622
GOBP_EXTRACELLULAR_VESICLE_BIOGENESIS	-0.250941	-0.223017	0.154763	0.374432	-0.237149	-0.107063
GOBP_EXTRAEMBRYONIC_MEMBRANE_DEVELOPMENT	-0.158524	-0.279241	0.272476	-0.123032	0.128894	-0.241705
GOBP_EXTRINSIC_APOPTOTIC_SIGNALING_PATHWAY	-0.306358	-0.207041	-0.196743	0.109255	-0.338964	-0.0997225
GOBP_EXTRINSIC_APOPTOTIC_SIGNALING_PATHWAY_VIA_DEATH_DOMAIN_RECEPTORS	-0.319939	-0.262114	-0.217135	0.0107256	-0.363442	-0.160421
GOBP_EYE_MORPHOGENESIS	-0.0585381	-0.252257	-0.0784109	0.0175663	-0.163232	-0.202206
GOBP_EYE_PHOTORECEPTOR_CELL_DEVELOPMENT	0.196442	-0.352879	-0.148325	-0.45614	-0.328422	-0.484632
GOBP_EYE_PHOTORECEPTOR_CELL_DIFFERENTIATION	0.169755	-0.307944	-0.0379564	-0.380356	-0.298325	-0.417215
GOBP_EYE_PIGMENTATION	-0.527821	-0.536532	-0.221848	-0.452032	0.396418	0.390851
GOBP_EYELID_DEVELOPMENT_IN_CAMERA_TYPE_EYE	-0.0959069	-0.504899	0.417822	0.258172	-0.298023	-0.251114
GOBP_FACE_DEVELOPMENT	-0.198849	-0.240206	-0.258264	0.144864	0.06602	-0.107621
GOBP_FACIAL_NERVE_MORPHOGENESIS	0.09635	0.0294652	-0.127176	-0.00592622	0.168909	-0.291386
GOBP_FACIAL_NERVE_STRUCTURAL_ORGANIZATION	0.399237	0.0285359	-0.135256	0.189092	0.0893477	-0.0832914
GOBP_FACULTATIVE_HETEROCHROMATIN_ASSEMBLY	-0.315723	-0.143606	0.0517073	0.0719764	-0.554234	0.150568
GOBP_FARNESYL_DIPHOSPHATE_METABOLIC_PROCESS	-0.40875	-0.353601	-0.11689	-0.638232	-0.103505	0.334003
GOBP_FAS_SIGNALING_PATHWAY	-0.317377	0.0289348	0.383195	0.0122403	-0.556797	-0.644519
GOBP_FAT_CELL_DIFFERENTIATION	-0.212397	-0.145339	-0.226905	0.000322817	-0.114266	-0.256873
GOBP_FAT_CELL_PROLIFERATION	0.0754503	-0.193792	-0.190249	0.317346	0.173717	-0.169133
GOBP_FAT_PAD_DEVELOPMENT	-0.646328	0.449948	0.498105	-0.127413	-0.13507	-0.325542
GOBP_FAT_SOLUBLE_VITAMIN_BIOSYNTHETIC_PROCESS	-0.529374	-0.0454346	-0.364585	-0.221731	-0.543774	-0.363103
GOBP_FAT_SOLUBLE_VITAMIN_CATABOLIC_PROCESS	0.536931	-0.5439	0.047619	0.677793	0.655945	-0.147418
GOBP_FAT_SOLUBLE_VITAMIN_METABOLIC_PROCESS	-0.328277	-0.22025	-0.346384	0.0345591	-0.338179	-0.341705
GOBP_FATTY_ACID_ALPHA_OXIDATION	-0.143627	-0.240544	-0.105888	-0.603274	-0.216835	0.266358
GOBP_FATTY_ACID_BETA_OXIDATION	-0.221549	0.122829	-0.0694225	-0.265777	-0.142701	-0.0814251
GOBP_FATTY_ACID_BETA_OXIDATION_USING_ACYL_COA_DEHYDROGENASE	-0.47574	0.324349	0.0620814	-0.361382	0.361689	-0.165461
GOBP_FATTY_ACID_BETA_OXIDATION_USING_ACYL_COA_OXIDASE	-0.416966	-0.307818	-0.252637	0.25061	-0.260386	0.268036
GOBP_FATTY_ACID_BIOSYNTHETIC_PROCESS	-0.105428	-0.198815	-0.182201	-0.120358	-0.04709	-0.125817
GOBP_FATTY_ACID_CATABOLIC_PROCESS	-0.154874	0.195506	-0.104513	-0.264838	-0.138591	-0.0592888
GOBP_FATTY_ACID_DERIVATIVE_BIOSYNTHETIC_PROCESS	-0.193056	-0.20612	-0.420627	-0.0818549	-0.114425	-0.0882248
GOBP_FATTY_ACID_DERIVATIVE_CATABOLIC_PROCESS	-0.532685	-0.323399	-0.0508176	-0.235887	-0.162667	-0.110736
GOBP_FATTY_ACID_DERIVATIVE_METABOLIC_PROCESS	-0.28011	-0.239705	-0.361116	-0.164137	-0.171055	-0.0693903
GOBP_FATTY_ACID_ELONGATION	-0.0755295	0.0766147	0.000222315	0.160401	-0.165899	0.286091
GOBP_FATTY_ACID_ELONGATION_SATURATED_FATTY_ACID	-0.235817	-0.386016	0.0198283	0.303158	0.486259	0.476962
GOBP_FATTY_ACID_HOMEOSTASIS	-0.528182	0.291826	-0.0383085	-0.120042	-0.404849	-0.118851
GOBP_FATTY_ACID_METABOLIC_PROCESS	-0.0962505	-0.102921	-0.170298	-0.0959712	-0.056668	-0.14058
GOBP_FATTY_ACID_OMEGA_OXIDATION	-0.176878	-0.245811	0.403878	0.4234	-0.0861057	-0.375685
GOBP_FATTY_ACID_TRANSMEMBRANE_TRANSPORT	-0.003993	0.142644	-0.301093	0.109079	-0.481389	0.137654
GOBP_FATTY_ACID_TRANSPORT	0.0907461	-0.17696	-0.174213	0.145991	-0.206633	0.0284285
GOBP_FATTY_ACYL_COA_BIOSYNTHETIC_PROCESS	-0.391377	-0.189506	-0.388431	-0.110118	-0.200661	-0.129238
GOBP_FATTY_ACYL_COA_CATABOLIC_PROCESS	-0.225952	0.252715	-0.217255	-0.128133	0.139511	-0.234684
GOBP_FATTY_ACYL_COA_METABOLIC_PROCESS	-0.291776	-0.190826	-0.431005	-0.143211	-0.179024	-0.0741999
GOBP_FC_EPSILON_RECEPTOR_SIGNALING_PATHWAY	-0.0359704	-0.354701	-0.0474089	-0.183581	0.125333	0.245241
GOBP_FC_GAMMA_RECEPTOR_SIGNALING_PATHWAY	-0.173023	-0.530772	0.0987867	0.364151	-0.408852	0.246544
GOBP_FC_RECEPTOR_MEDIATED_INHIBITORY_SIGNALING_PATHWAY	-0.797909	-0.819379	-0.750339	-0.6451	-0.779141	-0.707486
GOBP_FC_RECEPTOR_MEDIATED_STIMULATORY_SIGNALING_PATHWAY	-0.130264	-0.523861	0.0549399	0.150034	-0.390608	0.253299
GOBP_FC_RECEPTOR_SIGNALING_PATHWAY	-0.11995	-0.394449	-0.0364944	0.0735957	-0.0739169	0.186313
GOBP_FEAR_RESPONSE	-0.0920189	0.257222	-0.134106	0.0395647	0.176429	-0.115029
GOBP_FEEDING_BEHAVIOR	0.192144	-0.194675	-0.0305166	-0.0182246	0.244135	0.154873
GOBP_FEMALE_GAMETE_GENERATION	-0.0562168	-0.146108	-0.103332	0.106925	-0.0349828	-0.0606897
GOBP_FEMALE_GENITALIA_DEVELOPMENT	0.2219	-0.0722136	-0.065202	0.325287	-0.336081	-0.0461642
GOBP_FEMALE_MEIOSIS_CHROMOSOME_SEGREGATION	-0.0524044	-0.173621	0.553631	0.565084	-0.656641	0.479713
GOBP_FEMALE_MEIOSIS_I	-0.00704154	0.279378	0.035911	-0.335614	-0.28267	0.107892
GOBP_FEMALE_MEIOTIC_NUCLEAR_DIVISION	-0.100789	0.158096	0.0274349	-0.0161954	-0.300734	0.0956294
GOBP_FEMALE_SEX_DIFFERENTIATION	0.00366161	-0.254622	0.130394	0.391797	-0.185172	-0.145769
GOBP_FERMENTATION	-0.388852	0.340786	0.618231	-0.619586	-0.447045	-0.113846
GOBP_FERTILIZATION	-0.0363001	-0.193309	-0.0797016	-0.123415	-0.040473	-0.167226
GOBP_FEVER_GENERATION	-0.544818	-0.435422	-0.619217	-0.441435	-0.269517	-0.420894
GOBP_FIBRINOLYSIS	-0.174708	-0.19144	-0.567092	0.614976	-0.070826	0.0698833
GOBP_FIBROBLAST_ACTIVATION	-0.438997	-0.160334	0.128926	0.36899	-0.603257	-0.0151827
GOBP_FIBROBLAST_APOPTOTIC_PROCESS	-0.294296	0.068043	0.312432	-0.0728472	-0.289606	-0.0256226
GOBP_FIBROBLAST_GROWTH_FACTOR_PRODUCTION	-0.528012	-0.646085	-0.54416	-0.421929	-0.374288	-0.272663
GOBP_FIBROBLAST_GROWTH_FACTOR_RECEPTOR_SIGNALING_PATHWAY	-0.0500494	-0.163907	-0.127162	0.19662	-0.0727413	-0.137375
GOBP_FIBROBLAST_MIGRATION	-0.111482	-0.35984	-0.0121038	0.179532	-0.313469	0.0974978
GOBP_FIBROBLAST_PROLIFERATION	-0.267842	-0.354543	0.185893	0.313846	-0.350753	0.0531717
GOBP_FILOPODIUM_ASSEMBLY	-0.00339836	-0.192389	-0.0881727	0.242268	-0.143896	0.0221829
GOBP_FLAVIN_CONTAINING_COMPOUND_METABOLIC_PROCESS	-0.588744	-0.232121	-0.143534	-0.0029074	-0.387436	-0.073527
GOBP_FLAVONOID_METABOLIC_PROCESS	0.556652	-0.583166	-0.580679	0.610162	0.308088	-0.0988606
GOBP_FLOOR_PLATE_DEVELOPMENT	0.306075	0.02612	-0.62632	0.134113	0.390692	-0.0955794
GOBP_FLUID_TRANSPORT	-0.478587	-0.00261019	-0.0840168	-0.192056	0.369539	0.257526
GOBP_FOAM_CELL_DIFFERENTIATION	0.223677	-0.200754	-0.103674	0.17922	-0.0899668	-0.299336
GOBP_FOCAL_ADHESION_ASSEMBLY	-0.235919	-0.0791483	-0.288042	0.115251	-0.072608	-0.0889903
GOBP_FOLATE_IMPORT_ACROSS_PLASMA_MEMBRANE	0.743892	-0.494709	-0.449234	0.619937	-0.164305	-0.133318
GOBP_FOLATE_TRANSMEMBRANE_TRANSPORT	0.38891	-0.162747	-0.477113	0.636539	-0.0600022	-0.22813
GOBP_FOLIC_ACID_CONTAINING_COMPOUND_BIOSYNTHETIC_PROCESS	-0.696915	0.214394	-0.173865	-0.28109	-0.333886	0.194367
GOBP_FOLIC_ACID_CONTAINING_COMPOUND_CATABOLIC_PROCESS	-0.290834	0.682149	-0.466974	-0.548792	0.00477245	0.234994
GOBP_FOLIC_ACID_CONTAINING_COMPOUND_METABOLIC_PROCESS	-0.253124	0.175721	-0.320481	-0.172185	-0.187039	-0.0940884
GOBP_FOLIC_ACID_METABOLIC_PROCESS	-0.0647303	0.193929	-0.328864	0.117081	-0.0143634	-0.348654
GOBP_FOLIC_ACID_TRANSPORT	0.364239	0.333996	-0.49984	0.402701	0.137721	-0.384099
GOBP_FOLLICLE_STIMULATING_HORMONE_SECRETION	0.428041	-0.267443	-0.179338	0.712077	0.150087	-0.0255602
GOBP_FOREBRAIN_CELL_MIGRATION	-0.315143	-0.359787	-0.301378	0.105803	-0.210499	-0.233037
GOBP_FOREBRAIN_DEVELOPMENT	-0.191011	-0.29755	-0.121002	0.0599751	-0.155881	-0.00491279
GOBP_FOREBRAIN_DORSAL_VENTRAL_PATTERN_FORMATION	-0.521555	-0.817901	-0.0150939	0.877729	0.592545	0.00903851
GOBP_FOREBRAIN_GENERATION_OF_NEURONS	-0.188163	-0.277215	-0.0831853	0.309989	-0.0434707	0.146725
GOBP_FOREBRAIN_MORPHOGENESIS	-0.0489152	-0.561344	-0.23833	0.243796	-0.367066	0.0793991
GOBP_FOREBRAIN_NEUROBLAST_DIVISION	-0.609401	0.227384	0.442388	-0.466299	0.443569	0.14627
GOBP_FOREBRAIN_NEURON_DEVELOPMENT	0.132747	-0.419972	-0.365683	0.311896	0.249272	0.0905568
GOBP_FOREBRAIN_NEURON_DIFFERENTIATION	-0.0322795	-0.332559	-0.214741	0.301984	0.0145765	0.0623059
GOBP_FOREBRAIN_NEURON_FATE_COMMITMENT	-0.406116	0.016146	0.240044	-0.246552	0.00221964	0.613747
GOBP_FOREBRAIN_RADIAL_GLIAL_CELL_DIFFERENTIATION	-0.674776	0.00274246	0.285626	0.450936	-0.141709	0.245124
GOBP_FOREBRAIN_REGIONALIZATION	0.0483217	-0.30618	0.0627122	0.531218	0.049091	0.0102033
GOBP_FOREBRAIN_VENTRICULAR_ZONE_PROGENITOR_CELL_DIVISION	-0.101091	-0.310332	-0.733753	0.414469	0.905858	-0.189587
GOBP_FOREGUT_MORPHOGENESIS	-0.016189	0.272125	-0.389815	-0.19105	-0.293568	0.54229
GOBP_FORELIMB_MORPHOGENESIS	-0.198684	0.0139998	-0.327685	0.193014	0.24546	-0.224034
GOBP_FORMATE_METABOLIC_PROCESS	0.00952383	0.0969988	-0.668332	-0.555156	-0.227682	0.545692
GOBP_FORMATION_OF_ANATOMICAL_BOUNDARY	0.76774	-0.407577	-0.127357	-0.654898	0.355448	-0.717112
GOBP_FORMATION_OF_EXTRACHROMOSOMAL_CIRCULAR_DNA	-0.303646	-0.0363624	0.388189	0.190169	-0.254233	-0.401125
GOBP_FORMATION_OF_PRIMARY_GERM_LAYER	-0.181467	-0.0617759	-0.219069	0.137057	-0.0161617	-0.115534
GOBP_FORMATION_OF_TRANSLATION_PREINITIATION_COMPLEX	-0.532584	-0.284867	-0.104461	-0.329667	-0.153073	-0.205109
GOBP_FREE_UBIQUITIN_CHAIN_POLYMERIZATION	0.373603	-0.228751	-0.165101	-0.148164	0.182064	-0.02346
GOBP_FRUCTOSE_1_6_BISPHOSPHATE_METABOLIC_PROCESS	-0.478436	0.137215	0.651026	-0.299166	-0.339582	0.186469
GOBP_FRUCTOSE_2_6_BISPHOSPHATE_METABOLIC_PROCESS	0.287109	-0.145325	-0.311092	-0.342827	-0.0863804	0.0683604
GOBP_FRUCTOSE_6_PHOSPHATE_METABOLIC_PROCESS	-0.450656	-0.0877436	0.185714	0.359767	-0.0957521	0.0770939
GOBP_FRUCTOSE_METABOLIC_PROCESS	0.162942	-0.251046	0.0358178	-0.12623	-0.0833797	-0.0417564
GOBP_FRUCTOSE_TRANSMEMBRANE_TRANSPORT	-0.282798	-0.338806	-0.120056	-0.425015	0.194971	-0.429871
GOBP_FUCOSE_CATABOLIC_PROCESS	-0.412189	-0.286804	0.248004	0.656376	-0.465298	0.362332
GOBP_FUCOSE_METABOLIC_PROCESS	-0.300853	-0.436687	0.0245473	0.594322	-0.451368	0.432257
GOBP_FUCOSYLATION	-0.38018	-0.199159	0.482626	0.562445	-0.543204	0.273193
GOBP_FUNGIFORM_PAPILLA_DEVELOPMENT	-0.170439	0.289393	0.0538186	-0.365425	0.23872	-0.249632
GOBP_FUNGIFORM_PAPILLA_MORPHOGENESIS	-0.136349	-0.13977	0.0789941	-0.485654	0.260506	-0.25049
GOBP_FUSION_OF_SPERM_TO_EGG_PLASMA_MEMBRANE_INVOLVED_IN_SINGLE_FERTILIZATION	0.11034	-0.00574585	-0.256057	0.0257517	0.462369	0.0587646
GOBP_G_PROTEIN_COUPLED_ACETYLCHOLINE_RECEPTOR_SIGNALING_PATHWAY	0.235303	-0.576011	-0.138777	0.353069	-0.21848	0.30339
GOBP_G_PROTEIN_COUPLED_GLUTAMATE_RECEPTOR_SIGNALING_PATHWAY	0.579259	0.305584	-0.244805	0.187156	-0.04737	-0.416007
GOBP_G_PROTEIN_COUPLED_OPIOID_RECEPTOR_SIGNALING_PATHWAY	-0.0749025	-0.199579	0.558149	-0.0118436	-0.584744	-0.0289829
GOBP_G_PROTEIN_COUPLED_PURINERGIC_NUCLEOTIDE_RECEPTOR_SIGNALING_PATHWAY	0.43019	-0.0195542	-0.303483	0.129015	-0.0666394	0.0575751
GOBP_G_PROTEIN_COUPLED_PURINERGIC_RECEPTOR_SIGNALING_PATHWAY	-0.228949	-0.348427	-0.169932	0.568695	-0.232837	0.474854
GOBP_G_PROTEIN_COUPLED_RECEPTOR_INTERNALIZATION	-0.0259274	-0.536237	-0.455414	0.399821	-0.140698	-0.308406
GOBP_G_PROTEIN_COUPLED_RECEPTOR_SIGNALING_PATHWAY	-0.0604306	-0.14201	-0.0865016	0.0553277	-0.0895503	-0.0570021
GOBP_G_PROTEIN_COUPLED_RECEPTOR_SIGNALING_PATHWAY_COUPLED_TO_CYCLIC_NUCLEOTIDE_SECOND_MESSENGER	0.455447	0.103351	-0.0993115	-0.0165362	-0.0323367	-0.109433
GOBP_G_PROTEIN_COUPLED_RECEPTOR_SIGNALING_PATHWAY_INVOLVED_IN_HEART_PROCESS	-0.0262045	-0.520778	0.0931494	0.0234055	0.0372705	0.354805
GOBP_G_QUADRUPLEX_DNA_UNWINDING	-0.537262	-0.598134	0.0646553	-0.362518	-0.616129	0.180132
GOBP_G0_TO_G1_TRANSITION	-0.516839	-0.16074	-0.573969	-0.0146456	-0.593097	-0.402416
GOBP_G1_TO_G0_TRANSITION	0.107218	0.177221	0.19019	-0.00464876	-0.411677	-0.00647718
GOBP_G1_TO_G0_TRANSITION_INVOLVED_IN_CELL_DIFFERENTIATION	0.122991	0.0847207	0.340405	0.495326	0.210667	-0.434686
GOBP_G2_MI_TRANSITION_OF_MEIOTIC_CELL_CYCLE	0.736663	0.466377	0.824583	-0.110055	-0.760085	-0.0804105
GOBP_GABAERGIC_NEURON_DIFFERENTIATION	-0.409491	0.543861	0.0207983	0.160292	0.599131	0.25166
GOBP_GALACTOLIPID_BIOSYNTHETIC_PROCESS	-0.241334	0.422574	0.528344	0.0543287	-0.30689	-0.416136
GOBP_GALACTOLIPID_METABOLIC_PROCESS	-0.421447	0.0379654	0.55078	0.066339	0.0384095	-0.303447
GOBP_GALACTOSE_CATABOLIC_PROCESS	-0.340573	-0.141646	-0.642223	0.381146	-0.519936	0.699247
GOBP_GALACTOSE_METABOLIC_PROCESS	0.0135846	0.0695732	-0.358642	0.22399	-0.457253	0.182017
GOBP_GAMETE_GENERATION	-0.159826	-0.220398	-0.116209	-0.110063	-0.179136	-0.103151
GOBP_GAMMA_AMINOBUTYRIC_ACID_METABOLIC_PROCESS	0.146889	-0.253799	-0.392292	0.145793	0.437999	-0.21235
GOBP_GAMMA_AMINOBUTYRIC_ACID_SECRETION	0.0516822	-0.614732	-0.602218	-0.349983	-0.376154	-0.454446
GOBP_GAMMA_AMINOBUTYRIC_ACID_SIGNALING_PATHWAY	0.473148	-0.472227	-0.503668	-0.412036	-0.343222	-0.458231
GOBP_GAMMA_AMINOBUTYRIC_ACID_TRANSPORT	0.0327881	-0.56957	-0.519982	-0.232249	-0.319942	-0.200727
GOBP_GAMMA_DELTA_T_CELL_ACTIVATION	-0.559382	-0.497853	-0.305711	-0.634891	-0.562682	-0.515102
GOBP_GAMMA_DELTA_T_CELL_DIFFERENTIATION	-0.589475	-0.106359	0.328572	-0.0440289	-0.0654274	0.323622
GOBP_GANGLION_DEVELOPMENT	0.424863	-0.282135	-0.320964	0.195832	0.25541	0.100151
GOBP_GANGLIOSIDE_BIOSYNTHETIC_PROCESS	-0.269718	-0.511534	-0.0448675	-0.560472	-0.144299	0.0914511
GOBP_GANGLIOSIDE_BIOSYNTHETIC_PROCESS_VIA_LACTOSYLCERAMIDE	-0.754796	0.0814509	0.594128	-0.58535	0.41826	0.0906839
GOBP_GANGLIOSIDE_CATABOLIC_PROCESS	-0.53167	-0.66955	-0.800882	-0.711188	-0.366939	0.255422
GOBP_GANGLIOSIDE_METABOLIC_PROCESS	-0.345043	-0.53531	-0.483739	-0.555152	-0.238873	0.176465
GOBP_GAP_JUNCTION_ASSEMBLY	0.419318	-0.244791	-0.187057	0.32091	-0.35073	0.0778638
GOBP_GAS_HOMEOSTASIS	0.423619	-0.365248	-0.148128	0.173054	-0.126097	0.331371
GOBP_GAS_TRANSPORT	-0.0791375	0.0952458	0.754396	-0.35045	-0.495495	-0.291712
GOBP_GASTRIC_ACID_SECRETION	-0.0892441	-0.439289	-0.472977	-0.485648	0.397223	0.0211989
GOBP_GASTRIC_MOTILITY	0.626407	-0.13896	-0.497483	0.0354438	0.309564	-0.13802
GOBP_GASTRO_INTESTINAL_SYSTEM_SMOOTH_MUSCLE_CONTRACTION	0.227447	-0.261277	-0.224406	-0.108581	0.648933	-0.0913889
GOBP_GASTRULATION	-0.130777	-0.144248	-0.124325	0.129214	-0.0565328	-0.144126
GOBP_GASTRULATION_WITH_MOUTH_FORMING_SECOND	0.291353	-0.494418	-0.132802	-0.0703523	-0.17744	0.0357835
GOBP_GDP_MANNOSE_METABOLIC_PROCESS	-0.608105	-0.271197	-0.303571	0.240316	-0.0349313	0.300355
GOBP_GDP_METABOLIC_PROCESS	-0.465134	-0.236501	-0.249801	0.178052	-0.434605	0.234943
GOBP_GENE_SILENCING_BY_RNA	-0.2914	-0.21924	-0.206728	-0.182611	-0.261497	-0.264121
GOBP_GENERATION_OF_PRECURSOR_METABOLITES_AND_ENERGY	-0.251421	0.0304715	0.0401947	-0.182126	-0.203157	-0.222506
GOBP_GENITALIA_DEVELOPMENT	-0.00197141	-0.061773	-0.0288922	0.461896	-0.126636	0.0406984
GOBP_GENITALIA_MORPHOGENESIS	-0.0322745	0.412574	0.149655	0.0753765	-0.270797	0.00786897
GOBP_GENOMIC_IMPRINTING	-0.326116	-0.193608	-0.302062	-0.185476	-0.329779	-0.596103
GOBP_GEPHYRIN_CLUSTERING_INVOLVED_IN_POSTSYNAPTIC_DENSITY_ASSEMBLY	-0.720284	-0.847151	-0.135201	0.5724	-0.646631	0.0366716
GOBP_GERM_CELL_DEVELOPMENT	-0.110895	-0.207295	-0.16947	-0.0738236	-0.0843861	-0.103583
GOBP_GERM_CELL_MIGRATION	0.0555431	0.286759	0.650528	-0.245426	0.076227	-0.246683
GOBP_GERM_CELL_PROLIFERATION	-0.558152	-0.147162	-0.0137771	-0.0814861	0.413081	-0.231967
GOBP_GERMINAL_CENTER_B_CELL_DIFFERENTIATION	-0.24562	0.15892	-0.0706994	0.189789	0.0241686	0.0674912
GOBP_GERMINAL_CENTER_FORMATION	-0.00200106	-0.158896	-0.185169	0.157532	-0.310866	-0.0257451
GOBP_GLAND_DEVELOPMENT	-0.119675	-0.10825	-0.153548	0.0433616	-0.170984	-0.105722
GOBP_GLAND_MORPHOGENESIS	-0.273982	-0.163177	-0.180766	0.105795	-0.197252	-0.245244
GOBP_GLANDULAR_EPITHELIAL_CELL_DEVELOPMENT	-0.0631784	-0.390064	0.00534765	0.205348	-0.235418	0.178004
GOBP_GLANDULAR_EPITHELIAL_CELL_DIFFERENTIATION	-0.0703604	-0.341174	0.0626706	0.193547	-0.117109	0.0160485
GOBP_GLIAL_CELL_APOPTOTIC_PROCESS	0.179176	-0.342743	0.0366811	0.221201	0.0459158	-0.204947
GOBP_GLIAL_CELL_DERIVED_NEUROTROPHIC_FACTOR_RECEPTOR_SIGNALING_PATHWAY	-0.13303	-0.25181	0.0582709	0.695157	-0.150275	0.0649353
GOBP_GLIAL_CELL_DEVELOPMENT	-0.280281	-0.260962	-0.337736	0.111166	-0.394526	-0.0990137
GOBP_GLIAL_CELL_DIFFERENTIATION	-0.234388	-0.201328	-0.126163	0.0791402	-0.240365	0.0495033
GOBP_GLIAL_CELL_FATE_COMMITMENT	-0.51607	-0.351976	0.0386358	-0.00325804	0.350476	0.61126
GOBP_GLIAL_CELL_MIGRATION	-0.24309	-0.43317	-0.271852	-0.0457945	-0.331563	-0.20502
GOBP_GLIAL_CELL_PROLIFERATION	-0.488883	-0.364622	-0.213409	-0.0670542	-0.366141	-0.159607
GOBP_GLIOGENESIS	-0.265012	-0.28381	-0.138576	0.0468959	-0.260926	-0.0435937
GOBP_GLOMERULAR_BASEMENT_MEMBRANE_DEVELOPMENT	0.0559082	-0.114527	-0.352808	0.333384	0.263884	-0.418179
GOBP_GLOMERULAR_EPITHELIAL_CELL_DEVELOPMENT	0.487762	-0.39311	-0.431597	0.595963	-0.114068	-0.071638
GOBP_GLOMERULAR_EPITHELIAL_CELL_DIFFERENTIATION	0.291036	-0.315647	-0.33936	0.242889	0.248766	0.207724
GOBP_GLOMERULAR_EPITHELIUM_DEVELOPMENT	0.336389	-0.382237	-0.343258	0.290873	0.138185	0.286014
GOBP_GLOMERULAR_MESANGIAL_CELL_DEVELOPMENT	0.747246	-0.122007	0.697297	-0.0804691	-0.612618	-0.305805
GOBP_GLOMERULAR_MESANGIAL_CELL_PROLIFERATION	0.141228	-0.23123	0.0162054	0.237981	0.226759	-0.364091
GOBP_GLOMERULAR_MESANGIUM_DEVELOPMENT	0.25223	-0.310462	0.188067	0.230295	-0.0300874	-0.252287
GOBP_GLOMERULAR_VISCERAL_EPITHELIAL_CELL_MIGRATION	0.649784	-0.149606	0.113117	-0.0428496	-0.510945	-0.286226
GOBP_GLOMERULUS_DEVELOPMENT	0.143524	-0.331978	0.0213886	0.217599	0.22116	-0.273278
GOBP_GLOMERULUS_MORPHOGENESIS	0.151574	-0.351908	0.0809099	0.494234	0.0839213	-0.370322
GOBP_GLOMERULUS_VASCULATURE_MORPHOGENESIS	-0.408014	-0.475796	0.0948994	0.642282	0.239099	-0.0942155
GOBP_GLUCAN_BIOSYNTHETIC_PROCESS	0.0619986	0.293998	0.0245481	-0.296392	0.219757	-0.376099
GOBP_GLUCOCORTICOID_BIOSYNTHETIC_PROCESS	-0.420976	-0.348145	-0.279504	-0.253109	-0.137155	-0.337505
GOBP_GLUCOCORTICOID_METABOLIC_PROCESS	-0.269394	-0.225688	-0.150085	-0.197098	-0.226817	-0.168071
GOBP_GLUCOCORTICOID_SECRETION	-0.488037	-0.458934	-0.384474	0.113909	0.031174	0.237821
GOBP_GLUCOSAMINE_CONTAINING_COMPOUND_CATABOLIC_PROCESS	0.537225	-0.110726	-0.36715	0.653581	-0.319198	-0.405165
GOBP_GLUCOSAMINE_CONTAINING_COMPOUND_METABOLIC_PROCESS	0.164457	-0.02163	-0.299669	0.346202	-0.141939	-0.17773
GOBP_GLUCOSE_6_PHOSPHATE_METABOLIC_PROCESS	-0.344205	-0.159661	-0.243753	0.366387	-0.225604	-0.0951802
GOBP_GLUCOSE_CATABOLIC_PROCESS	-0.388008	0.261174	0.1576	-0.0758109	-0.206725	-0.0120679
GOBP_GLUCOSE_IMPORT	-0.0490279	-0.332297	-0.251615	-0.240128	-0.26451	-0.121328
GOBP_GLUCOSE_IMPORT_ACROSS_PLASMA_MEMBRANE	-0.6551	-0.195596	0.391786	0.777992	0.112348	-0.0523972
GOBP_GLUCOSE_IMPORT_IN_RESPONSE_TO_INSULIN_STIMULUS	0.139791	-0.339492	0.0443538	-0.41945	-0.512909	-0.137664
GOBP_GLUCOSE_METABOLIC_PROCESS	-0.187703	-0.00390142	-0.0121067	-0.194563	-0.286094	-0.140515
GOBP_GLUCOSYLCERAMIDE_METABOLIC_PROCESS	-0.32185	-0.611742	-0.0954792	-0.114787	-0.597574	-0.154358
GOBP_GLUTAMATE_BIOSYNTHETIC_PROCESS	-0.518421	0.164659	0.488264	-0.053114	-0.289451	-0.387253
GOBP_GLUTAMATE_CATABOLIC_PROCESS	0.300588	0.355345	-0.010858	-0.473555	0.195814	-0.63933
GOBP_GLUTAMATE_HOMEOSTASIS	0.307349	0.12545	-0.0153228	0.0221863	0.295529	-0.393082
GOBP_GLUTAMATE_METABOLIC_PROCESS	-0.0928368	0.0878485	-0.0506264	-0.275712	0.294505	-0.294002
GOBP_GLUTAMATE_RECEPTOR_SIGNALING_PATHWAY	0.213578	0.0548648	0.0449481	0.262928	-0.243462	-0.0393444
GOBP_GLUTAMATE_REUPTAKE	-0.0636917	-0.118437	-0.43802	-0.534006	-0.0555516	-0.33125
GOBP_GLUTAMATE_SECRETION	0.1391	-0.33151	-0.447577	-0.142401	-0.247428	-0.309538
GOBP_GLUTAMATE_SECRETION_NEUROTRANSMISSION	0.0338165	-0.647641	0.118861	0.585785	-0.115761	-0.0101208
GOBP_GLUTAMINE_FAMILY_AMINO_ACID_BIOSYNTHETIC_PROCESS	-0.28986	-0.19829	0.120642	-0.110387	-0.0905815	-0.00862807
GOBP_GLUTAMINE_FAMILY_AMINO_ACID_CATABOLIC_PROCESS	-0.220955	-0.417227	-0.382091	-0.469189	-0.116115	-0.34719
GOBP_GLUTAMINE_FAMILY_AMINO_ACID_METABOLIC_PROCESS	-0.297189	-0.222827	-0.210797	-0.228462	0.0234941	-0.1217
GOBP_GLUTAMINE_METABOLIC_PROCESS	-0.444987	-0.0622757	-0.0189926	0.133691	-0.258173	-0.0809656
GOBP_GLUTAMINE_TRANSPORT	-0.187978	0.460972	-0.211111	-0.238574	0.155419	-0.148654
GOBP_GLUTATHIONE_CATABOLIC_PROCESS	0.0406045	-0.099665	0.214092	-0.00206204	0.53735	-0.447738
GOBP_GLUTATHIONE_METABOLIC_PROCESS	-0.30456	-0.295036	-0.160741	0.0103772	-0.168169	-0.0770921
GOBP_GLYCEROL_3_PHOSPHATE_METABOLIC_PROCESS	-0.377211	0.334315	-0.0386838	-0.650721	0.614347	-0.251933
GOBP_GLYCEROL_ETHER_METABOLIC_PROCESS	-0.241871	-0.482793	-0.241897	0.307203	0.124178	-0.137336
GOBP_GLYCEROL_TRANSPORT	-0.289168	-0.138899	-0.0923901	-0.0583406	0.30734	0.331643
GOBP_GLYCEROLIPID_BIOSYNTHETIC_PROCESS	-0.258349	-0.197988	-0.127263	-0.142377	-0.186004	-0.13851
GOBP_GLYCEROLIPID_CATABOLIC_PROCESS	0.0402389	-0.294625	0.0905677	-0.110906	-0.267729	-0.0495348
GOBP_GLYCEROLIPID_METABOLIC_PROCESS	-0.271787	-0.246327	-0.0962346	-0.121462	-0.227944	-0.0861627
GOBP_GLYCEROPHOSPHOLIPID_BIOSYNTHETIC_PROCESS	-0.301657	-0.246227	-0.131863	-0.173027	-0.156407	-0.123012
GOBP_GLYCEROPHOSPHOLIPID_CATABOLIC_PROCESS	0.0702667	-0.50521	0.0541197	-0.160376	-0.353258	-0.233661
GOBP_GLYCEROPHOSPHOLIPID_METABOLIC_PROCESS	-0.255994	-0.301388	-0.0968904	-0.116881	-0.17895	-0.105477
GOBP_GLYCINE_BIOSYNTHETIC_PROCESS	-0.0217745	0.30796	0.353951	-0.460957	-0.291009	-0.578986
GOBP_GLYCINE_METABOLIC_PROCESS	-0.13523	0.0567006	0.127601	-0.249373	-0.091946	-0.433261
GOBP_GLYCINE_TRANSPORT	0.143024	-0.139634	0.411145	-0.0950171	0.360983	-0.122753
GOBP_GLYCOLIPID_BIOSYNTHETIC_PROCESS	-0.32763	-0.201742	-0.0308839	-0.142017	-0.177157	-0.00898218
GOBP_GLYCOLIPID_CATABOLIC_PROCESS	-0.40592	-0.635515	-0.653401	-0.466383	-0.314362	0.176346
GOBP_GLYCOLIPID_TRANSPORT	0.126414	-0.608503	-0.100541	0.390515	-0.577726	0.499827
GOBP_GLYCOLYTIC_FERMENTATION	-0.35499	0.405502	0.586126	-0.785717	-0.554137	0.0969047
GOBP_GLYCOLYTIC_PROCESS_THROUGH_FRUCTOSE_6_PHOSPHATE	-0.440111	-0.048778	-0.314857	0.413671	-0.192261	0.0317773
GOBP_GLYCOPROTEIN_BIOSYNTHETIC_PROCESS	-0.328818	-0.14158	-0.0336776	0.0494896	-0.155756	0.0566325
GOBP_GLYCOPROTEIN_CATABOLIC_PROCESS	-0.323187	-0.0755142	-0.16255	-0.172668	-0.115018	0.272311
GOBP_GLYCOPROTEIN_METABOLIC_PROCESS	-0.316949	-0.164974	-0.130033	0.054277	-0.159282	0.0610435
GOBP_GLYCOSAMINOGLYCAN_CATABOLIC_PROCESS	-0.0055845	-0.115002	-0.114204	0.299901	-0.159406	0.277607
GOBP_GLYCOSIDE_CATABOLIC_PROCESS	-0.0817679	-0.560854	-0.592346	0.37169	-0.497565	0.389585
GOBP_GLYCOSIDE_METABOLIC_PROCESS	0.239615	-0.510963	-0.256497	0.447462	-0.354854	0.108491
GOBP_GLYCOSIDE_TRANSPORT	0.520117	-0.636945	0.0683608	0.700928	-0.581474	-0.487422
GOBP_GLYCOSPHINGOLIPID_BIOSYNTHETIC_PROCESS	-0.182388	-0.321982	0.0931383	-0.275006	-0.0735295	-0.0263479
GOBP_GLYCOSPHINGOLIPID_METABOLIC_PROCESS	-0.276995	-0.434772	-0.266266	-0.308357	-0.126344	0.129135
GOBP_GLYCOSYL_COMPOUND_BIOSYNTHETIC_PROCESS	-0.115309	0.287916	0.0522701	0.0534256	-0.214911	-0.293455
GOBP_GLYCOSYL_COMPOUND_CATABOLIC_PROCESS	-0.359203	-0.0273987	0.00417522	0.0551567	-0.36414	0.0664463
GOBP_GLYCOSYL_COMPOUND_METABOLIC_PROCESS	-0.153775	-0.0601611	0.0436348	0.0816035	-0.0743467	-0.0989751
GOBP_GLYCOSYLATION	-0.32549	-0.20074	-0.0210893	0.00221076	-0.173416	0.117044
GOBP_GLYCOSYLCERAMIDE_BIOSYNTHETIC_PROCESS	-0.262732	0.0712475	0.532097	-0.198656	-0.199809	-0.174123
GOBP_GLYCOSYLCERAMIDE_CATABOLIC_PROCESS	-0.403795	-0.666955	-0.530453	0.296321	-0.25516	0.0404617
GOBP_GLYCOSYLCERAMIDE_METABOLIC_PROCESS	-0.27988	-0.182041	0.0232292	0.0371227	-0.0899048	-0.0902384
GOBP_GLYOXYLATE_METABOLIC_PROCESS	-0.0912861	-0.0646389	0.269592	-0.493591	0.028352	-0.158131
GOBP_GMP_BIOSYNTHETIC_PROCESS	-0.521311	-0.293949	-0.213072	-0.140916	-0.20254	0.130325
GOBP_GMP_METABOLIC_PROCESS	-0.428664	-0.373889	-0.183089	-0.0430627	-0.269739	0.179993
GOBP_GMP_SALVAGE	-0.44622	0.217681	0.137602	-0.185822	-0.107018	-0.223908
GOBP_GOLGI_DISASSEMBLY	-0.665078	-0.468042	0.316869	0.0546713	0.193429	0.00509191
GOBP_GOLGI_LOCALIZATION	-0.375836	-0.467996	-0.106058	0.110579	-0.278408	0.496696
GOBP_GOLGI_ORGANIZATION	-0.238187	-0.122451	-0.0286304	-0.21042	-0.155588	-0.0809572
GOBP_GOLGI_RIBBON_FORMATION	-0.453226	0.361053	-0.0963447	-0.219718	-0.30731	-0.0194675
GOBP_GOLGI_TO_ENDOSOME_TRANSPORT	-0.0909939	0.0116337	-0.419263	-0.503857	0.0883708	-0.0346865
GOBP_GOLGI_TO_LYSOSOME_TRANSPORT	0.133915	0.0224028	0.237164	-0.258342	-0.279512	0.0439259
GOBP_GOLGI_TO_PLASMA_MEMBRANE_PROTEIN_TRANSPORT	-0.288855	0.112887	0.109648	-0.0886022	-0.0978543	-0.314835
GOBP_GOLGI_TO_PLASMA_MEMBRANE_TRANSPORT	-0.102218	-0.00629207	-0.0331287	-0.00585448	-0.105758	-0.338817
GOBP_GOLGI_TO_VACUOLE_TRANSPORT	-0.209322	-0.168258	-0.253958	-0.119307	-0.426341	-0.202267
GOBP_GOLGI_VESICLE_BUDDING	-0.446502	-0.139843	0.360748	-0.391849	-0.142998	-0.133379
GOBP_GOLGI_VESICLE_TRANSPORT	-0.262966	-0.152365	-0.112407	-0.129266	-0.126965	-0.202167
GOBP_GONADAL_MESODERM_DEVELOPMENT	0.317599	0.90141	-0.679787	0.299908	0.558307	-0.672241
GOBP_GONADOTROPIN_SECRETION	0.271055	-0.241099	-0.196525	0.713791	0.150103	-0.250462
GOBP_GPI_ANCHOR_METABOLIC_PROCESS	-0.435836	-0.179684	-0.0634969	0.00405055	-0.338358	-0.0716455
GOBP_GRANULOCYTE_ACTIVATION	-0.48094	-0.499942	-0.301705	-0.0411013	-0.36788	0.0332184
GOBP_GRANULOCYTE_CHEMOTAXIS	-0.114074	-0.289165	-0.104088	0.201993	-0.226067	0.0812771
GOBP_GRANULOCYTE_COLONY_STIMULATING_FACTOR_PRODUCTION	-0.251193	-0.740734	-0.592383	-0.108978	-0.477469	-0.301625
GOBP_GRANULOCYTE_DIFFERENTIATION	-0.206706	-0.361434	-0.0239281	0.00136235	0.131209	0.0661376
GOBP_GRANULOCYTE_MACROPHAGE_COLONY_STIMULATING_FACTOR_PRODUCTION	-0.512739	-0.496818	-0.568165	-0.399739	0.306211	-0.166141
GOBP_GRANULOCYTE_MIGRATION	-0.176322	-0.289095	-0.0487205	0.261129	-0.267773	0.0915708
GOBP_GRANZYME_MEDIATED_PROGRAMMED_CELL_DEATH_SIGNALING_PATHWAY	-0.503799	0.144992	0.476298	0.140054	-0.171378	-0.343624
GOBP_GROOMING_BEHAVIOR	0.33634	-0.359889	0.0270014	-0.0339399	0.327165	0.287866
GOBP_GROWTH	-0.155382	-0.0888318	-0.0959492	-0.0429659	-0.102269	-0.117558
GOBP_GROWTH_HORMONE_RECEPTOR_SIGNALING_PATHWAY_VIA_JAK_STAT	-0.638491	-0.66093	0.212669	0.411365	-0.396382	0.316119
GOBP_GROWTH_HORMONE_SECRETION	-0.3043	-0.465239	-0.546501	-0.578141	0.0206249	-0.394258
GOBP_GROWTH_INVOLVED_IN_HEART_MORPHOGENESIS	-0.111853	0.555637	0.442182	-0.226614	-0.677146	-0.0511233
GOBP_GROWTH_PLATE_CARTILAGE_CHONDROCYTE_DEVELOPMENT	-0.352342	-0.595381	0.35481	0.59368	-0.114086	-0.406123
GOBP_GROWTH_PLATE_CARTILAGE_CHONDROCYTE_DIFFERENTIATION	-0.562804	-0.145356	0.416988	0.240396	-0.280249	-0.143803
GOBP_GROWTH_PLATE_CARTILAGE_DEVELOPMENT	-0.289419	-0.0535106	0.262888	0.354678	-0.391611	-0.0988963
GOBP_GTP_BIOSYNTHETIC_PROCESS	-0.351545	-0.363559	0.0617022	-0.25915	-0.136645	0.470675
GOBP_GTP_METABOLIC_PROCESS	-0.333226	-0.497133	0.202798	0.0423393	-0.243712	0.296662
GOBP_GUANINE_METABOLIC_PROCESS	0.216322	-0.361962	-0.352394	0.346443	0.0680112	0.0854133
GOBP_GUANINE_NUCLEOTIDE_TRANSMEMBRANE_TRANSPORT	0.521039	-0.2018	-0.0702531	0.0460777	0.01117	-0.368585
GOBP_GUANINE_NUCLEOTIDE_TRANSPORT	0.567486	-0.0119322	-0.151546	0.0418529	0.0110028	-0.428958
GOBP_HAIR_CELL_DIFFERENTIATION	0.211317	-0.219983	-0.0617774	0.00599565	-0.201742	-0.0298983
GOBP_HAIR_CYCLE_PHASE	0.188889	0.0802596	-0.336982	0.442945	0.115655	0.230784
GOBP_HAIR_FOLLICLE_MATURATION	0.116149	-0.24586	0.0922801	0.358047	-0.251919	0.37711
GOBP_HAIR_FOLLICLE_PLACODE_FORMATION	0.108451	-0.208666	0.0396253	0.0337487	-0.312085	0.0775805
GOBP_HARD_PALATE_DEVELOPMENT	0.21696	-0.146063	-0.544755	-0.0928913	0.273896	0.352622
GOBP_HEAD_DEVELOPMENT	-0.205573	-0.257495	-0.0965445	-0.004403	-0.125997	-0.0901824
GOBP_HEAD_MORPHOGENESIS	-0.175772	0.0521744	-0.087931	0.153261	-0.0278041	-0.171135
GOBP_HEART_DEVELOPMENT	-0.0183574	-0.0564355	-0.123883	-0.0362938	-0.0515331	-0.171525
GOBP_HEART_FIELD_SPECIFICATION	0.190016	-0.179874	-0.542505	0.415593	0.27363	-0.146559
GOBP_HEART_FORMATION	0.094139	-0.0663958	-0.343047	0.252265	0.368379	-0.201128
GOBP_HEART_GROWTH	0.147597	-0.119681	0.020752	-0.116999	0.209123	-0.232223
GOBP_HEART_MORPHOGENESIS	0.0841651	-0.133375	-0.0596571	0.0298516	0.0238373	-0.255291
GOBP_HEART_PROCESS	-0.0206895	0.120228	0.0301882	-0.287935	-0.0485991	-0.1458
GOBP_HEART_TRABECULA_FORMATION	0.00471127	-0.00020416	0.0591162	0.0807864	0.321562	-0.380115
GOBP_HEART_TRABECULA_MORPHOGENESIS	0.0442981	0.00398836	0.228112	-0.0303868	0.0395423	-0.324881
GOBP_HEART_VALVE_DEVELOPMENT	0.173423	-0.289362	0.148028	0.299745	-0.160224	-0.306033
GOBP_HEART_VALVE_FORMATION	0.237735	0.02565	0.43546	-0.250607	-0.206197	-0.257653
GOBP_HEART_VALVE_MORPHOGENESIS	0.156904	-0.275068	0.153704	0.352212	-0.0427723	-0.294084
GOBP_HEAT_ACCLIMATION	-0.347992	-0.418767	-0.515966	-0.378377	-0.59219	-0.780173
GOBP_HEAT_GENERATION	-0.347718	-0.414633	-0.484188	-0.318501	-0.181686	-0.341057
GOBP_HEMATOPOIETIC_PROGENITOR_CELL_DIFFERENTIATION	-0.083722	-0.188511	0.100737	-0.152805	0.00926307	-0.0394208
GOBP_HEMATOPOIETIC_STEM_CELL_DIFFERENTIATION	0.0699731	-0.338556	0.0809447	-0.0363182	0.245653	-0.048651
GOBP_HEMATOPOIETIC_STEM_CELL_HOMEOSTASIS	-0.503296	-0.471228	-0.181621	0.0595955	0.0506417	-0.0511528
GOBP_HEMATOPOIETIC_STEM_CELL_MIGRATION	-0.0761476	0.205219	-0.217157	0.238781	-0.219856	-0.252217
GOBP_HEMATOPOIETIC_STEM_CELL_MIGRATION_TO_BONE_MARROW	0.592826	0.176612	-0.359798	0.359944	0.0848973	-0.619163
GOBP_HEMATOPOIETIC_STEM_CELL_PROLIFERATION	-0.212511	-0.20457	0.186644	-0.109742	-0.1779	0.0470163
GOBP_HEME_TRANSPORT	0.404582	-0.216586	-0.453853	0.406804	0.28299	-0.408059
GOBP_HEMIDESMOSOME_ASSEMBLY	0.0268936	-0.144323	-0.382145	0.178129	-0.0216484	0.032718
GOBP_HEMOGLOBIN_BIOSYNTHETIC_PROCESS	0.127074	-0.157531	-0.414441	0.123332	0.314476	-0.0888099
GOBP_HEMOGLOBIN_METABOLIC_PROCESS	0.179707	0.00643199	-0.373017	0.0076768	0.235594	-0.079334
GOBP_HEMOSTASIS	-0.22547	-0.299791	-0.175432	0.0157185	-0.122584	0.0565584
GOBP_HEPARAN_SULFATE_PROTEOGLYCAN_BIOSYNTHETIC_PROCESS	-0.309256	-0.343362	-0.178502	0.150581	0.110111	0.0122734
GOBP_HEPARAN_SULFATE_PROTEOGLYCAN_BIOSYNTHETIC_PROCESS_ENZYMATIC_MODIFICATION	-0.370146	0.00190052	0.0659357	-0.487308	0.712486	-0.355109
GOBP_HEPARAN_SULFATE_PROTEOGLYCAN_BIOSYNTHETIC_PROCESS_POLYSACCHARIDE_CHAIN_BIOSYNTHETIC_PROCESS	-0.0353239	-0.208779	-0.351183	-0.22536	0.562625	0.0551207
GOBP_HEPARAN_SULFATE_PROTEOGLYCAN_METABOLIC_PROCESS	-0.281903	-0.325525	-0.193248	0.231977	0.0527609	0.0498435
GOBP_HEPARIN_BIOSYNTHETIC_PROCESS	-0.316732	-0.362216	-0.453058	-0.214107	0.601073	0.145099
GOBP_HEPARIN_METABOLIC_PROCESS	-0.332226	-0.351739	-0.26738	-0.0439278	0.483436	0.148127
GOBP_HEPATIC_STELLATE_CELL_ACTIVATION	-0.45425	-0.367163	0.0763662	0.411571	-0.497407	-0.225414
GOBP_HEPATICOBILIARY_SYSTEM_DEVELOPMENT	-0.286889	-0.0394217	-0.106885	-0.0675112	-0.286044	-0.00277933
GOBP_HEPATOCYTE_APOPTOTIC_PROCESS	-0.0588711	-0.468338	0.358793	-0.342148	-0.135453	0.0237247
GOBP_HEPATOCYTE_DIFFERENTIATION	-0.125382	0.267776	0.0937813	0.05637	-0.239032	-0.223823
GOBP_HEPATOCYTE_GROWTH_FACTOR_RECEPTOR_SIGNALING_PATHWAY	-0.504882	-0.545861	-0.63109	-0.355411	-0.364292	-0.250868
GOBP_HEPOXILIN_METABOLIC_PROCESS	0.417462	-0.558772	-0.604676	-0.374744	0.198624	0.275215
GOBP_HETEROCHROMATIN_ORGANIZATION	-0.172694	-0.195224	-0.00324784	-0.122801	-0.316143	-0.100719
GOBP_HETEROPHILIC_CELL_CELL_ADHESION_VIA_PLASMA_MEMBRANE_CELL_ADHESION_MOLECULES	-0.199341	-0.106889	0.034435	0.166666	-0.265097	0.00749647
GOBP_HETEROTYPIC_CELL_CELL_ADHESION	-0.47528	-0.221852	-0.343236	-0.119295	-0.430442	-0.348783
GOBP_HEXOSE_PHOSPHATE_TRANSPORT	-0.267442	0.423587	-0.0520844	-0.586956	-0.600832	-0.554881
GOBP_HIGH_DENSITY_LIPOPROTEIN_PARTICLE_ASSEMBLY	-0.442491	-0.503971	-0.316129	-0.218854	-0.465352	-0.429245
GOBP_HIGH_DENSITY_LIPOPROTEIN_PARTICLE_CLEARANCE	-0.521575	-0.516564	-0.225864	-0.0713368	-0.50294	-0.554028
GOBP_HIGH_DENSITY_LIPOPROTEIN_PARTICLE_REMODELING	-0.223661	-0.41322	-0.108032	-0.0408328	-0.478895	-0.569732
GOBP_HINDBRAIN_DEVELOPMENT	-0.108356	-0.303869	-0.0409638	0.0510521	-0.0948072	-0.064913
GOBP_HINDBRAIN_MATURATION	-0.0914878	-0.564371	0.027823	-0.0898577	-0.229884	0.257179
GOBP_HINDBRAIN_MORPHOGENESIS	-0.204055	-0.310683	0.13535	0.172557	-0.127534	-0.239114
GOBP_HINDBRAIN_RADIAL_GLIA_GUIDED_CELL_MIGRATION	-0.116896	0.0753181	-0.191649	-0.288862	-0.0501767	-0.12838
GOBP_HINDBRAIN_TANGENTIAL_CELL_MIGRATION	0.544547	-0.336073	-0.564155	0.511842	0.119346	0.0307271
GOBP_HINDGUT_DEVELOPMENT	-0.517374	-0.572855	-0.297032	0.752262	0.63082	-0.154904
GOBP_HINDLIMB_MORPHOGENESIS	0.0477048	0.0758754	-0.160636	0.0259136	0.19898	-0.241309
GOBP_HIPPO_SIGNALING	-0.0403521	-0.388362	-0.070217	0.0956867	0.26929	-0.295088
GOBP_HIPPOCAMPAL_NEURON_APOPTOTIC_PROCESS	-0.0412142	-0.507389	0.647705	0.394252	-0.40343	0.0716945
GOBP_HIPPOCAMPUS_DEVELOPMENT	-0.345966	-0.341122	-0.108211	-0.145053	-0.287607	-0.0265352
GOBP_HIS_PURKINJE_SYSTEM_DEVELOPMENT	-0.0391789	0.551271	0.0775937	0.434865	-0.282679	0.0281687
GOBP_HISTAMINE_METABOLIC_PROCESS	0.335219	0.193862	-0.353926	0.0127959	0.660174	0.0125971
GOBP_HISTAMINE_PRODUCTION_INVOLVED_IN_INFLAMMATORY_RESPONSE	0.367427	-0.65737	-0.165629	0.589817	-0.115361	0.0314927
GOBP_HISTAMINE_SECRETION	0.318383	-0.684486	-0.0248333	0.592781	-0.109596	-0.00130357
GOBP_HISTAMINE_TRANSPORT	0.235428	-0.543121	-0.0238335	0.432649	-0.0989024	-0.00130371
GOBP_HISTIDINE_CATABOLIC_PROCESS	0.121735	0.0508104	-0.149642	-0.582266	0.299512	-0.207581
GOBP_HISTIDINE_METABOLIC_PROCESS	0.0700482	-0.209144	-0.315885	-0.49556	0.418111	-0.0491669
GOBP_HISTONE_ARGININE_METHYLATION	-0.319829	-0.576256	0.327347	-0.266141	-0.59188	0.527823
GOBP_HISTONE_CITRULLINATION	-0.690554	0.193485	-0.17329	-0.979045	0.541585	0.789034
GOBP_HISTONE_DEACETYLATION	-0.116964	-0.241276	-0.0305005	-0.0854492	-0.277928	0.0887613
GOBP_HISTONE_DEPHOSPHORYLATION	-0.194776	0.193279	0.118325	-0.357604	0.333639	-0.320612
GOBP_HISTONE_DEUBIQUITINATION	-0.0867463	-0.0622342	-0.0616791	-0.231215	-0.388174	-0.0834989
GOBP_HISTONE_EXCHANGE	-0.418616	-0.0713613	-0.0535541	-0.30262	0.307499	0.0282222
GOBP_HISTONE_H2A_ACETYLATION	-0.300677	-0.299966	0.049755	-0.213602	-0.377165	0.186382
GOBP_HISTONE_H2A_K119_MONOUBIQUITINATION	-0.56494	-0.293571	0.185558	-0.0390005	-0.203763	-0.337975
GOBP_HISTONE_H2A_K63_LINKED_UBIQUITINATION	-0.370767	-0.536576	0.172547	-0.0915668	-0.20998	0.150684
GOBP_HISTONE_H2A_MONOUBIQUITINATION	-0.549496	-0.378028	0.0524414	-0.278434	-0.277151	-0.482909
GOBP_HISTONE_H2A_PHOSPHORYLATION	0.0740701	-0.151953	-0.108277	-0.249792	0.131616	0.23926
GOBP_HISTONE_H2A_UBIQUITINATION	-0.503338	-0.45175	0.0733023	-0.21301	-0.23031	-0.259053
GOBP_HISTONE_H2B_UBIQUITINATION	-0.177994	-0.128212	-0.125589	0.264487	-0.0785513	-0.291199
GOBP_HISTONE_H3_ACETYLATION	-0.0216661	-0.0515166	-0.0946905	-0.291903	-0.307747	-0.205696
GOBP_HISTONE_H3_DEACETYLATION	-0.339213	-0.437889	0.00869036	-0.234764	-0.23224	0.121345
GOBP_HISTONE_H3_K14_ACETYLATION	-0.243545	0.277571	-0.271432	-0.402916	-0.187644	-0.230706
GOBP_HISTONE_H3_K27_DEMETHYLATION	-0.0723679	0.0694199	-0.214835	-0.274143	-0.647799	0.602401
GOBP_HISTONE_H3_K27_METHYLATION	-0.624852	-0.509417	-0.326892	-0.672226	-0.233581	-0.33724
GOBP_HISTONE_H3_K27_TRIMETHYLATION	-0.422908	0.0399808	-0.290347	-0.626222	0.0729384	0.64446
GOBP_HISTONE_H3_K36_DEMETHYLATION	-0.193138	-0.00656936	0.0451212	-0.258589	-0.40732	0.314323
GOBP_HISTONE_H3_K36_METHYLATION	-0.150457	-0.0570034	0.321515	-0.5648	-0.0656439	-0.0751759
GOBP_HISTONE_H3_K36_TRIMETHYLATION	-0.244132	-0.0329332	0.204574	-0.464787	0.087837	-0.110833
GOBP_HISTONE_H3_K4_DEMETHYLATION	-0.536715	0.14647	-0.18917	0.101039	-0.315836	0.141983
GOBP_HISTONE_H3_K4_DEMETHYLATION_TRIMETHYL_H3_K4_SPECIFIC	-0.569231	0.227125	0.111976	-0.223706	-0.468557	0.254356
GOBP_HISTONE_H3_K4_DIMETHYLATION	0.46211	0.217182	-0.632962	0.369524	-0.44871	-0.139303
GOBP_HISTONE_H3_K4_METHYLATION	-0.252671	-0.375717	-0.193275	-0.435868	-0.159218	-0.0905388
GOBP_HISTONE_H3_K4_MONOMETHYLATION	0.456315	-0.0510044	-0.501161	-0.0383366	-0.00785705	-0.158431
GOBP_HISTONE_H3_K4_TRIMETHYLATION	0.0810112	0.0419219	-0.222	-0.38866	0.00631578	0.00236059
GOBP_HISTONE_H3_K9_ACETYLATION	-0.267608	-0.0962615	0.0108949	-0.037268	-0.340586	-0.079959
GOBP_HISTONE_H3_K9_DEMETHYLATION	0.292225	-0.474943	-0.267977	0.211883	-0.120094	0.150612
GOBP_HISTONE_H3_K9_DIMETHYLATION	-0.128437	-0.230418	0.226779	-0.292441	-0.385914	-0.287668
GOBP_HISTONE_H3_K9_METHYLATION	-0.21596	-0.427705	-0.315395	-0.480237	0.13575	-0.0207747
GOBP_HISTONE_H3_K9_MODIFICATION	-0.281975	-0.364664	-0.227926	-0.381827	0.0288387	-0.0376748
GOBP_HISTONE_H3_K9_TRIMETHYLATION	-0.00225902	-0.322491	-0.386657	-0.401687	0.132833	0.135431
GOBP_HISTONE_H4_ACETYLATION	-0.218718	-0.030389	-0.0328781	-0.245258	-0.282394	0.0062958
GOBP_HISTONE_H4_DEACETYLATION	-0.49044	-0.461075	0.257793	-0.349358	-0.100129	-0.255651
GOBP_HISTONE_H4_K12_ACETYLATION	-0.127921	0.227351	0.00462461	-0.30898	-0.179604	-0.32325
GOBP_HISTONE_H4_K16_ACETYLATION	-0.277738	-0.0543389	0.147025	-0.438926	-0.364024	-0.10085
GOBP_HISTONE_H4_K20_METHYLATION	-0.142105	-0.0877503	-0.146791	-0.363258	-0.130112	0.478358
GOBP_HISTONE_H4_K20_TRIMETHYLATION	-0.250002	-0.224855	-0.360564	-0.244292	-0.16489	0.5864
GOBP_HISTONE_H4_K5_ACETYLATION	-0.265375	0.174581	-0.00673225	-0.482244	-0.0678858	-0.416956
GOBP_HISTONE_H4_R3_METHYLATION	-0.468529	-0.600552	0.541622	-0.0849091	-0.689925	0.515527
GOBP_HISTONE_LYSINE_DEMETHYLATION	-0.0374413	-0.0231601	-0.200628	-0.0653406	-0.320252	0.256764
GOBP_HISTONE_METHYLATION	-0.227316	-0.183665	-0.101527	-0.402738	-0.176525	-0.062924
GOBP_HISTONE_MODIFICATION	-0.225771	-0.153002	-0.0184026	-0.233835	-0.226065	-0.064812
GOBP_HISTONE_MONOUBIQUITINATION	-0.49379	-0.288056	0.0561878	-0.135867	-0.163754	-0.430813
GOBP_HISTONE_MRNA_CATABOLIC_PROCESS	0.13849	-0.0107112	-0.236309	-0.28371	-0.50409	0.322795
GOBP_HISTONE_MRNA_METABOLIC_PROCESS	-0.0609508	0.00345699	-0.19478	-0.181234	-0.481808	0.202819
GOBP_HISTONE_PHOSPHORYLATION	-0.34343	-0.174367	0.217648	0.08038	0.0668897	-0.230276
GOBP_HISTONE_SERINE_PHOSPHORYLATION	-0.440508	-0.00403224	0.453635	-0.0713036	0.191653	-0.38332
GOBP_HISTONE_THREONINE_PHOSPHORYLATION	-0.665693	-0.0722015	0.497025	-0.385882	0.15979	0.268748
GOBP_HISTONE_UBIQUITINATION	-0.386591	-0.230538	-0.0656876	-0.0369807	-0.265963	-0.26327
GOBP_HOMEOSTASIS_OF_NUMBER_OF_CELLS	-0.34165	-0.21378	-0.0565476	-0.0839549	-0.25596	-0.0328221
GOBP_HOMEOSTASIS_OF_NUMBER_OF_CELLS_WITHIN_A_TISSUE	-0.380366	-0.223671	0.0865234	0.233082	-0.212332	0.055346
GOBP_HOMEOSTATIC_PROCESS	-0.176544	-0.15543	-0.12393	-0.0507765	-0.166012	-0.0931087
GOBP_HOMOCYSTEINE_METABOLIC_PROCESS	0.0182071	0.1819	0.0702085	0.423331	-0.0474526	-0.215086
GOBP_HOMOLOGOUS_CHROMOSOME_PAIRING_AT_MEIOSIS	-0.37671	-0.478218	-0.315953	-0.386016	-0.445727	-0.291743
GOBP_HOMOLOGOUS_CHROMOSOME_SEGREGATION	-0.260671	-0.425889	-0.212923	-0.388966	-0.417934	-0.18318
GOBP_HOMOLOGOUS_RECOMBINATION	-0.235212	-0.21817	-0.0426582	-0.0845451	-0.346652	-0.222582
GOBP_HOMOPHILIC_CELL_ADHESION_VIA_PLASMA_MEMBRANE_ADHESION_MOLECULES	-0.0519673	0.159391	-0.175967	0.11622	0.138856	-0.18294
GOBP_HOMOTYPIC_CELL_CELL_ADHESION	-0.337111	-0.379934	-0.222072	-0.00669519	-0.129183	0.065584
GOBP_HORMONE_BIOSYNTHETIC_PROCESS	-0.215235	-0.126395	-0.267854	-0.052026	-0.196107	-0.353933
GOBP_HORMONE_CATABOLIC_PROCESS	-0.301755	0.134342	-0.438742	0.578966	-0.62236	0.612438
GOBP_HORMONE_MEDIATED_SIGNALING_PATHWAY	-0.117097	-0.179513	-0.249777	-0.0910984	-0.218623	-0.207232
GOBP_HORMONE_METABOLIC_PROCESS	-0.156318	-0.206446	-0.240814	0.0467071	-0.123213	-0.325615
GOBP_HORMONE_TRANSPORT	-0.135964	-0.25595	-0.204739	-0.0554465	-0.190768	-0.095326
GOBP_HUMORAL_IMMUNE_RESPONSE	-0.401916	-0.214447	-0.343741	-0.136816	-0.391027	-0.329258
GOBP_HUMORAL_IMMUNE_RESPONSE_MEDIATED_BY_CIRCULATING_IMMUNOGLOBULIN	-0.508196	-0.29983	-0.45771	-0.229174	-0.416138	-0.276738
GOBP_HYALOID_VASCULAR_PLEXUS_REGRESSION	-0.253919	0.242894	0.391473	-0.36234	0.589678	-0.221336
GOBP_HYALURONAN_BIOSYNTHETIC_PROCESS	0.0868126	0.143912	-0.117155	0.192803	-0.209027	0.248395
GOBP_HYALURONAN_CATABOLIC_PROCESS	0.0123498	0.169681	0.391405	0.242031	-0.130134	-0.142426
GOBP_HYALURONAN_METABOLIC_PROCESS	0.0327579	0.172081	-0.042677	0.306594	-0.245697	0.105953
GOBP_HYDROCARBON_METABOLIC_PROCESS	0.738012	0.0399258	-0.724198	-0.308757	0.474239	-0.00593596
GOBP_HYDROGEN_PEROXIDE_BIOSYNTHETIC_PROCESS	-0.291216	-0.270765	-0.0274973	0.148535	-0.445099	-0.262545
GOBP_HYDROGEN_PEROXIDE_CATABOLIC_PROCESS	-0.207263	-0.365022	0.241359	0.462172	-0.411607	-0.274143
GOBP_HYDROGEN_PEROXIDE_METABOLIC_PROCESS	-0.178627	-0.335448	0.180213	0.297631	-0.435676	-0.255139
GOBP_HYDROGEN_SULFIDE_BIOSYNTHETIC_PROCESS	-0.463067	0.285592	-0.0701359	0.106641	-0.39971	0.410228
GOBP_HYDROGEN_SULFIDE_METABOLIC_PROCESS	-0.674802	0.254159	0.17843	0.447337	-0.381873	0.120876
GOBP_HYPEROSMOTIC_RESPONSE	0.127248	-0.172837	0.150472	0.0591032	-0.380136	0.0939805
GOBP_HYPEROSMOTIC_SALINITY_RESPONSE	0.373126	0.334297	0.34221	0.191113	-0.293926	-0.41907
GOBP_HYPERSENSITIVITY	-0.559208	-0.110344	-0.474092	0.117011	-0.450206	-0.397856
GOBP_HYPOTHALAMUS_CELL_DIFFERENTIATION	0.403527	-0.566956	-0.289654	0.15334	-0.208857	0.497545
GOBP_HYPOTHALAMUS_CELL_MIGRATION	0.542906	-0.631891	-0.666666	0.171058	0.313825	0.691583
GOBP_HYPOTHALAMUS_DEVELOPMENT	0.103182	-0.297328	-0.282197	0.375579	-0.289495	0.389969
GOBP_HYPOTHALAMUS_GONADOTROPHIN_RELEASING_HORMONE_NEURON_DIFFERENTIATION	0.403527	-0.566956	-0.289654	0.15334	-0.208857	0.497545
GOBP_HYPOTONIC_RESPONSE	-0.0313323	0.337913	-0.39437	-0.0318294	-0.0958834	0.619091
GOBP_HYPOXIA_INDUCIBLE_FACTOR_1ALPHA_SIGNALING_PATHWAY	0.261007	0.448677	-0.434735	0.0228631	0.246316	-0.45953
GOBP_I_KAPPAB_KINASE_NF_KAPPAB_SIGNALING	-0.290303	-0.241204	-0.19449	-0.0810417	-0.33812	-0.0754839
GOBP_I_KAPPAB_PHOSPHORYLATION	-0.29904	-0.251572	-0.370322	-0.281441	-0.501026	-0.150967
GOBP_ICOSANOID_BIOSYNTHETIC_PROCESS	0.128428	-0.506868	-0.169497	0.259725	-0.107059	0.0295511
GOBP_ICOSANOID_CATABOLIC_PROCESS	-0.74245	-0.81758	-0.423835	-0.203892	-0.337279	-0.0227554
GOBP_ICOSANOID_METABOLIC_PROCESS	0.21748	-0.419089	-0.308996	0.217758	-0.128023	-0.0504539
GOBP_ICOSANOID_TRANSPORT	0.128488	-0.270291	-0.36954	0.0848614	-0.0174895	-0.132521
GOBP_IMMATURE_B_CELL_DIFFERENTIATION	-0.152118	-0.217444	-0.0516005	-0.0501488	0.0668485	-0.0119883
GOBP_IMMATURE_T_CELL_PROLIFERATION	-0.317958	0.0698119	0.188054	0.304526	0.145963	-0.608977
GOBP_IMMUNE_COMPLEX_CLEARANCE	0.253348	-0.101645	-0.718321	0.391378	0.208384	0.398361
GOBP_IMMUNE_EFFECTOR_PROCESS	-0.442383	-0.36856	-0.350079	-0.250006	-0.390273	-0.273537
GOBP_IMMUNE_RESPONSE	-0.411784	-0.322471	-0.266092	-0.19779	-0.399478	-0.207188
GOBP_IMMUNE_RESPONSE_INHIBITING_CELL_SURFACE_RECEPTOR_SIGNALING_PATHWAY	-0.772074	-0.807563	-0.630659	-0.644611	-0.747281	-0.796102
GOBP_IMMUNE_RESPONSE_INHIBITING_SIGNAL_TRANSDUCTION	-0.725298	-0.736571	-0.57015	-0.538835	-0.691066	-0.762131
GOBP_IMMUNE_RESPONSE_REGULATING_CELL_SURFACE_RECEPTOR_SIGNALING_PATHWAY	-0.422213	-0.27357	-0.129101	-0.226772	-0.358668	-0.192978
GOBP_IMMUNE_RESPONSE_REGULATING_SIGNALING_PATHWAY	-0.340018	-0.297587	-0.190054	-0.172417	-0.383821	-0.145986
GOBP_IMMUNE_RESPONSE_TO_TUMOR_CELL	-0.510649	-0.521523	-0.272068	-0.382401	-0.527597	-0.454257
GOBP_IMMUNE_SYSTEM_DEVELOPMENT	-0.302233	-0.196266	-0.129341	-0.146452	-0.264265	-0.0670836
GOBP_IMMUNOGLOBULIN_PRODUCTION	-0.425252	-0.349779	-0.505094	-0.48561	-0.51082	-0.507749
GOBP_IMMUNOGLOBULIN_PRODUCTION_INVOLVED_IN_IMMUNOGLOBULIN_MEDIATED_IMMUNE_RESPONSE	-0.425413	-0.526962	-0.593755	-0.567458	-0.580614	-0.60936
GOBP_IMMUNOGLOBULIN_V_D_J_RECOMBINATION	0.427634	0.112625	-0.0198413	-0.0958505	-0.564408	-0.0121313
GOBP_IMMUNOLOGICAL_MEMORY_FORMATION_PROCESS	0.0490891	-0.595197	-0.59795	-0.624809	-0.641744	-0.427876
GOBP_IMMUNOLOGICAL_MEMORY_PROCESS	-0.154541	-0.601348	-0.461407	-0.557628	-0.580931	-0.420778
GOBP_IMMUNOLOGICAL_SYNAPSE_FORMATION	-0.55912	0.109743	0.038682	0.207848	-0.5488	0.504464
GOBP_IMP_BIOSYNTHETIC_PROCESS	-0.456714	-0.235636	-0.186775	-0.235618	-0.0778866	0.0356697
GOBP_IMP_CATABOLIC_PROCESS	-0.408541	0.39583	-0.36919	-0.471315	-0.176293	0.284854
GOBP_IMP_METABOLIC_PROCESS	-0.481688	-0.0308614	-0.25441	-0.29357	-0.104505	0.134731
GOBP_IMP_SALVAGE	0.069211	0.205963	-0.0177566	-0.22155	-0.211522	-0.171601
GOBP_IMPORT_ACROSS_PLASMA_MEMBRANE	-0.0492606	-0.128594	-0.187948	-0.0992267	-0.133483	-0.0633879
GOBP_IMPORT_INTO_CELL	-0.115472	-0.166739	-0.219318	-0.0964001	-0.127621	-0.106285
GOBP_IMPORT_INTO_NUCLEUS	-0.0829075	-0.20092	-0.0386923	-0.187979	-0.107411	-0.14276
GOBP_IN_UTERO_EMBRYONIC_DEVELOPMENT	-0.203345	-0.152868	-0.0691142	-0.0515804	-0.139893	-0.141648
GOBP_INCLUSION_BODY_ASSEMBLY	-0.49587	-0.278761	-0.327481	-0.54265	-0.333829	-0.651853
GOBP_INDOLALKYLAMINE_METABOLIC_PROCESS	-0.200251	-0.234162	-0.329479	0.362478	0.160493	0.349105
GOBP_INDOLE_CONTAINING_COMPOUND_BIOSYNTHETIC_PROCESS	0.362749	0.0220069	0.0441416	0.298574	0.572625	-0.581061
GOBP_INDOLE_CONTAINING_COMPOUND_METABOLIC_PROCESS	-0.216011	-0.1204	-0.227471	0.288249	0.179052	0.175889
GOBP_INDUCTION_OF_BACTERIAL_AGGLUTINATION	-0.712161	-0.000977199	0.99468	0.295983	-0.604343	0.0568947
GOBP_INDUCTION_OF_POSITIVE_CHEMOTAXIS	0.364554	0.0960038	-0.597416	0.325278	-0.711834	-0.466295
GOBP_INFLAMMASOME_COMPLEX_ASSEMBLY	-0.299078	-0.454402	-0.117007	-0.149868	-0.138536	-0.291855
GOBP_INFLAMMATORY_CELL_APOPTOTIC_PROCESS	-0.228849	0.187957	0.137441	0.260335	-0.55255	0.135639
GOBP_INFLAMMATORY_RESPONSE	-0.190641	-0.28628	-0.206055	0.071048	-0.308132	-0.0118058
GOBP_INFLAMMATORY_RESPONSE_TO_ANTIGENIC_STIMULUS	-0.509374	-0.277749	-0.295879	-0.101948	-0.513775	-0.118087
GOBP_INFLAMMATORY_RESPONSE_TO_WOUNDING	0.00949409	-0.448097	-0.399083	0.445066	-0.149169	0.230233
GOBP_INHIBITORY_POSTSYNAPTIC_POTENTIAL	-0.0960287	0.0124491	-0.205341	-0.430525	0.0984587	-0.0925177
GOBP_INHIBITORY_SYNAPSE_ASSEMBLY	-0.0710565	-0.268676	-0.0431781	0.429248	0.255743	-0.243757
GOBP_INNATE_IMMUNE_RESPONSE	-0.411506	-0.335528	-0.264281	-0.156855	-0.410859	-0.11975
GOBP_INNATE_IMMUNE_RESPONSE_ACTIVATING_SIGNAL_TRANSDUCTION	-0.163697	-0.548774	-0.0266667	-0.143972	-0.284434	0.224698
GOBP_INNATE_IMMUNE_RESPONSE_IN_MUCOSA	-0.446033	0.00810352	0.286686	0.0576878	-0.230872	0.361041
GOBP_INNER_CELL_MASS_CELL_DIFFERENTIATION	-0.322458	0.310804	0.218678	-0.00363814	0.474309	-0.486092
GOBP_INNER_CELL_MASS_CELL_PROLIFERATION	-0.143455	-0.249775	-0.300589	-0.307219	-0.0467371	0.364446
GOBP_INNER_DYNEIN_ARM_ASSEMBLY	0.151005	-0.210426	-0.353257	0.184668	0.0183381	-0.442497
GOBP_INNER_EAR_AUDITORY_RECEPTOR_CELL_DIFFERENTIATION	0.187771	-0.187919	-0.114291	0.0803211	-0.152416	-0.168883
GOBP_INNER_EAR_MORPHOGENESIS	0.0508046	-0.0521615	-0.0599529	0.145218	0.0116152	-0.205707
GOBP_INNER_EAR_RECEPTOR_CELL_DEVELOPMENT	0.268796	-0.362147	-0.227391	0.124261	-0.194317	-0.168644
GOBP_INNER_EAR_RECEPTOR_CELL_FATE_COMMITMENT	0.0514263	0.383733	0.232462	-0.366423	-0.769356	0.45955
GOBP_INNER_EAR_RECEPTOR_CELL_STEREOCILIUM_ORGANIZATION	0.185548	-0.171297	-0.150024	0.207141	-0.251185	-0.175315
GOBP_INNER_MITOCHONDRIAL_MEMBRANE_ORGANIZATION	-0.330608	-0.073267	0.0122361	-0.31393	-0.255134	-0.290055
GOBP_INNERVATION	-0.15726	-0.0687719	-0.0773619	0.0787826	0.0712457	0.058683
GOBP_INORGANIC_ANION_TRANSMEMBRANE_TRANSPORT	0.046699	0.0166336	-0.0958021	-0.0722318	-0.0058503	0.00898819
GOBP_INORGANIC_ANION_TRANSPORT	-0.13698	-0.170567	-0.0973958	-0.0449279	-0.0450212	-0.0461097
GOBP_INORGANIC_ION_IMPORT_ACROSS_PLASMA_MEMBRANE	-0.000295213	-0.0198607	-0.11401	-0.166888	0.00587394	0.00596756
[truncated: 5,651 more rows]

## Sheet: Figure 2E
	M2 macrophages	T cells	NK cells	M1 macrophages	Mast cells	DC
KEGG_ABC_TRANSPORTERS	-0.356192	0.0648337	-0.437096	-0.165858	-0.420767	-0.384595
KEGG_ACUTE_MYELOID_LEUKEMIA	-0.298446	-0.211642	-0.0379484	0.0658785	-0.335643	0.150591
KEGG_ADHERENS_JUNCTION	-0.312183	-0.246845	0.00865948	-0.0244007	-0.238491	-0.136174
KEGG_ADIPOCYTOKINE_SIGNALING_PATHWAY	-0.271715	-0.0710632	-0.339265	-0.245837	-0.412455	-0.214588
KEGG_ALANINE_ASPARTATE_AND_GLUTAMATE_METABOLISM	-0.345125	0.0554703	0.0173248	0.0308049	-0.0292154	-0.0211695
KEGG_ALDOSTERONE_REGULATED_SODIUM_REABSORPTION	0.212158	-0.111128	0.0427981	-0.285966	0.025294	-0.10521
KEGG_ALLOGRAFT_REJECTION	-0.763621	-0.763646	-0.783193	-0.800147	-0.832867	-0.833403
KEGG_ALPHA_LINOLENIC_ACID_METABOLISM	0.170231	-0.419082	-0.212585	0.225178	0.0605029	-0.00168585
KEGG_ALZHEIMERS_DISEASE	-0.417508	0.129498	0.140106	-0.369609	-0.377068	-0.220941
KEGG_AMINO_SUGAR_AND_NUCLEOTIDE_SUGAR_METABOLISM	-0.199597	-0.189053	-0.352976	0.194755	0.118597	0.0193957
KEGG_AMINOACYL_TRNA_BIOSYNTHESIS	-0.513771	-0.354442	-0.36165	-0.639722	-0.0318617	0.176864
KEGG_AMYOTROPHIC_LATERAL_SCLEROSIS_ALS	-0.480813	-0.117924	-0.14503	-0.068331	-0.520256	-0.0516621
KEGG_ANTIGEN_PROCESSING_AND_PRESENTATION	-0.780544	-0.782839	-0.782103	-0.758214	-0.760179	-0.757803
KEGG_APOPTOSIS	-0.380261	-0.212871	-0.0538948	-0.19253	-0.435729	0.0695196
KEGG_ARACHIDONIC_ACID_METABOLISM	0.211536	-0.332806	-0.323628	0.287863	0.142714	-0.11881
KEGG_ARGININE_AND_PROLINE_METABOLISM	-0.251162	-0.0282529	-0.123748	0.0655425	0.0332283	-0.231239
KEGG_ARRHYTHMOGENIC_RIGHT_VENTRICULAR_CARDIOMYOPATHY_ARVC	-0.157376	0.276284	-0.151177	-0.25564	0.151001	-0.138209
KEGG_ASCORBATE_AND_ALDARATE_METABOLISM	0.37563	-0.0283149	-0.296648	0.476842	-0.33116	-0.391376
KEGG_ASTHMA	-0.710678	-0.777118	-0.830736	-0.810322	-0.818935	-0.828254
KEGG_AUTOIMMUNE_THYROID_DISEASE	-0.746406	-0.725303	-0.767802	-0.772502	-0.822692	-0.827975
KEGG_AXON_GUIDANCE	-0.12057	-0.161346	0.0853256	0.146895	-0.230837	0.0527448
KEGG_B_CELL_RECEPTOR_SIGNALING_PATHWAY	-0.341115	-0.361296	0.064077	-0.168896	-0.356202	0.121661
KEGG_BASAL_CELL_CARCINOMA	0.0521572	-0.119087	-0.165007	0.290506	-0.104985	-0.158988
KEGG_BASAL_TRANSCRIPTION_FACTORS	-0.399458	-0.160757	-0.349995	-0.232224	-0.403921	-0.367567
KEGG_BASE_EXCISION_REPAIR	-0.253641	-0.0447754	0.107155	-0.215814	-0.205552	0.0486155
KEGG_BETA_ALANINE_METABOLISM	0.2937	0.0422415	0.153423	-0.242963	-0.211358	-0.210155
KEGG_BIOSYNTHESIS_OF_UNSATURATED_FATTY_ACIDS	-0.353331	-0.195253	0.0715292	-0.0978441	-0.127681	0.190741
KEGG_BLADDER_CANCER	-0.251168	-0.116893	-0.0935635	0.235072	-0.212116	0.16246
KEGG_BUTANOATE_METABOLISM	0.13861	-0.037723	0.206531	-0.300962	-0.1938	-0.00783325
KEGG_CALCIUM_SIGNALING_PATHWAY	-0.12877	0.058284	0.0536047	-0.18935	0.0712889	-0.0961144
KEGG_CARDIAC_MUSCLE_CONTRACTION	-0.170053	0.175175	0.393561	-0.39496	-0.1864	-0.344842
KEGG_CELL_ADHESION_MOLECULES_CAMS	-0.577784	-0.510334	-0.553257	-0.410317	-0.592557	-0.564325
KEGG_CELL_CYCLE	-0.285442	0.0173904	0.308154	0.0300018	-0.397728	-0.0710169
KEGG_CHEMOKINE_SIGNALING_PATHWAY	-0.338833	-0.224332	-0.0476401	0.0603318	-0.34493	0.12858
KEGG_CHRONIC_MYELOID_LEUKEMIA	-0.248631	-0.218798	0.157636	-0.00465587	-0.385603	0.0692442
KEGG_CIRCADIAN_RHYTHM_MAMMAL	0.0442693	-0.175443	-0.175347	0.110794	0.0673816	0.131654
KEGG_CITRATE_CYCLE_TCA_CYCLE	-0.212222	0.1579	0.0584913	-0.250393	-0.201844	-0.0437015
KEGG_COLORECTAL_CANCER	-0.167796	0.0475193	0.126191	-0.0388606	-0.305042	-0.102367
KEGG_COMPLEMENT_AND_COAGULATION_CASCADES	-0.366568	-0.403731	-0.487522	-0.0513016	-0.208855	-0.222797
KEGG_CYSTEINE_AND_METHIONINE_METABOLISM	-0.378424	0.214337	0.0577699	-0.189749	-0.109682	-0.16479
KEGG_CYTOKINE_CYTOKINE_RECEPTOR_INTERACTION	-0.141895	-0.065627	-0.203897	0.111253	-0.189356	-0.109398
KEGG_CYTOSOLIC_DNA_SENSING_PATHWAY	-0.484601	-0.234231	-0.302941	-0.0166865	-0.315625	0.0619681
KEGG_DILATED_CARDIOMYOPATHY	-0.266538	0.112489	0.0044388	-0.381117	-0.096133	-0.282815
KEGG_DNA_REPLICATION	-0.329956	-0.127568	-0.0681943	-0.425987	-0.178626	0.190958
KEGG_DORSO_VENTRAL_AXIS_FORMATION	0.0886602	-0.324347	-0.270976	-0.206016	-0.425218	-0.299836
KEGG_DRUG_METABOLISM_CYTOCHROME_P450	0.148539	-0.318628	-0.444095	0.411203	-0.126613	-0.118773
KEGG_DRUG_METABOLISM_OTHER_ENZYMES	-0.321635	-0.158025	0.0794924	0.0873112	-0.406761	0.110478
KEGG_ECM_RECEPTOR_INTERACTION	-0.439595	-0.284489	-0.275787	0.0784878	-0.0237466	-0.261166
KEGG_ENDOCYTOSIS	-0.393295	-0.276473	-0.291417	-0.0396124	-0.429038	-0.338698
KEGG_ENDOMETRIAL_CANCER	-0.125433	-0.104977	-0.0473911	-0.0895363	-0.292339	0.0237555
KEGG_EPITHELIAL_CELL_SIGNALING_IN_HELICOBACTER_PYLORI_INFECTION	-0.448021	-0.410524	-0.224014	0.104444	-0.320372	-0.0287712
KEGG_ERBB_SIGNALING_PATHWAY	-0.309185	-0.0964614	0.100807	-0.274419	-0.200203	0.209249
KEGG_ETHER_LIPID_METABOLISM	-0.0613027	-0.261337	-0.222431	0.0579691	0.316219	0.00544094
KEGG_FATTY_ACID_METABOLISM	-0.13055	0.179597	-0.0292777	0.00578574	-0.182001	0.00155463
KEGG_FC_EPSILON_RI_SIGNALING_PATHWAY	-0.352139	-0.323787	-0.144862	-0.233622	-0.188609	0.0679695
KEGG_FC_GAMMA_R_MEDIATED_PHAGOCYTOSIS	-0.163865	-0.379652	-0.20142	0.0493602	-0.266655	0.26937
KEGG_FOCAL_ADHESION	-0.323007	-0.126885	-0.0449594	0.0486286	-0.195193	-0.0895284
KEGG_FOLATE_BIOSYNTHESIS	-0.374267	0.227874	0.436301	-0.233789	-0.256353	-0.395211
KEGG_FRUCTOSE_AND_MANNOSE_METABOLISM	-0.29936	-0.214568	0.0830793	0.0827282	-0.148398	-0.0126232
KEGG_GALACTOSE_METABOLISM	-0.123381	-0.0890397	-0.266608	0.250272	-0.0685778	-0.0211144
KEGG_GAP_JUNCTION	-0.358664	-0.28839	-0.178592	0.0591177	-0.156524	-0.137786
KEGG_GLIOMA	-0.285808	-0.126167	0.0644102	-0.14732	-0.234875	0.0518229
KEGG_GLUTATHIONE_METABOLISM	-0.222645	-0.00320229	-0.300502	0.19603	-0.0386757	-0.0111387
KEGG_GLYCEROLIPID_METABOLISM	-0.322974	-0.176741	-0.314083	-0.119271	-0.326151	-0.0932368
KEGG_GLYCEROPHOSPHOLIPID_METABOLISM	-0.406269	-0.333836	-0.289723	-0.182014	-0.188526	-0.193039
KEGG_GLYCINE_SERINE_AND_THREONINE_METABOLISM	-0.0471649	0.182067	0.0152908	0.230938	0.125587	-0.215661
KEGG_GLYCOLYSIS_GLUCONEOGENESIS	-0.218824	0.151734	0.0395112	0.0254773	-0.277077	-0.130755
KEGG_GLYCOSAMINOGLYCAN_BIOSYNTHESIS_CHONDROITIN_SULFATE	-0.374942	-0.23383	0.143374	0.271266	-0.287569	-0.138317
KEGG_GLYCOSAMINOGLYCAN_BIOSYNTHESIS_HEPARAN_SULFATE	-0.467297	-0.269444	-0.135961	0.0694104	0.423777	-0.272802
KEGG_GLYCOSAMINOGLYCAN_BIOSYNTHESIS_KERATAN_SULFATE	-0.486096	0.2194	0.470313	-0.329955	-0.323993	0.298981
KEGG_GLYCOSAMINOGLYCAN_DEGRADATION	-0.0279165	-0.349875	-0.435679	0.229728	-0.146797	0.407484
KEGG_GLYCOSPHINGOLIPID_BIOSYNTHESIS_GANGLIO_SERIES	0.0906575	-0.585033	-0.383793	-0.332291	0.022323	-0.0448333
KEGG_GLYCOSPHINGOLIPID_BIOSYNTHESIS_GLOBO_SERIES	-0.0852758	-0.475008	-0.316938	0.278604	0.414836	0.144983
KEGG_GLYCOSPHINGOLIPID_BIOSYNTHESIS_LACTO_AND_NEOLACTO_SERIES	-0.115566	0.114561	-0.00733245	-0.205505	-0.10077	-0.225126
KEGG_GLYCOSYLPHOSPHATIDYLINOSITOL_GPI_ANCHOR_BIOSYNTHESIS	-0.411032	-0.166372	0.173437	-0.0678875	-0.379124	-0.25905
KEGG_GLYOXYLATE_AND_DICARBOXYLATE_METABOLISM	-0.318831	0.236498	-0.142564	0.0916492	-0.0790016	-0.00661895
KEGG_GNRH_SIGNALING_PATHWAY	-0.143851	-0.1457	-0.195973	-0.0971276	-0.130596	0.0951397
KEGG_GRAFT_VERSUS_HOST_DISEASE	-0.850597	-0.850857	-0.840824	-0.870835	-0.851417	-0.852718
KEGG_HEDGEHOG_SIGNALING_PATHWAY	-0.0134009	-0.357083	-0.0858084	0.118531	-0.0494079	-0.152021
KEGG_HEMATOPOIETIC_CELL_LINEAGE	-0.234995	-0.168608	-0.345923	-0.141003	-0.211582	-0.195089
KEGG_HISTIDINE_METABOLISM	0.123624	0.0148103	-0.188303	-0.129903	0.177953	-0.287911
KEGG_HOMOLOGOUS_RECOMBINATION	-0.345767	-0.379661	-0.20433	-0.325529	0.075841	0.0823903
KEGG_HUNTINGTONS_DISEASE	-0.368306	-0.112194	0.152573	-0.296944	-0.359171	-0.151115
KEGG_HYPERTROPHIC_CARDIOMYOPATHY_HCM	-0.23382	0.207929	-0.022508	-0.405868	0.0149849	-0.365873
KEGG_INOSITOL_PHOSPHATE_METABOLISM	-0.33692	-0.194577	-0.130815	-0.00552511	-0.232333	0.154904
KEGG_INSULIN_SIGNALING_PATHWAY	-0.235596	-0.0756101	-0.0835379	-0.271502	-0.226066	-0.145814
KEGG_INTESTINAL_IMMUNE_NETWORK_FOR_IGA_PRODUCTION	-0.480133	-0.683396	-0.694823	-0.643686	-0.716208	-0.711261
KEGG_JAK_STAT_SIGNALING_PATHWAY	-0.0355228	-0.139822	0.0381674	0.179091	-0.2156	-0.094087
KEGG_LEISHMANIA_INFECTION	-0.523318	-0.584553	-0.57538	-0.47948	-0.628108	-0.645881
KEGG_LEUKOCYTE_TRANSENDOTHELIAL_MIGRATION	-0.39569	-0.242265	0.120028	0.0673364	-0.36944	0.133898
KEGG_LIMONENE_AND_PINENE_DEGRADATION	-0.0305459	-0.118571	0.197004	-0.340185	-0.25775	-0.123109
KEGG_LINOLEIC_ACID_METABOLISM	0.285127	-0.190132	-0.0698525	0.00622497	0.215236	-0.0165059
KEGG_LONG_TERM_DEPRESSION	-0.0591292	-0.221217	0.0492584	0.180931	0.00139685	-0.0438402
KEGG_LONG_TERM_POTENTIATION	-0.274964	-0.054293	0.124767	-0.216539	-0.307747	0.0258813
KEGG_LYSINE_DEGRADATION	0.0476703	-0.168878	-0.178826	-0.375541	-0.243581	-0.148113
KEGG_LYSOSOME	-0.14029	-0.448756	-0.357853	0.0848074	-0.221161	0.0943527
KEGG_MAPK_SIGNALING_PATHWAY	-0.23728	-0.186812	-0.126763	-0.133699	-0.263474	-0.172038
KEGG_MATURITY_ONSET_DIABETES_OF_THE_YOUNG	0.622327	-0.491023	0.383782	0.0740771	0.584264	-0.577262
KEGG_MELANOGENESIS	-0.196231	-0.305622	0.0124463	0.0498028	-0.105885	0.0890127
KEGG_MELANOMA	-0.0202644	-0.152116	-0.00831748	0.0115278	-0.115339	-0.148975
KEGG_METABOLISM_OF_XENOBIOTICS_BY_CYTOCHROME_P450	0.119561	-0.264337	-0.184465	0.44575	-0.0465989	0.120058
KEGG_MISMATCH_REPAIR	-0.323366	-0.0453747	-0.281523	-0.455797	0.08206	0.0692435
KEGG_MTOR_SIGNALING_PATHWAY	-0.0259725	0.0449033	-0.153027	-0.217273	-0.290039	0.0890452
KEGG_N_GLYCAN_BIOSYNTHESIS	-0.312826	-0.0688512	0.0578377	-0.107081	-0.368469	0.289319
KEGG_NATURAL_KILLER_CELL_MEDIATED_CYTOTOXICITY	-0.691411	-0.529605	-0.574309	-0.57835	-0.599757	-0.371437
KEGG_NEUROACTIVE_LIGAND_RECEPTOR_INTERACTION	0.242903	0.0446605	-0.0335805	0.0294023	0.0924377	-0.126559
KEGG_NEUROTROPHIN_SIGNALING_PATHWAY	-0.217626	-0.160153	-0.0416527	0.0618849	-0.309316	0.115386
KEGG_NICOTINATE_AND_NICOTINAMIDE_METABOLISM	-0.128186	-0.0529837	-0.233402	0.0892511	-0.0329179	0.0739359
KEGG_NITROGEN_METABOLISM	0.120801	0.426545	0.214494	0.085296	-0.153568	-0.493577
KEGG_NOD_LIKE_RECEPTOR_SIGNALING_PATHWAY	-0.34436	-0.376723	-0.306137	0.0573225	-0.3953	0.109056
KEGG_NON_HOMOLOGOUS_END_JOINING	-0.0491224	-0.407277	0.315443	-0.319763	-0.161698	0.132009
KEGG_NON_SMALL_CELL_LUNG_CANCER	-0.318703	-0.181824	0.0294617	-0.288233	-0.232129	-0.124551
KEGG_NOTCH_SIGNALING_PATHWAY	-0.0270973	-0.479607	-0.294974	-0.0596222	-0.389013	-0.225276
KEGG_NUCLEOTIDE_EXCISION_REPAIR	-0.48625	-0.170435	-0.306816	-0.2475	-0.19724	-0.134491
KEGG_O_GLYCAN_BIOSYNTHESIS	-0.402116	-0.12154	0.285458	0.0884531	-0.152632	-0.0166463
KEGG_OLFACTORY_TRANSDUCTION	0.355865	0.0755069	0.121607	-0.406194	0.011529	0.149749
KEGG_ONE_CARBON_POOL_BY_FOLATE	-0.28526	0.0192854	-0.375857	-0.251045	-0.199374	0.102734
KEGG_OOCYTE_MEIOSIS	-0.27521	0.0284614	0.156753	-0.147019	-0.308502	-0.0697702
KEGG_OTHER_GLYCAN_DEGRADATION	-0.240406	-0.587449	-0.665412	-0.524654	-0.380226	0.443161
KEGG_OXIDATIVE_PHOSPHORYLATION	-0.510479	-0.0100283	0.180837	-0.354174	-0.382055	-0.30856
KEGG_P53_SIGNALING_PATHWAY	-0.271793	-0.202555	0.162222	0.18473	-0.345573	0.131347
KEGG_PANCREATIC_CANCER	-0.220041	-0.211714	0.087932	-0.00344262	-0.212089	-0.00956169
KEGG_PANTOTHENATE_AND_COA_BIOSYNTHESIS	-0.19151	-0.282523	-0.143245	0.300825	-0.278601	0.0440107
KEGG_PARKINSONS_DISEASE	-0.461434	0.0624043	0.27876	-0.365392	-0.380923	-0.229004
KEGG_PATHOGENIC_ESCHERICHIA_COLI_INFECTION	-0.434026	-0.260845	-0.230105	0.022814	-0.540909	0.190111
KEGG_PATHWAYS_IN_CANCER	-0.195591	-0.144467	-0.00157148	0.0913892	-0.136776	-0.0748417
KEGG_PENTOSE_AND_GLUCURONATE_INTERCONVERSIONS	-0.0182271	-0.348619	-0.0802902	0.169672	-0.0609569	0.0159716
KEGG_PENTOSE_PHOSPHATE_PATHWAY	-0.378054	-0.0941066	-0.0340298	-0.112586	-0.193923	0.0869133
KEGG_PEROXISOME	-0.281796	-0.0873576	-0.249917	-0.214422	-0.0479967	-0.0770783
KEGG_PHENYLALANINE_METABOLISM	0.258944	0.2079	-0.387534	-0.115848	0.0740276	-0.369164
KEGG_PHOSPHATIDYLINOSITOL_SIGNALING_SYSTEM	-0.331264	-0.090423	-0.0127148	-0.227104	-0.189135	0.0611836
KEGG_PORPHYRIN_AND_CHLOROPHYLL_METABOLISM	-0.0693444	-0.1972	-0.202534	0.26561	-0.30446	0.168136
KEGG_PPAR_SIGNALING_PATHWAY	0.00372833	-0.105294	-0.124044	0.0928416	-0.296245	-0.174342
KEGG_PRIMARY_BILE_ACID_BIOSYNTHESIS	-0.102432	-0.0878767	-0.339368	0.256746	0.306776	-0.0387532
KEGG_PRIMARY_IMMUNODEFICIENCY	-0.604245	0.210102	-0.0711855	-0.162632	-0.601897	-0.246081
KEGG_PRION_DISEASES	-0.465999	-0.418435	0.0542263	0.201613	-0.362749	-0.440402
KEGG_PROGESTERONE_MEDIATED_OOCYTE_MATURATION	-0.205199	-0.222583	0.0966693	-0.0300214	-0.224605	-0.118271
KEGG_PROPANOATE_METABOLISM	0.0169985	0.159347	-0.00830387	-0.461694	0.00955266	-0.369825
KEGG_PROSTATE_CANCER	-0.189308	-0.0934284	-0.047747	0.0541327	-0.326406	0.0375928
KEGG_PROTEASOME	-0.680995	-0.126156	-0.0419144	-0.428458	-0.645533	-0.068413
KEGG_PROTEIN_EXPORT	-0.538894	-0.0965423	0.336474	-0.112088	-0.0150567	-0.278404
KEGG_PROXIMAL_TUBULE_BICARBONATE_RECLAMATION	-0.0883016	0.0907187	0.274507	-0.384687	-0.259118	-0.402156
KEGG_PURINE_METABOLISM	-0.270362	-0.0236226	-0.111532	-0.175853	-0.165121	0.0434857
KEGG_PYRIMIDINE_METABOLISM	-0.298949	0.0567884	-0.0673464	-0.237611	-0.196501	0.0515351
KEGG_PYRUVATE_METABOLISM	-0.0200902	0.0888782	-0.094739	-0.0788069	-0.155096	-0.388643
KEGG_REGULATION_OF_ACTIN_CYTOSKELETON	-0.21739	-0.126983	0.0963771	-0.0653567	-0.274857	0.0922129
KEGG_REGULATION_OF_AUTOPHAGY	-0.0378768	0.0439315	-0.0345882	0.0497337	-0.418776	0.127525
KEGG_RENAL_CELL_CARCINOMA	-0.0974971	-0.220438	0.0169939	-0.190659	-0.22171	0.0629527
KEGG_RENIN_ANGIOTENSIN_SYSTEM	-0.151542	0.24481	0.175445	0.100044	0.343154	-0.115584
KEGG_RETINOL_METABOLISM	-0.135027	-0.369783	0.0843658	0.19247	-0.337375	-0.0803607
KEGG_RIBOFLAVIN_METABOLISM	-0.468	0.186475	0.256985	0.303001	-0.365912	-0.0814805
KEGG_RIBOSOME	-0.674537	0.113684	0.426414	-0.0975953	-0.67007	-0.134029
KEGG_RIG_I_LIKE_RECEPTOR_SIGNALING_PATHWAY	-0.44896	0.00889448	-0.297454	-0.146649	-0.282118	-0.112114
KEGG_RNA_DEGRADATION	-0.506095	-0.281858	-0.170657	-0.481546	-0.26259	-0.238997
KEGG_RNA_POLYMERASE	-0.341549	-0.00313059	-0.229113	-0.189132	-0.0385795	-0.143034
KEGG_SELENOAMINO_ACID_METABOLISM	-0.425699	-0.0903312	0.14184	-0.523314	0.228969	0.131549
KEGG_SMALL_CELL_LUNG_CANCER	-0.304237	-0.101219	-0.110263	-0.0330908	-0.179	-0.0520298
KEGG_SNARE_INTERACTIONS_IN_VESICULAR_TRANSPORT	-0.105294	-0.38966	-0.0574322	0.131198	-0.0463696	-0.0747081
KEGG_SPHINGOLIPID_METABOLISM	-0.330576	-0.276772	-0.429413	-0.206552	-0.282547	0.138993
KEGG_SPLICEOSOME	-0.479279	-0.360169	-0.182537	-0.351805	-0.277313	-0.327708
KEGG_STARCH_AND_SUCROSE_METABOLISM	-0.108285	0.249806	-0.143053	-0.0844458	-0.0365362	-0.179113
KEGG_STEROID_BIOSYNTHESIS	-0.506743	0.0837068	0.338643	-0.214499	-0.11782	-0.410923
KEGG_STEROID_HORMONE_BIOSYNTHESIS	-0.558222	-0.361982	-0.287096	-0.414725	-0.196094	-0.260233
KEGG_SULFUR_METABOLISM	0.405166	-0.580937	-0.331661	-0.0165332	-0.24507	0.266699
KEGG_SYSTEMIC_LUPUS_ERYTHEMATOSUS	-0.597557	-0.662572	-0.707572	-0.566626	-0.709608	-0.735621
KEGG_T_CELL_RECEPTOR_SIGNALING_PATHWAY	-0.478976	-0.0443964	0.0845068	-0.278519	-0.408429	0.104458
KEGG_TASTE_TRANSDUCTION	-0.493394	-0.49289	-0.455466	-0.320083	-0.508669	-0.354837
KEGG_TAURINE_AND_HYPOTAURINE_METABOLISM	0.0993041	0.0880235	-0.373244	0.138773	0.0900879	-0.512971
KEGG_TERPENOID_BACKBONE_BIOSYNTHESIS	-0.0403393	-0.113232	0.384719	-0.547823	-0.150223	0.0367222
KEGG_TGF_BETA_SIGNALING_PATHWAY	-0.203666	-0.140143	-0.200705	0.106366	-0.22578	-0.150047
KEGG_THYROID_CANCER	-0.32468	-0.221224	-0.139388	0.162298	-0.437641	-0.110061
KEGG_TIGHT_JUNCTION	-0.344608	-0.109771	-0.145518	-0.168752	-0.252777	-0.155813
KEGG_TOLL_LIKE_RECEPTOR_SIGNALING_PATHWAY	-0.322219	-0.314266	-0.177124	-0.0403005	-0.411536	0.115947
KEGG_TRYPTOPHAN_METABOLISM	0.179033	0.110685	-0.221852	0.24341	-0.0677872	-0.295506
KEGG_TYPE_I_DIABETES_MELLITUS	-0.771459	-0.77952	-0.771379	-0.795657	-0.821385	-0.829325
KEGG_TYPE_II_DIABETES_MELLITUS	-0.299927	0.0579125	-0.273861	-0.348265	-0.264267	-0.195186
KEGG_TYROSINE_METABOLISM	0.0978822	0.0727836	-0.255642	0.0506086	0.0702459	-0.19255
KEGG_UBIQUITIN_MEDIATED_PROTEOLYSIS	-0.248956	-0.0766461	-0.0212426	-0.113733	-0.154196	-0.143904
KEGG_VALINE_LEUCINE_AND_ISOLEUCINE_BIOSYNTHESIS	-0.527223	-0.472569	-0.505493	-0.725038	-0.252713	-0.35101
KEGG_VALINE_LEUCINE_AND_ISOLEUCINE_DEGRADATION	-0.145667	0.025165	0.0510688	-0.362463	-0.138942	0.0114333
KEGG_VASCULAR_SMOOTH_MUSCLE_CONTRACTION	-0.24238	-0.0730877	0.0228145	-0.000672746	-0.000612598	-0.0960768
KEGG_VASOPRESSIN_REGULATED_WATER_REABSORPTION	-0.143535	-0.487597	0.0204259	0.0485045	-0.299876	0.04954
KEGG_VEGF_SIGNALING_PATHWAY	-0.349616	-0.0612264	0.112686	-0.110179	-0.16498	0.112269
KEGG_VIBRIO_CHOLERAE_INFECTION	-0.575106	-0.332907	-0.0513643	-0.0541731	-0.280381	-0.181111
KEGG_VIRAL_MYOCARDITIS	-0.719311	-0.597532	-0.652777	-0.590618	-0.684228	-0.648624
KEGG_WNT_SIGNALING_PATHWAY	-0.252301	-0.195477	-0.0237436	-0.0556494	-0.253056	-0.0937555
