# Supplementary material for: Characterizing the skeletal muscle immune microenvironment for sarcopenia: insights from transcriptome analysis and histological validation
Source: Front Immunol. 2024 Jul 4;15:1414387. doi: 10.3389/fimmu.2024.1414387 (PMC11254692; doi:10.3389/fimmu.2024.1414387)
Supplement: Supplementary file 4 [file Table_4.xlsx]

## Sheet: Figure  2D
	LYVE1- HLA(MHC-II)+	LYVE1+ HLA(MHC-II)+	LYVE1- HLA(MHC-II)-	LYVE1- HLA(MHC-II)+TSPO+
KEGG_ABC_TRANSPORTERS	-0.480281	-0.401077	-0.106446	-0.241103
KEGG_ACUTE_MYELOID_LEUKEMIA	0.0667869	0.103579	-0.405818	0.0185689
KEGG_ADHERENS_JUNCTION	-0.129988	-0.370187	-0.173739	-0.00711078
KEGG_ADIPOCYTOKINE_SIGNALING_PATHWAY	-0.30806	-0.259661	-0.167212	-0.235168
KEGG_ALANINE_ASPARTATE_AND_GLUTAMATE_METABOLISM	-0.201548	-0.268366	0.259087	0.0168735
KEGG_ALDOSTERONE_REGULATED_SODIUM_REABSORPTION	-0.0582924	0.208424	0.0480391	-0.17591
KEGG_ALLOGRAFT_REJECTION	-0.773832	-0.765813	-0.81902	-0.643258
KEGG_ALPHA_LINOLENIC_ACID_METABOLISM	-0.045961	-0.0466776	0.139369	0.121233
KEGG_ALZHEIMERS_DISEASE	-0.0704168	-0.212517	0.0722895	-0.522676
KEGG_AMINO_SUGAR_AND_NUCLEOTIDE_SUGAR_METABOLISM	-0.0509092	0.097605	-0.3084	0.0930842
KEGG_AMINOACYL_TRNA_BIOSYNTHESIS	-0.509001	-0.309864	-0.231837	-0.16965
KEGG_AMYOTROPHIC_LATERAL_SCLEROSIS_ALS	-0.00368542	-0.347861	-0.262735	-0.27719
KEGG_ANTIGEN_PROCESSING_AND_PRESENTATION	-0.712129	-0.682017	-0.684924	-0.677313
KEGG_APOPTOSIS	0.0884948	-0.13983	-0.422859	-0.106831
KEGG_ARACHIDONIC_ACID_METABOLISM	-0.0556636	-0.0470148	0.169455	0.22007
KEGG_ARGININE_AND_PROLINE_METABOLISM	-0.20829	-0.315579	0.300753	-0.076393
KEGG_ARRHYTHMOGENIC_RIGHT_VENTRICULAR_CARDIOMYOPATHY_ARVC	-0.331586	-0.125317	0.298076	-0.029823
KEGG_ASCORBATE_AND_ALDARATE_METABOLISM	-0.116344	-0.189529	-0.0993995	0.220234
KEGG_ASTHMA	-0.731486	-0.757554	-0.804534	-0.728441
KEGG_AUTOIMMUNE_THYROID_DISEASE	-0.746995	-0.743218	-0.789492	-0.648869
KEGG_AXON_GUIDANCE	-0.103516	-0.0904443	-0.0962337	0.101949
KEGG_B_CELL_RECEPTOR_SIGNALING_PATHWAY	0.139153	-0.0504162	-0.324256	-0.334956
KEGG_BASAL_CELL_CARCINOMA	-0.384541	-0.25485	0.104723	0.367458
KEGG_BASAL_TRANSCRIPTION_FACTORS	-0.37866	-0.350437	-0.435639	-0.0442981
KEGG_BASE_EXCISION_REPAIR	-0.0343257	-0.0411791	-0.0843311	-0.0830668
KEGG_BETA_ALANINE_METABOLISM	-0.10458	0.0839305	0.0414882	-0.151935
KEGG_BIOSYNTHESIS_OF_UNSATURATED_FATTY_ACIDS	0.314016	0.10993	0.090032	-0.392536
KEGG_BLADDER_CANCER	0.121767	-0.048033	-0.299871	-0.0830288
KEGG_BUTANOATE_METABOLISM	-0.371465	-0.0862706	0.28832	-0.102691
KEGG_CALCIUM_SIGNALING_PATHWAY	-0.0316451	-0.0390178	0.212575	-0.140226
KEGG_CARDIAC_MUSCLE_CONTRACTION	-0.0828024	0.173601	0.423402	-0.582357
KEGG_CELL_ADHESION_MOLECULES_CAMS	-0.548334	-0.507791	-0.472988	-0.315035
KEGG_CELL_CYCLE	0.158049	-0.173075	-0.320068	0.117505
KEGG_CHEMOKINE_SIGNALING_PATHWAY	0.169633	-0.116365	-0.412304	-0.03754
KEGG_CHRONIC_MYELOID_LEUKEMIA	0.117441	0.147452	-0.404151	-0.046701
KEGG_CIRCADIAN_RHYTHM_MAMMAL	-0.539844	-0.0910943	0.267891	0.207672
KEGG_CITRATE_CYCLE_TCA_CYCLE	0.12932	-0.428406	0.459641	-0.606799
KEGG_COLORECTAL_CANCER	-0.0829241	0.0883118	-0.38075	0.0669304
KEGG_COMPLEMENT_AND_COAGULATION_CASCADES	-0.295024	-0.54327	-0.392256	-0.0503733
KEGG_CYSTEINE_AND_METHIONINE_METABOLISM	-0.149701	-0.147495	0.303548	-0.225109
KEGG_CYTOKINE_CYTOKINE_RECEPTOR_INTERACTION	0.0606849	-0.191586	-0.278407	-0.0172307
KEGG_CYTOSOLIC_DNA_SENSING_PATHWAY	0.118646	-0.354859	-0.480108	-0.116447
KEGG_DILATED_CARDIOMYOPATHY	-0.3875	-0.187562	0.167226	-0.209362
KEGG_DNA_REPLICATION	0.143539	-0.0610506	-0.388343	-0.0169595
KEGG_DORSO_VENTRAL_AXIS_FORMATION	-0.304591	-0.307377	-0.350455	0.151336
KEGG_DRUG_METABOLISM_CYTOCHROME_P450	-0.473129	-0.174671	-0.117601	0.367193
KEGG_DRUG_METABOLISM_OTHER_ENZYMES	-0.0102803	-0.369773	-0.0227361	0.185327
KEGG_ECM_RECEPTOR_INTERACTION	-0.472367	-0.310194	-0.165892	0.118819
KEGG_ENDOCYTOSIS	-0.267282	-0.289106	-0.381863	-0.185197
KEGG_ENDOMETRIAL_CANCER	-0.182229	0.146856	-0.414573	-0.0102936
KEGG_EPITHELIAL_CELL_SIGNALING_IN_HELICOBACTER_PYLORI_INFECTION	0.185204	-0.221703	-0.406545	-0.215077
KEGG_ERBB_SIGNALING_PATHWAY	-0.0255374	0.256097	-0.119433	-0.150086
KEGG_ETHER_LIPID_METABOLISM	0.00138848	-0.296002	-0.141446	0.167748
KEGG_FATTY_ACID_METABOLISM	-0.230012	-0.0555565	0.178407	-0.105303
KEGG_FC_EPSILON_RI_SIGNALING_PATHWAY	0.0876242	-0.116303	-0.382259	-0.148205
KEGG_FC_GAMMA_R_MEDIATED_PHAGOCYTOSIS	0.25249	-0.0239022	-0.366973	-0.0181684
KEGG_FOCAL_ADHESION	-0.174628	-0.225907	-0.133964	0.106906
KEGG_FOLATE_BIOSYNTHESIS	0.288449	-0.278848	-0.267528	-0.130758
KEGG_FRUCTOSE_AND_MANNOSE_METABOLISM	0.319867	0.187548	-0.135242	-0.364344
KEGG_GALACTOSE_METABOLISM	0.201476	-0.025497	-0.0591721	-0.264959
KEGG_GAP_JUNCTION	-0.190314	-0.154873	-0.29611	0.0939309
KEGG_GLIOMA	0.11771	0.0173447	-0.221363	-0.156074
KEGG_GLUTATHIONE_METABOLISM	-0.0321559	-0.407629	0.262195	0.0961614
KEGG_GLYCEROLIPID_METABOLISM	-0.129474	-0.460513	-0.127832	-0.175621
KEGG_GLYCEROPHOSPHOLIPID_METABOLISM	-0.229626	-0.287946	-0.303397	-0.0920297
KEGG_GLYCINE_SERINE_AND_THREONINE_METABOLISM	0.0842068	-0.146928	0.309112	0.081119
KEGG_GLYCOLYSIS_GLUCONEOGENESIS	0.0452849	-0.109755	0.178508	-0.289932
KEGG_GLYCOSAMINOGLYCAN_BIOSYNTHESIS_CHONDROITIN_SULFATE	0.201342	0.0528741	-0.353168	0.183956
KEGG_GLYCOSAMINOGLYCAN_BIOSYNTHESIS_HEPARAN_SULFATE	-0.207936	-0.0982904	-0.0655599	0.131588
KEGG_GLYCOSAMINOGLYCAN_BIOSYNTHESIS_KERATAN_SULFATE	0.059601	-0.0603375	-0.000964302	-0.172345
KEGG_GLYCOSAMINOGLYCAN_DEGRADATION	0.478396	0.0286086	-0.3341	-0.0464253
KEGG_GLYCOSPHINGOLIPID_BIOSYNTHESIS_GANGLIO_SERIES	-0.0578297	-0.131195	-0.405333	-0.331982
KEGG_GLYCOSPHINGOLIPID_BIOSYNTHESIS_GLOBO_SERIES	0.298858	-0.0700009	-0.252471	0.067924
KEGG_GLYCOSPHINGOLIPID_BIOSYNTHESIS_LACTO_AND_NEOLACTO_SERIES	-0.176153	-0.356585	0.0990787	-0.230546
KEGG_GLYCOSYLPHOSPHATIDYLINOSITOL_GPI_ANCHOR_BIOSYNTHESIS	-0.0302907	-0.326404	-0.260413	-0.0965646
KEGG_GLYOXYLATE_AND_DICARBOXYLATE_METABOLISM	0.0315145	-0.106167	0.283044	-0.55218
KEGG_GNRH_SIGNALING_PATHWAY	-0.0305841	0.00978033	-0.131785	-0.063578
KEGG_GRAFT_VERSUS_HOST_DISEASE	-0.789848	-0.775517	-0.829573	-0.690279
KEGG_HEDGEHOG_SIGNALING_PATHWAY	-0.355768	-0.0404237	-0.249567	0.420622
KEGG_HEMATOPOIETIC_CELL_LINEAGE	-0.112275	-0.35039	-0.300297	-0.0271429
KEGG_HISTIDINE_METABOLISM	-0.235723	-0.0678629	-0.13655	-0.0448202
KEGG_HOMOLOGOUS_RECOMBINATION	0.198866	-0.0762103	-0.289001	-0.221271
KEGG_HUNTINGTONS_DISEASE	0.0662948	-0.148006	-0.00803259	-0.519672
KEGG_HYPERTROPHIC_CARDIOMYOPATHY_HCM	-0.43565	-0.174745	0.249094	-0.25911
KEGG_INOSITOL_PHOSPHATE_METABOLISM	-0.0720009	-0.233927	-0.225085	0.0188469
KEGG_INSULIN_SIGNALING_PATHWAY	-0.169795	-0.00611434	-0.181638	-0.291387
KEGG_INTESTINAL_IMMUNE_NETWORK_FOR_IGA_PRODUCTION	-0.666216	-0.479796	-0.659016	-0.52166
KEGG_JAK_STAT_SIGNALING_PATHWAY	0.117176	0.0415819	-0.38643	0.141703
KEGG_LEISHMANIA_INFECTION	-0.506915	-0.462001	-0.541673	-0.504138
KEGG_LEUKOCYTE_TRANSENDOTHELIAL_MIGRATION	0.254868	-0.228751	-0.304673	-0.0421525
KEGG_LIMONENE_AND_PINENE_DEGRADATION	0.036635	0.0662613	0.0447931	-0.385447
KEGG_LINOLEIC_ACID_METABOLISM	-0.15769	0.0630903	0.395475	0.0659905
KEGG_LONG_TERM_DEPRESSION	-0.0168647	-0.221789	-0.0739884	0.163791
KEGG_LONG_TERM_POTENTIATION	0.131833	-0.0729869	-0.178155	-0.246885
KEGG_LYSINE_DEGRADATION	-0.0309153	-0.208772	-0.35035	-0.204101
KEGG_LYSOSOME	0.204549	0.107252	-0.449032	-0.359652
KEGG_MAPK_SIGNALING_PATHWAY	-0.0813256	-0.21949	-0.232967	-0.175615
KEGG_MATURITY_ONSET_DIABETES_OF_THE_YOUNG	0.186136	-0.4436	0.417844	-0.363753
KEGG_MELANOGENESIS	-0.267661	-0.213378	-0.0756318	0.0993807
KEGG_MELANOMA	-0.117117	-0.0852033	-0.229791	0.045962
KEGG_METABOLISM_OF_XENOBIOTICS_BY_CYTOCHROME_P450	-0.295349	-0.223211	0.111365	0.364972
KEGG_MISMATCH_REPAIR	-0.157568	0.140058	-0.291699	0.0700666
KEGG_MTOR_SIGNALING_PATHWAY	-0.123403	0.0960692	-0.153402	-0.0259784
KEGG_N_GLYCAN_BIOSYNTHESIS	-0.00901713	0.272278	-0.43826	0.110164
KEGG_NATURAL_KILLER_CELL_MEDIATED_CYTOTOXICITY	-0.388981	-0.537241	-0.440391	-0.243224
KEGG_NEUROACTIVE_LIGAND_RECEPTOR_INTERACTION	0.002761	0.0373312	0.0734189	0.00221618
KEGG_NEUROTROPHIN_SIGNALING_PATHWAY	0.13808	-0.0844066	-0.244998	-0.0132064
KEGG_NICOTINATE_AND_NICOTINAMIDE_METABOLISM	0.053252	-0.170106	0.215056	-0.208224
KEGG_NITROGEN_METABOLISM	-0.227586	0.00867633	0.0799169	0.00854128
KEGG_NOD_LIKE_RECEPTOR_SIGNALING_PATHWAY	0.172183	-0.0572463	-0.552358	-0.275126
KEGG_NON_HOMOLOGOUS_END_JOINING	0.189155	0.0110488	-0.395947	-0.129513
KEGG_NON_SMALL_CELL_LUNG_CANCER	0.0320938	-0.051605	-0.399905	-0.272957
KEGG_NOTCH_SIGNALING_PATHWAY	-0.255863	-0.339378	-0.446967	0.16685
KEGG_NUCLEOTIDE_EXCISION_REPAIR	-0.0777035	-0.36807	-0.458387	-0.00126711
KEGG_O_GLYCAN_BIOSYNTHESIS	-0.126982	0.118553	-0.0832369	0.175193
KEGG_OLFACTORY_TRANSDUCTION	-0.147687	0.19991	0.264795	-0.266056
KEGG_ONE_CARBON_POOL_BY_FOLATE	0.28481	-0.140976	-0.0700334	-0.341299
KEGG_OOCYTE_MEIOSIS	0.0518355	-0.198236	-0.0355249	-0.0340657
KEGG_OTHER_GLYCAN_DEGRADATION	-0.0555218	0.189976	-0.612726	-0.501408
KEGG_OXIDATIVE_PHOSPHORYLATION	0.0861287	-0.207653	0.0327563	-0.61363
KEGG_P53_SIGNALING_PATHWAY	0.29988	-0.211411	-0.329476	-0.103307
KEGG_PANCREATIC_CANCER	0.0720348	0.1876	-0.40375	0.0335369
KEGG_PANTOTHENATE_AND_COA_BIOSYNTHESIS	0.0470407	-0.0639753	-0.289866	-0.106865
KEGG_PARKINSONS_DISEASE	0.00158155	-0.196701	0.176936	-0.596665
KEGG_PATHOGENIC_ESCHERICHIA_COLI_INFECTION	-0.0708699	-0.243431	-0.420455	-0.124488
KEGG_PATHWAYS_IN_CANCER	-0.0255016	-0.123639	-0.13036	0.116416
KEGG_PENTOSE_AND_GLUCURONATE_INTERCONVERSIONS	-0.0969635	0.279858	-0.218499	0.0495601
KEGG_PENTOSE_PHOSPHATE_PATHWAY	0.240789	-0.154333	0.0773863	-0.446379
KEGG_PEROXISOME	-0.111575	-0.238176	-0.0831892	-0.260341
KEGG_PHENYLALANINE_METABOLISM	-0.257441	-0.0212259	0.221871	-0.156835
KEGG_PHOSPHATIDYLINOSITOL_SIGNALING_SYSTEM	-0.0114739	-0.18616	-0.230241	-0.0515083
KEGG_PORPHYRIN_AND_CHLOROPHYLL_METABOLISM	0.174465	-0.270527	-0.0259938	0.0219373
KEGG_PPAR_SIGNALING_PATHWAY	0.0618307	-0.221831	0.0780669	-0.207248
KEGG_PRIMARY_BILE_ACID_BIOSYNTHESIS	-0.419194	-0.567052	0.291696	0.162604
KEGG_PRIMARY_IMMUNODEFICIENCY	-0.192038	-0.597714	-0.454501	0.0251575
KEGG_PRION_DISEASES	0.164357	-0.446938	-0.527296	0.0615121
KEGG_PROGESTERONE_MEDIATED_OOCYTE_MATURATION	0.00382079	-0.0389828	-0.323774	0.171142
KEGG_PROPANOATE_METABOLISM	-0.381741	-0.13425	0.257901	-0.444633
KEGG_PROSTATE_CANCER	-0.0666344	0.112758	-0.360172	0.0695533
KEGG_PROTEASOME	-0.296298	-0.326567	-0.250273	-0.416218
KEGG_PROTEIN_EXPORT	0.244882	-0.1833	-0.301967	0.060463
KEGG_PROXIMAL_TUBULE_BICARBONATE_RECLAMATION	-0.194546	-0.0576001	0.20834	-0.411575
KEGG_PURINE_METABOLISM	-0.0705065	-0.127941	-0.107857	-0.0247389
KEGG_PYRIMIDINE_METABOLISM	0.09978	-0.105094	-0.223516	-0.110022
KEGG_PYRUVATE_METABOLISM	-0.348572	-0.177297	0.19159	-0.380681
KEGG_REGULATION_OF_ACTIN_CYTOSKELETON	0.106117	-0.123205	-0.0951243	0.0606349
KEGG_REGULATION_OF_AUTOPHAGY	-0.158703	0.165574	-0.205319	0.077199
KEGG_RENAL_CELL_CARCINOMA	-0.0442453	0.196434	-0.172723	-0.125869
KEGG_RENIN_ANGIOTENSIN_SYSTEM	-0.214542	-0.104462	0.18764	0.0852265
KEGG_RETINOL_METABOLISM	-0.107057	-0.281585	-0.233922	0.402376
KEGG_RIBOFLAVIN_METABOLISM	0.369837	-0.0157369	-0.500064	0.23904
KEGG_RIBOSOME	0.230855	0.0278878	-0.458509	-0.578906
KEGG_RIG_I_LIKE_RECEPTOR_SIGNALING_PATHWAY	0.0174792	-0.226116	-0.535931	0.0722689
KEGG_RNA_DEGRADATION	-0.194418	-0.394196	-0.435549	-0.212023
KEGG_RNA_POLYMERASE	-0.0137734	0.0790743	-0.475803	-0.22881
KEGG_SELENOAMINO_ACID_METABOLISM	0.116631	-0.104366	-0.105334	0.0297165
KEGG_SMALL_CELL_LUNG_CANCER	0.083673	-0.201022	-0.334725	0.0355909
KEGG_SNARE_INTERACTIONS_IN_VESICULAR_TRANSPORT	0.0673497	0.202658	-0.412415	0.00240643
KEGG_SPHINGOLIPID_METABOLISM	0.00285547	-0.127736	-0.47724	-0.292338
KEGG_SPLICEOSOME	-0.164368	-0.356286	-0.463609	-0.240684
KEGG_STARCH_AND_SUCROSE_METABOLISM	-0.0851413	-0.0996304	0.395808	-0.20215
KEGG_STEROID_BIOSYNTHESIS	0.31522	-0.183969	-0.360389	-0.178632
KEGG_STEROID_HORMONE_BIOSYNTHESIS	-0.4689	-0.542429	-0.312623	-0.0282895
KEGG_SULFUR_METABOLISM	0.154463	0.47838	-0.306889	-0.208609
KEGG_SYSTEMIC_LUPUS_ERYTHEMATOSUS	-0.65579	-0.631044	-0.672371	-0.524896
KEGG_T_CELL_RECEPTOR_SIGNALING_PATHWAY	-0.029328	-0.165616	-0.346715	0.055534
KEGG_TASTE_TRANSDUCTION	-0.607663	-0.53021	-0.6298	-0.281155
KEGG_TAURINE_AND_HYPOTAURINE_METABOLISM	-0.193703	-0.307476	0.168558	0.0133066
KEGG_TERPENOID_BACKBONE_BIOSYNTHESIS	-0.509594	-0.057785	0.286485	-0.118659
KEGG_TGF_BETA_SIGNALING_PATHWAY	-0.273588	-0.1204	-0.174827	0.140039
KEGG_THYROID_CANCER	-0.0231257	-0.435451	-0.535458	-0.0868365
KEGG_TIGHT_JUNCTION	-0.21022	-0.258803	0.000428077	-0.276287
KEGG_TOLL_LIKE_RECEPTOR_SIGNALING_PATHWAY	0.173052	-0.149654	-0.47508	-0.149164
KEGG_TRYPTOPHAN_METABOLISM	0.170517	-0.349852	0.0959212	-0.105251
KEGG_TYPE_I_DIABETES_MELLITUS	-0.782952	-0.753888	-0.798974	-0.702092
KEGG_TYPE_II_DIABETES_MELLITUS	-0.117297	-0.124879	-0.26275	-0.405295
KEGG_TYROSINE_METABOLISM	-0.276779	0.0409348	-0.0906365	0.0716836
KEGG_UBIQUITIN_MEDIATED_PROTEOLYSIS	0.0566684	-0.222128	-0.217576	0.0334096
KEGG_VALINE_LEUCINE_AND_ISOLEUCINE_BIOSYNTHESIS	-0.774304	-0.425295	-0.252591	-0.299051
KEGG_VALINE_LEUCINE_AND_ISOLEUCINE_DEGRADATION	-0.225472	-0.165927	0.0959367	-0.193091
KEGG_VASCULAR_SMOOTH_MUSCLE_CONTRACTION	-0.0268556	-0.0998318	-0.0605817	0.0896389
KEGG_VASOPRESSIN_REGULATED_WATER_REABSORPTION	0.0110187	-0.103407	-0.433301	-0.0604276
KEGG_VEGF_SIGNALING_PATHWAY	0.179135	-0.171053	-0.100179	-0.133862
KEGG_VIBRIO_CHOLERAE_INFECTION	0.222875	-0.46954	-0.421808	-0.307689
KEGG_VIRAL_MYOCARDITIS	-0.645034	-0.599733	-0.448904	-0.515292
KEGG_WNT_SIGNALING_PATHWAY	-0.236738	-0.184247	-0.11331	-0.0471

## Sheet: Figure 2E
	LYVE1- HLA(MHC-II)+	LYVE1+ HLA(MHC-II)+	LYVE1- HLA(MHC-II)-	LYVE1- HLA(MHC-II)+TSPO+
GOBP_10_FORMYLTETRAHYDROFOLATE_METABOLIC_PROCESS	0.0884718	-0.409881	0.37742	-0.250365
GOBP_2_OXOGLUTARATE_METABOLIC_PROCESS	-0.381552	-0.455346	0.430668	-0.380329
GOBP_2FE_2S_CLUSTER_ASSEMBLY	-0.326076	-0.000846332	0.168081	-0.288491
GOBP_3_PHOSPHOADENOSINE_5_PHOSPHOSULFATE_BIOSYNTHETIC_PROCESS	0.641949	-0.302712	-0.587782	0.362784
GOBP_3_PHOSPHOADENOSINE_5_PHOSPHOSULFATE_METABOLIC_PROCESS	0.452805	0.230154	-0.431964	0.266971
GOBP_3_UTR_MEDIATED_MRNA_DESTABILIZATION	0.0112555	-0.220856	-0.277264	-0.421144
GOBP_3_UTR_MEDIATED_MRNA_STABILIZATION	0.092376	0.15805	-0.021609	-0.284347
GOBP_5_PHOSPHORIBOSE_1_DIPHOSPHATE_METABOLIC_PROCESS	-0.0587281	0.377882	0.0890232	-0.0661208
GOBP_5S_CLASS_RRNA_TRANSCRIPTION_BY_RNA_POLYMERASE_III	-0.355748	-0.0983371	0.199966	-0.25003
GOBP_ABSCISSION	0.732994	-0.403619	0.199325	-0.166014
GOBP_ACETATE_ESTER_TRANSPORT	-0.980044	-0.296916	0.68138	0.120244
GOBP_ACETYL_COA_BIOSYNTHETIC_PROCESS	-0.282799	0.0994095	0.504552	-0.556082
GOBP_ACETYL_COA_BIOSYNTHETIC_PROCESS_FROM_PYRUVATE	-0.490286	-0.0794426	0.654329	-0.561892
GOBP_ACETYL_COA_METABOLIC_PROCESS	-0.268912	-0.271133	0.443877	-0.360366
GOBP_ACETYLCHOLINE_METABOLIC_PROCESS	-0.711902	-0.512958	0.742224	0.289556
GOBP_ACID_SECRETION	-0.279333	-0.305394	-0.441845	-0.316478
GOBP_ACIDIC_AMINO_ACID_TRANSPORT	-0.185799	-0.366737	-0.268819	0.0190585
GOBP_ACROSOMAL_VESICLE_EXOCYTOSIS	-0.24299	0.110086	0.573474	0.100715
GOBP_ACROSOME_ASSEMBLY	-0.0269542	-0.165305	-0.51261	0.479015
GOBP_ACROSOME_REACTION	-0.0741377	-0.14541	0.246823	-0.175655
GOBP_ACTIN_CROSSLINK_FORMATION	0.00202499	-0.229696	-0.27735	-0.501152
GOBP_ACTIN_CYTOSKELETON_REORGANIZATION	0.132737	-0.209799	-0.275973	0.0666267
GOBP_ACTIN_FILAMENT_BASED_MOVEMENT	-0.285269	-0.0168531	0.32424	-0.284661
GOBP_ACTIN_FILAMENT_BASED_PROCESS	-0.0643009	-0.128415	-0.0707403	-0.119472
GOBP_ACTIN_FILAMENT_BASED_TRANSPORT	-0.162694	-0.400171	-0.0316569	-0.011383
GOBP_ACTIN_FILAMENT_BUNDLE_ORGANIZATION	-0.0362454	-0.174534	-0.218118	0.0224255
GOBP_ACTIN_FILAMENT_DEPOLYMERIZATION	0.157456	-0.100128	-0.00868136	0.0573384
GOBP_ACTIN_FILAMENT_NETWORK_FORMATION	0.113496	0.0293985	0.0724466	-0.290759
GOBP_ACTIN_FILAMENT_ORGANIZATION	-0.0145968	-0.14152	-0.175632	-0.0166476
GOBP_ACTIN_FILAMENT_POLYMERIZATION	0.107072	-0.136035	-0.257151	-0.0954543
GOBP_ACTIN_FILAMENT_REORGANIZATION	-0.350842	-0.509214	-0.0926063	0.473346
GOBP_ACTIN_FILAMENT_SEVERING	0.190006	0.307185	-0.222734	0.114562
GOBP_ACTIN_MEDIATED_CELL_CONTRACTION	-0.356096	0.158427	0.422422	-0.322556
GOBP_ACTIN_MODIFICATION	-0.226441	0.358876	-0.497235	0.173042
GOBP_ACTIN_MYOSIN_FILAMENT_SLIDING	-0.433696	0.424304	0.650363	-0.669654
GOBP_ACTIN_NUCLEATION	-0.209941	0.183746	-0.529722	0.042508
GOBP_ACTIN_POLYMERIZATION_DEPENDENT_CELL_MOTILITY	0.187181	0.456084	-0.245881	-0.251039
GOBP_ACTIN_POLYMERIZATION_OR_DEPOLYMERIZATION	0.0945872	-0.130404	-0.253609	-0.0453842
GOBP_ACTION_POTENTIAL	-0.232501	0.057553	0.243274	-0.21921
GOBP_ACTIVATED_T_CELL_PROLIFERATION	-0.13549	-0.284716	-0.369264	-0.282074
GOBP_ACTIVATION_INDUCED_CELL_DEATH_OF_T_CELLS	-0.416196	-0.0479674	-0.0678893	-0.370139
GOBP_ACTIVATION_OF_ADENYLATE_CYCLASE_ACTIVITY	0.14705	-0.13228	0.210511	-0.201376
GOBP_ACTIVATION_OF_CYSTEINE_TYPE_ENDOPEPTIDASE_ACTIVITY	0.402843	0.0924815	-0.411697	-0.0934506
GOBP_ACTIVATION_OF_CYSTEINE_TYPE_ENDOPEPTIDASE_ACTIVITY_INVOLVED_IN_APOPTOTIC_PROCESS	0.0457028	-0.167816	-0.345974	-0.0820028
GOBP_ACTIVATION_OF_CYSTEINE_TYPE_ENDOPEPTIDASE_ACTIVITY_INVOLVED_IN_APOPTOTIC_PROCESS_BY_CYTOCHROME_C	0.505524	0.216872	-0.178053	-0.439336
GOBP_ACTIVATION_OF_GTPASE_ACTIVITY	0.0345625	-0.164927	-0.342178	-0.0587669
GOBP_ACTIVATION_OF_IMMUNE_RESPONSE	-0.11701	-0.362647	-0.394556	-0.139145
GOBP_ACTIVATION_OF_INNATE_IMMUNE_RESPONSE	0.33675	0.0478184	-0.500941	-0.0380015
GOBP_ACTIVATION_OF_JANUS_KINASE_ACTIVITY	0.215653	-0.0640444	-0.267488	-0.187091
GOBP_ACTIVATION_OF_MEIOSIS	-0.489711	0.268877	0.387608	0.0224566
GOBP_ACTIVATION_OF_NF_KAPPAB_INDUCING_KINASE_ACTIVITY	0.433898	-0.0461225	-0.297528	0.00548504
GOBP_ACTIVATION_OF_PHOSPHOLIPASE_C_ACTIVITY	0.381271	0.258746	-0.0853249	-0.0899127
GOBP_ACTIVATION_OF_PHOSPHOLIPASE_D_ACTIVITY	-0.189054	-0.481741	-0.557537	0.304277
GOBP_ACTIVATION_OF_PROTEIN_KINASE_ACTIVITY	0.088229	-0.0760552	-0.241489	-0.0982361
GOBP_ACTIVATION_OF_PROTEIN_KINASE_B_ACTIVITY	0.0563253	0.0882429	-0.25125	0.322513
GOBP_ACTIVATION_OF_PROTEIN_KINASE_C_ACTIVITY	0.754601	-0.283453	0.208579	-0.148604
GOBP_ACTIVATION_OF_STORE_OPERATED_CALCIUM_CHANNEL_ACTIVITY	0.144645	-0.481432	-0.00640442	-0.0320952
GOBP_ACTIVATION_OF_TRANSMEMBRANE_RECEPTOR_PROTEIN_TYROSINE_KINASE_ACTIVITY	-0.502555	-0.171822	0.230269	-0.0715975
GOBP_ACTIVIN_RECEPTOR_SIGNALING_PATHWAY	-0.383005	-0.258216	-0.351284	-0.0507172
GOBP_ACTOMYOSIN_CONTRACTILE_RING_ORGANIZATION	0.708235	-0.469035	-0.253136	-0.15451
GOBP_ACTOMYOSIN_STRUCTURE_ORGANIZATION	-0.206625	-0.153524	0.170335	-0.181074
GOBP_ACUTE_INFLAMMATORY_RESPONSE	-0.10058	-0.367352	-0.305642	-0.0523536
GOBP_ACUTE_INFLAMMATORY_RESPONSE_TO_ANTIGENIC_STIMULUS	-0.126243	-0.325833	-0.424167	-0.0860479
GOBP_ACUTE_PHASE_RESPONSE	-0.189911	-0.501082	-0.39336	-0.0732481
GOBP_ACYL_CARNITINE_TRANSMEMBRANE_TRANSPORT	-0.268616	-0.681267	0.446923	0.636618
GOBP_ACYLGLYCEROL_HOMEOSTASIS	0.0466995	-0.329295	0.257206	-0.18768
GOBP_ACYLGLYCEROL_TRANSPORT	0.0525806	-0.287229	0.626537	-0.611441
GOBP_ADAPTATION_OF_SIGNALING_PATHWAY	0.159221	-0.0420617	-0.398061	-0.197247
GOBP_ADAPTIVE_IMMUNE_RESPONSE	-0.290194	-0.443651	-0.416695	-0.32271
GOBP_ADAPTIVE_IMMUNE_RESPONSE_BASED_ON_SOMATIC_RECOMBINATION_OF_IMMUNE_RECEPTORS_BUILT_FROM_IMMUNOGLOBULIN_SUPERFAMILY_DOMAINS	-0.324864	-0.448392	-0.400165	-0.345806
GOBP_ADAPTIVE_THERMOGENESIS	-0.121463	-0.148042	0.0143434	-0.217404
GOBP_ADENOHYPOPHYSIS_DEVELOPMENT	-0.337682	-0.623288	0.65586	-0.124773
GOBP_ADENOSINE_METABOLIC_PROCESS	0.0595622	-0.290526	0.331905	0.109634
GOBP_ADENOSINE_TO_INOSINE_EDITING	-0.403037	-0.0656852	-0.57481	-0.223416
GOBP_ADENYLATE_CYCLASE_ACTIVATING_ADRENERGIC_RECEPTOR_SIGNALING_PATHWAY	-0.0556986	0.278323	-0.137422	-0.0166011
GOBP_ADENYLATE_CYCLASE_ACTIVATING_ADRENERGIC_RECEPTOR_SIGNALING_PATHWAY_INVOLVED_IN_HEART_PROCESS	0.339192	0.224868	-0.418498	-0.640986
GOBP_ADENYLATE_CYCLASE_ACTIVATING_DOPAMINE_RECEPTOR_SIGNALING_PATHWAY	-0.198126	0.227414	-0.685536	0.265807
GOBP_ADENYLATE_CYCLASE_ACTIVATING_G_PROTEIN_COUPLED_RECEPTOR_SIGNALING_PATHWAY	0.0420925	-0.0594385	-0.0951144	0.136335
GOBP_ADENYLATE_CYCLASE_INHIBITING_DOPAMINE_RECEPTOR_SIGNALING_PATHWAY	-0.296973	-0.737719	0.12199	-0.00771051
GOBP_ADENYLATE_CYCLASE_INHIBITING_G_PROTEIN_COUPLED_ACETYLCHOLINE_RECEPTOR_SIGNALING_PATHWAY	-0.372985	0.476923	0.876315	-0.344515
GOBP_ADENYLATE_CYCLASE_INHIBITING_G_PROTEIN_COUPLED_GLUTAMATE_RECEPTOR_SIGNALING_PATHWAY	-0.381441	0.00338257	0.453095	0.199278
GOBP_ADENYLATE_CYCLASE_INHIBITING_G_PROTEIN_COUPLED_RECEPTOR_SIGNALING_PATHWAY	-0.167411	0.0325794	-0.0936664	0.0144577
GOBP_ADENYLATE_CYCLASE_INHIBITING_SEROTONIN_RECEPTOR_SIGNALING_PATHWAY	-0.268843	0.989176	0.238063	-0.247985
GOBP_ADENYLATE_CYCLASE_MODULATING_G_PROTEIN_COUPLED_RECEPTOR_SIGNALING_PATHWAY	-0.0497718	-0.0395578	-0.0992638	0.0920899
GOBP_ADHERENS_JUNCTION_ASSEMBLY	-0.0689112	-0.541589	-0.235945	0.309567
GOBP_ADHERENS_JUNCTION_MAINTENANCE	-0.467822	-0.596842	-0.306082	-0.199552
GOBP_ADHERENS_JUNCTION_ORGANIZATION	-0.0636127	-0.291794	-0.126067	0.211128
GOBP_ADHESION_OF_SYMBIONT_TO_HOST	0.482331	0.294902	-0.139315	-0.42154
GOBP_ADHESION_OF_SYMBIONT_TO_HOST_CELL	0.531502	0.210675	-0.296191	-0.534751
GOBP_ADIPONECTIN_ACTIVATED_SIGNALING_PATHWAY	-0.698792	-0.268684	-0.21957	-0.716448
GOBP_ADIPOSE_TISSUE_DEVELOPMENT	0.0593032	-0.32222	0.152827	0.0396652
GOBP_ADP_BIOSYNTHETIC_PROCESS	-0.482793	-0.738816	0.726055	-0.135673
GOBP_ADP_METABOLIC_PROCESS	-0.214986	-0.142547	0.141614	-0.162838
GOBP_ADP_TRANSPORT	0.247301	-0.408842	-0.030623	-0.0602413
GOBP_ADRENAL_GLAND_DEVELOPMENT	-0.426672	-0.492493	0.179637	0.231682
GOBP_ADRENERGIC_RECEPTOR_SIGNALING_PATHWAY	0.0236237	0.254965	-0.168245	-0.151996
GOBP_ADRENOMEDULLIN_RECEPTOR_SIGNALING_PATHWAY	0.0682459	-0.199963	0.0742036	0.457184
GOBP_ADULT_BEHAVIOR	-0.20958	0.102459	-0.0380202	-0.201804
GOBP_ADULT_FEEDING_BEHAVIOR	0.566974	0.667719	-0.285099	-0.335074
GOBP_ADULT_HEART_DEVELOPMENT	-0.514527	0.0373378	0.594973	-0.159753
GOBP_ADULT_LOCOMOTORY_BEHAVIOR	-0.172267	0.114408	0.0120688	-0.172642
GOBP_AEROBIC_RESPIRATION	-0.0550198	-0.190046	0.139799	-0.551695
GOBP_AGGREPHAGY	-0.495686	0.262759	-0.0720184	-0.297388
GOBP_AGGRESOME_ASSEMBLY	-0.63235	-0.669914	-0.198573	-0.589275
GOBP_AGGRESSIVE_BEHAVIOR	0.617322	-0.180942	0.0611152	0.691657
GOBP_AGING	0.0188679	-0.188988	-0.228256	-0.122355
GOBP_ALANINE_CATABOLIC_PROCESS	-0.693756	-0.0561506	0.903033	-0.668114
GOBP_ALANINE_TRANSPORT	0.0244186	0.280399	0.197572	-0.251243
GOBP_ALCOHOL_BIOSYNTHETIC_PROCESS	0.0471037	0.0172752	-0.0819746	-0.0407014
GOBP_ALCOHOL_CATABOLIC_PROCESS	-0.10947	-0.1412	-0.0537395	0.0264864
GOBP_ALCOHOL_METABOLIC_PROCESS	-0.0557539	-0.128729	-0.141407	0.00375357
GOBP_ALDEHYDE_BIOSYNTHETIC_PROCESS	-0.185703	0.235772	-0.346863	0.416297
GOBP_ALDEHYDE_CATABOLIC_PROCESS	0.528951	-0.155807	-0.118171	-0.237506
GOBP_ALDITOL_BIOSYNTHETIC_PROCESS	-0.222653	-0.45233	0.147369	-0.597783
GOBP_ALDITOL_CATABOLIC_PROCESS	-0.188201	-0.330517	0.326118	-0.107148
GOBP_ALDITOL_METABOLIC_PROCESS	-0.277119	-0.284425	0.229086	-0.310833
GOBP_ALDITOL_PHOSPHATE_METABOLIC_PROCESS	-0.117072	-0.475464	0.648436	-0.0216768
GOBP_ALKALOID_METABOLIC_PROCESS	-0.849975	-0.748861	-0.624805	0.456752
GOBP_ALKANESULFONATE_METABOLIC_PROCESS	-0.551718	-0.494881	-0.157371	-0.00450539
GOBP_ALLANTOIN_METABOLIC_PROCESS	-0.126007	-0.16777	0.210379	-0.264559
GOBP_ALPHA_AMINO_ACID_CATABOLIC_PROCESS	-0.227046	-0.271696	0.0588352	-0.132329
GOBP_ALPHA_AMINO_ACID_METABOLIC_PROCESS	-0.201613	-0.206049	0.0597981	-0.08756
GOBP_ALPHA_BETA_T_CELL_ACTIVATION	-0.136981	-0.385366	-0.423353	-0.00619256
GOBP_ALPHA_BETA_T_CELL_DIFFERENTIATION	-0.0256054	-0.332977	-0.374525	0.163936
GOBP_ALPHA_BETA_T_CELL_PROLIFERATION	-0.105044	-0.485253	-0.53154	0.0140355
GOBP_ALPHA_KETOGLUTARATE_TRANSPORT	-0.473123	-0.686511	0.670463	-0.605846
GOBP_ALPHA_LINOLENIC_ACID_METABOLIC_PROCESS	0.34719	-0.218662	-0.445838	0.399318
GOBP_ALTERNATIVE_MRNA_SPLICING_VIA_SPLICEOSOME	-0.26769	-0.0425314	-0.258618	-0.0855179
GOBP_AMEBOIDAL_TYPE_CELL_MIGRATION	-0.122117	-0.119855	-0.140722	0.103422
GOBP_AMELOGENESIS	-0.0511537	0.0179983	0.108317	-0.342692
GOBP_AMIDE_BIOSYNTHETIC_PROCESS	-0.0674373	-0.167525	-0.221857	-0.302711
GOBP_AMIDE_TRANSPORT	-0.269251	-0.189771	-0.200775	-0.168866
GOBP_AMINE_BIOSYNTHETIC_PROCESS	-0.115905	-0.0892928	0.202076	-0.257392
GOBP_AMINE_CATABOLIC_PROCESS	0.191079	0.139529	-0.246454	-0.0241993
GOBP_AMINE_METABOLIC_PROCESS	0.111157	-0.0708867	-0.109982	-0.00426442
GOBP_AMINE_TRANSPORT	-0.226743	-0.162557	-0.215466	-0.137504
GOBP_AMINO_ACID_ACTIVATION	-0.518397	-0.271994	-0.19581	0.0264538
GOBP_AMINO_ACID_BETAINE_BIOSYNTHETIC_PROCESS	-0.268053	0.136596	-0.0748151	-0.201341
GOBP_AMINO_ACID_BETAINE_METABOLIC_PROCESS	-0.351869	-0.377468	0.0348342	0.365088
GOBP_AMINO_ACID_BETAINE_TRANSPORT	-0.36551	-0.519083	0.667312	0.0428911
GOBP_AMINO_ACID_HOMEOSTASIS	-0.120332	0.423115	-0.230611	-0.10528
GOBP_AMINO_ACID_IMPORT	-0.225511	-0.229779	-0.1777	-0.269036
GOBP_AMINO_ACID_IMPORT_ACROSS_PLASMA_MEMBRANE	-0.343293	-0.241693	-0.136238	-0.299879
GOBP_AMINO_ACID_NEUROTRANSMITTER_REUPTAKE	-0.364054	-0.268909	0.197893	0.15382
GOBP_AMINO_ACID_SALVAGE	-0.67916	0.00588716	-0.21886	0.31669
GOBP_AMINO_ACID_TRANSMEMBRANE_TRANSPORT	-0.0513978	-0.207795	-0.0988224	-0.109739
GOBP_AMINO_ACID_TRANSPORT	-0.113657	-0.202044	-0.186577	-0.0500808
GOBP_AMINO_SUGAR_BIOSYNTHETIC_PROCESS	-0.485221	0.401813	-0.225753	0.430214
GOBP_AMINO_SUGAR_CATABOLIC_PROCESS	0.465421	0.33778	-0.489557	-0.0914041
GOBP_AMINO_SUGAR_METABOLIC_PROCESS	-0.0459929	0.365938	-0.325528	0.114713
GOBP_AMINOACYL_TRNA_METABOLISM_INVOLVED_IN_TRANSLATIONAL_FIDELITY	-0.727526	-0.538196	-0.339728	-0.249177
GOBP_AMINOGLYCAN_BIOSYNTHETIC_PROCESS	0.119367	-0.0661953	-0.127672	0.168421
GOBP_AMINOGLYCAN_CATABOLIC_PROCESS	0.428317	0.0164666	-0.0481622	-0.115428
GOBP_AMINOGLYCAN_METABOLIC_PROCESS	0.200526	-0.0716763	-0.0532771	0.220653
GOBP_AMINOGLYCOSIDE_ANTIBIOTIC_METABOLIC_PROCESS	0.135291	-0.184892	-0.418067	0.394305
GOBP_AMINOPHOSPHOLIPID_TRANSLOCATION	-0.15344	-0.220771	0.256983	-0.247934
GOBP_AMINOPHOSPHOLIPID_TRANSPORT	0.0957995	-0.338458	0.333936	-0.361778
GOBP_AMMONIUM_ION_METABOLIC_PROCESS	-0.0415416	-0.311713	0.102513	-0.00590605
GOBP_AMMONIUM_TRANSMEMBRANE_TRANSPORT	-0.233519	0.0993964	0.0939429	-0.196094
GOBP_AMP_BIOSYNTHETIC_PROCESS	0.158222	-0.457431	-0.101519	-0.12465
GOBP_AMP_CATABOLIC_PROCESS	-0.596647	-0.15406	0.223582	0.168469
GOBP_AMP_METABOLIC_PROCESS	-0.14663	-0.417708	0.124558	-0.216449
GOBP_AMP_SALVAGE	0.0738896	-0.0620223	0.0450317	-0.139874
GOBP_AMPA_GLUTAMATE_RECEPTOR_CLUSTERING	0.336109	-0.288941	-0.329882	0.763987
GOBP_AMYGDALA_DEVELOPMENT	-0.00112759	0.423052	-0.177755	-0.218308
GOBP_AMYLIN_RECEPTOR_SIGNALING_PATHWAY	0.0521182	0.379796	0.266872	0.536767
GOBP_AMYLOID_BETA_CLEARANCE	0.0524787	-0.297574	-0.308116	-0.0573893
GOBP_AMYLOID_BETA_CLEARANCE_BY_CELLULAR_CATABOLIC_PROCESS	0.0788117	-0.191041	-0.32149	0.129911
GOBP_AMYLOID_BETA_CLEARANCE_BY_TRANSCYTOSIS	0.459037	-0.175913	-0.494735	0.102648
GOBP_AMYLOID_BETA_FORMATION	0.040391	-0.337497	-0.359409	-0.247211
GOBP_AMYLOID_BETA_METABOLIC_PROCESS	-0.0230429	-0.301744	-0.347163	-0.135564
GOBP_AMYLOID_FIBRIL_FORMATION	-0.293171	-0.353923	-0.428659	-0.228278
GOBP_AMYLOID_PRECURSOR_PROTEIN_BIOSYNTHETIC_PROCESS	0.000497816	-0.404661	-0.297469	0.21551
GOBP_AMYLOID_PRECURSOR_PROTEIN_CATABOLIC_PROCESS	-0.0562498	-0.311704	-0.396352	-0.346237
GOBP_AMYLOID_PRECURSOR_PROTEIN_METABOLIC_PROCESS	-0.12077	-0.291482	-0.333909	-0.211173
GOBP_ANAGEN	-0.380074	0.300051	-0.686053	0.766452
GOBP_ANAPHASE_PROMOTING_COMPLEX_DEPENDENT_CATABOLIC_PROCESS	-0.27425	-0.498618	0.187853	0.489792
GOBP_ANATOMICAL_STRUCTURE_ARRANGEMENT	-0.0887569	-0.0458842	0.124155	-0.11457
GOBP_ANATOMICAL_STRUCTURE_FORMATION_INVOLVED_IN_MORPHOGENESIS	-0.174363	-0.255033	-0.104386	0.0130659
GOBP_ANATOMICAL_STRUCTURE_HOMEOSTASIS	-0.0566958	-0.120617	-0.088031	-0.107721
GOBP_ANATOMICAL_STRUCTURE_MATURATION	0.0435338	-0.15621	-0.042036	0.0115284
GOBP_ANATOMICAL_STRUCTURE_REGRESSION	-0.474679	0.155711	0.184304	0.330189
GOBP_ANDROGEN_BIOSYNTHETIC_PROCESS	-0.0415884	0.0289917	-0.596772	0.377873
GOBP_ANDROGEN_CATABOLIC_PROCESS	0.393846	-0.298343	-0.838482	0.417368
GOBP_ANDROGEN_METABOLIC_PROCESS	-0.513333	-0.372941	-0.520789	0.45997
GOBP_ANDROGEN_RECEPTOR_SIGNALING_PATHWAY	-0.066568	0.0809725	-0.437853	-0.0227765
GOBP_ANGIOGENESIS_INVOLVED_IN_CORONARY_VASCULAR_MORPHOGENESIS	-0.100875	-0.245578	-0.211662	0.566179
GOBP_ANGIOGENESIS_INVOLVED_IN_WOUND_HEALING	-0.3242	-0.412452	-0.218828	0.0502615
GOBP_ANGIOTENSIN_ACTIVATED_SIGNALING_PATHWAY	-0.0100021	0.201466	0.518555	-0.292681
GOBP_ANIMAL_ORGAN_FORMATION	-0.35484	-0.188398	0.114035	0.355075
GOBP_ANIMAL_ORGAN_MATURATION	-0.0266403	-0.419317	0.0674717	0.114489
GOBP_ANIMAL_ORGAN_MORPHOGENESIS	-0.231142	-0.199249	0.00961826	0.139425
GOBP_ANIMAL_ORGAN_REGENERATION	-0.192333	-0.176761	-0.190175	0.175438
GOBP_ANION_HOMEOSTASIS	-0.115416	-0.2812	-0.328582	0.207537
GOBP_ANION_TRANSMEMBRANE_TRANSPORT	-0.116197	-0.0895274	0.0190586	-0.154313
GOBP_ANION_TRANSPORT	-0.096907	-0.13622	-0.0194928	-0.0722755
GOBP_ANOIKIS	0.143622	0.204563	-0.281572	0.0597079
GOBP_ANTERIOR_COMMISSURE_MORPHOGENESIS	-0.603578	-0.474548	0.137922	0.434777
GOBP_ANTERIOR_HEAD_DEVELOPMENT	0.208171	-0.458485	-0.770941	0.571744
GOBP_ANTERIOR_POSTERIOR_AXIS_SPECIFICATION	-0.116865	0.012523	0.0928106	-0.0436512
GOBP_ANTERIOR_POSTERIOR_AXON_GUIDANCE	0.23181	-0.0451035	-0.153543	0.220377
GOBP_ANTERIOR_POSTERIOR_PATTERN_SPECIFICATION	-0.318302	-0.102953	0.131843	0.0165074
GOBP_ANTEROGRADE_AXONAL_TRANSPORT	-0.205179	0.181232	-0.253516	0.15468
GOBP_ANTEROGRADE_AXONAL_TRANSPORT_OF_MITOCHONDRION	-0.239752	0.325122	0.465881	0.276791
GOBP_ANTEROGRADE_DENDRITIC_TRANSPORT	-0.153892	-0.174352	-0.363306	0.107789
GOBP_ANTEROGRADE_DENDRITIC_TRANSPORT_OF_NEUROTRANSMITTER_RECEPTOR_COMPLEX	-0.284554	0.266735	-0.619011	-0.139406
GOBP_ANTEROGRADE_NEURONAL_DENSE_CORE_VESICLE_TRANSPORT	-0.166524	0.177939	0.12401	0.257441
GOBP_ANTIBACTERIAL_HUMORAL_RESPONSE	-0.538233	-0.470062	-0.363203	-0.265562
GOBP_ANTIBACTERIAL_PEPTIDE_PRODUCTION	0.178508	0.162369	-0.275341	-0.0144339
GOBP_ANTIBODY_DEPENDENT_CELLULAR_CYTOTOXICITY	-0.358836	-0.617739	-0.76056	-0.5811
GOBP_ANTIFUNGAL_HUMORAL_RESPONSE	0.18297	-0.581553	0.94567	0.586941
GOBP_ANTIFUNGAL_INNATE_IMMUNE_RESPONSE	0.656962	-0.126404	-0.523058	0.00171763
GOBP_ANTIGEN_PROCESSING_AND_PRESENTATION	-0.587144	-0.617203	-0.565543	-0.561576
GOBP_ANTIGEN_PROCESSING_AND_PRESENTATION_ENDOGENOUS_LIPID_ANTIGEN_VIA_MHC_CLASS_IB	0.845633	-0.630373	-0.230197	0.145233
GOBP_ANTIGEN_PROCESSING_AND_PRESENTATION_OF_ENDOGENOUS_ANTIGEN	-0.722307	-0.780076	-0.735216	-0.718788
GOBP_ANTIGEN_PROCESSING_AND_PRESENTATION_OF_ENDOGENOUS_PEPTIDE_ANTIGEN	-0.802107	-0.82291	-0.775465	-0.756787
GOBP_ANTIGEN_PROCESSING_AND_PRESENTATION_OF_ENDOGENOUS_PEPTIDE_ANTIGEN_VIA_MHC_CLASS_I_VIA_ER_PATHWAY	-0.84929	-0.862426	-0.859891	-0.865557
GOBP_ANTIGEN_PROCESSING_AND_PRESENTATION_OF_EXOGENOUS_ANTIGEN	-0.677039	-0.671467	-0.638118	-0.715037
GOBP_ANTIGEN_PROCESSING_AND_PRESENTATION_OF_EXOGENOUS_PEPTIDE_ANTIGEN	-0.715065	-0.725003	-0.685018	-0.733144
GOBP_ANTIGEN_PROCESSING_AND_PRESENTATION_OF_EXOGENOUS_PEPTIDE_ANTIGEN_VIA_MHC_CLASS_I	-0.569527	-0.762258	-0.599398	-0.584667
GOBP_ANTIGEN_PROCESSING_AND_PRESENTATION_OF_EXOGENOUS_PEPTIDE_ANTIGEN_VIA_MHC_CLASS_II	-0.675093	-0.679684	-0.662506	-0.747006
GOBP_ANTIGEN_PROCESSING_AND_PRESENTATION_OF_LIPID_ANTIGEN_VIA_MHC_CLASS_IB	0.650183	-0.281709	-0.569912	0.00885255
GOBP_ANTIGEN_PROCESSING_AND_PRESENTATION_OF_PEPTIDE_ANTIGEN	-0.689487	-0.710428	-0.643347	-0.69132
GOBP_ANTIGEN_PROCESSING_AND_PRESENTATION_OF_PEPTIDE_ANTIGEN_VIA_MHC_CLASS_I	-0.675307	-0.734341	-0.614617	-0.612441
GOBP_ANTIGEN_PROCESSING_AND_PRESENTATION_OF_PEPTIDE_ANTIGEN_VIA_MHC_CLASS_IB	-0.808747	-0.841076	-0.844587	-0.859468
GOBP_ANTIGEN_PROCESSING_AND_PRESENTATION_OF_PEPTIDE_OR_POLYSACCHARIDE_ANTIGEN_VIA_MHC_CLASS_II	-0.638785	-0.651291	-0.63404	-0.709069
GOBP_ANTIGEN_PROCESSING_AND_PRESENTATION_VIA_MHC_CLASS_IB	-0.624004	-0.72812	-0.724595	-0.79223
GOBP_ANTIGEN_RECEPTOR_MEDIATED_SIGNALING_PATHWAY	-0.09563	-0.35823	-0.354719	-0.117427
GOBP_ANTIMICROBIAL_HUMORAL_IMMUNE_RESPONSE_MEDIATED_BY_ANTIMICROBIAL_PEPTIDE	0.387039	-0.0993212	-0.1032	-0.0692725
GOBP_ANTIMICROBIAL_HUMORAL_RESPONSE	-0.144949	-0.389328	-0.316505	-0.138595
GOBP_ANTIMICROBIAL_PEPTIDE_PRODUCTION	0.178508	0.162369	-0.275341	-0.0144339
GOBP_ANTIVIRAL_INNATE_IMMUNE_RESPONSE	0.324437	0.345191	-0.284756	-0.244354
GOBP_ANTRAL_OVARIAN_FOLLICLE_GROWTH	-0.631426	0.276538	0.613454	-0.0234674
GOBP_AORTA_DEVELOPMENT	-0.385474	0.0788564	0.241969	0.321938
GOBP_AORTA_MORPHOGENESIS	-0.472208	0.230839	0.335483	0.168383
GOBP_AORTA_SMOOTH_MUSCLE_TISSUE_MORPHOGENESIS	-0.673696	0.504138	0.17152	0.706661
GOBP_AORTIC_VALVE_MORPHOGENESIS	-0.180381	-0.415532	0.0594839	0.336451
GOBP_APICAL_JUNCTION_ASSEMBLY	-0.232905	-0.265891	-0.361404	-0.164155
GOBP_APICAL_PROTEIN_LOCALIZATION	0.241476	-0.667888	0.162153	0.0165044
GOBP_APOLIPOPROTEIN_A_I_MEDIATED_SIGNALING_PATHWAY	0.372689	0.155577	-0.205259	0.0469885
GOBP_APOPTOTIC_CELL_CLEARANCE	-0.119961	-0.284442	-0.388509	-0.0376541
GOBP_APOPTOTIC_CHROMOSOME_CONDENSATION	0.593468	-0.181414	-0.308446	-0.175543
GOBP_APOPTOTIC_DNA_FRAGMENTATION	-0.00244679	-0.295021	0.188994	-0.260874
GOBP_APOPTOTIC_MITOCHONDRIAL_CHANGES	-0.151863	-0.276354	-0.196354	-0.0787216
GOBP_APOPTOTIC_PROCESS_IN_BONE_MARROW_CELL	-0.3615	-0.614253	-0.206647	0.671682
GOBP_APOPTOTIC_PROCESS_INVOLVED_IN_BLOOD_VESSEL_MORPHOGENESIS	0.216785	-0.260237	0.0986685	-0.186094
GOBP_APOPTOTIC_PROCESS_INVOLVED_IN_DEVELOPMENT	-0.0544129	0.0582798	-0.0473725	0.258036
GOBP_APOPTOTIC_PROCESS_INVOLVED_IN_HEART_MORPHOGENESIS	-0.615321	0.608597	0.414821	0.539078
GOBP_APOPTOTIC_PROCESS_INVOLVED_IN_MORPHOGENESIS	0.0775526	0.129521	0.0226269	-0.0814309
GOBP_APOPTOTIC_SIGNALING_PATHWAY	0.000317439	-0.241217	-0.301808	-0.110082
GOBP_APPENDAGE_DEVELOPMENT	-0.360253	-0.252876	-0.0453697	0.191386
GOBP_APPENDAGE_MORPHOGENESIS	-0.35968	-0.2565	-0.0657126	0.175613
GOBP_ARACHIDONIC_ACID_METABOLIC_PROCESS	-0.137966	-0.0561195	-0.163004	-0.10481
GOBP_ARACHIDONIC_ACID_SECRETION	-0.0989112	-0.027401	-0.118081	-0.119262
GOBP_ARF_PROTEIN_SIGNAL_TRANSDUCTION	0.391654	0.041316	-0.300087	-0.169535
GOBP_ARGININE_BIOSYNTHETIC_PROCESS	0.0224973	-0.219093	-0.243393	0.0282698
GOBP_ARGININE_CATABOLIC_PROCESS	0.193497	-0.224781	-0.517469	-0.462585
GOBP_ARGININE_METABOLIC_PROCESS	0.129134	-0.319177	-0.362609	-0.38099
GOBP_AROMATIC_AMINO_ACID_FAMILY_CATABOLIC_PROCESS	0.556365	0.0749374	0.011606	-0.406695
GOBP_AROMATIC_AMINO_ACID_FAMILY_METABOLIC_PROCESS	0.250678	-0.0729522	0.252759	-0.349608
GOBP_AROMATIC_AMINO_ACID_TRANSPORT	-0.0059985	-0.0249298	0.188705	0.0203262
GOBP_ARP2_3_COMPLEX_MEDIATED_ACTIN_NUCLEATION	-0.207754	0.09261	-0.583167	0.0722419
GOBP_ARTERIAL_ENDOTHELIAL_CELL_DIFFERENTIATION	-0.514174	0.153181	0.0204853	0.0913557
GOBP_ARTERY_DEVELOPMENT	-0.349354	0.130342	0.0941169	0.321835
GOBP_ARTERY_MORPHOGENESIS	-0.350913	0.254318	0.11249	0.217036
GOBP_ASCENDING_AORTA_DEVELOPMENT	-0.534756	-0.740928	0.597237	-0.103412
GOBP_ASPARAGINE_METABOLIC_PROCESS	0.341424	-0.199785	-0.199843	0.0911589
GOBP_ASPARTATE_FAMILY_AMINO_ACID_BIOSYNTHETIC_PROCESS	-0.415645	-0.0090512	0.138437	0.0262256
GOBP_ASPARTATE_FAMILY_AMINO_ACID_CATABOLIC_PROCESS	-0.157438	-0.437214	0.541055	-0.236161
GOBP_ASPARTATE_FAMILY_AMINO_ACID_METABOLIC_PROCESS	-0.173727	-0.247319	0.229873	-0.137206
GOBP_ASPARTATE_METABOLIC_PROCESS	-0.431392	-0.11489	0.397242	-0.282036
GOBP_ASPARTATE_TRANSMEMBRANE_TRANSPORT	0.638449	-0.524485	0.0399834	-0.0576143
GOBP_ASSOCIATIVE_LEARNING	-0.0422336	0.0530415	-0.091831	0.0611343
GOBP_ASTRAL_MICROTUBULE_ORGANIZATION	0.0624818	0.0635961	0.0297475	-0.451126
GOBP_ASTROCYTE_ACTIVATION	-0.381367	-0.527645	-0.623555	-0.384755
GOBP_ASTROCYTE_CELL_MIGRATION	0.036362	-0.409581	-0.660303	-0.0904882
GOBP_ASTROCYTE_DEVELOPMENT	-0.214811	-0.389949	-0.537383	-0.153271
GOBP_ASTROCYTE_DIFFERENTIATION	-0.172985	-0.252277	-0.395883	0.00294483
GOBP_ASYMMETRIC_CELL_DIVISION	-0.312357	-0.571734	-0.131193	-0.359773
GOBP_ASYMMETRIC_NEUROBLAST_DIVISION	-0.479222	0.0645432	0.033118	-0.167549
GOBP_ATF6_MEDIATED_UNFOLDED_PROTEIN_RESPONSE	-0.39231	-0.340513	-0.343164	-0.211141
GOBP_ATP_BIOSYNTHETIC_PROCESS	0.0762049	0.282104	0.131698	-0.481081
GOBP_ATP_METABOLIC_PROCESS	-0.127318	-0.180665	0.106019	-0.450099
GOBP_ATP_SYNTHESIS_COUPLED_ELECTRON_TRANSPORT	-0.0225792	-0.211284	0.134966	-0.570807
GOBP_ATP_SYNTHESIS_COUPLED_PROTON_TRANSPORT	0.0853592	0.173068	0.338223	-0.642847
GOBP_ATP_TRANSPORT	0.0756131	-0.358052	-0.231834	-0.288619
GOBP_ATRIAL_CARDIAC_MUSCLE_CELL_MEMBRANE_REPOLARIZATION	-0.21981	-0.01198	0.414548	-0.0238398
GOBP_ATRIAL_CARDIAC_MUSCLE_CELL_TO_AV_NODE_CELL_SIGNALING	-0.237925	0.150567	0.354559	-0.387585
GOBP_ATRIAL_CARDIAC_MUSCLE_TISSUE_DEVELOPMENT	-0.691377	-0.0684484	0.352553	0.0162945
GOBP_ATRIAL_CARDIAC_MUSCLE_TISSUE_MORPHOGENESIS	-0.829275	0.104133	0.149754	0.0162936
GOBP_ATRIAL_SEPTUM_DEVELOPMENT	-0.299343	-0.0831263	-0.253903	0.469211
GOBP_ATRIAL_SEPTUM_MORPHOGENESIS	-0.143294	-0.0570906	-0.38603	0.327728
GOBP_ATRIOVENTRICULAR_CANAL_DEVELOPMENT	-0.107297	-0.0405099	0.0538093	-0.234069
GOBP_ATRIOVENTRICULAR_NODE_DEVELOPMENT	-0.170901	-0.0561909	-0.391855	0.421154
GOBP_ATRIOVENTRICULAR_VALVE_DEVELOPMENT	-0.375529	-0.0551875	-0.125837	0.453591
GOBP_ATRIOVENTRICULAR_VALVE_FORMATION	-0.124707	0.0142862	-0.0257289	-0.0669525
GOBP_ATTACHMENT_OF_GPI_ANCHOR_TO_PROTEIN	0.192813	-0.661156	0.0144396	0.259953
GOBP_ATTACHMENT_OF_MITOTIC_SPINDLE_MICROTUBULES_TO_KINETOCHORE	0.41775	-0.440185	-0.0298572	-0.243434
GOBP_ATTACHMENT_OF_SPINDLE_MICROTUBULES_TO_KINETOCHORE	0.196171	-0.402106	-0.325811	-0.142203
GOBP_AUDITORY_RECEPTOR_CELL_DEVELOPMENT	0.120043	0.230089	-0.376892	-0.175128
GOBP_AUDITORY_RECEPTOR_CELL_MORPHOGENESIS	0.289942	0.336834	-0.435626	-0.212165
GOBP_AUTOCRINE_SIGNALING	0.703799	-0.103417	-0.386974	-0.191979
GOBP_AUTONOMIC_NERVOUS_SYSTEM_DEVELOPMENT	-0.346161	-0.0890047	0.251511	0.156849
GOBP_AUTOPHAGIC_CELL_DEATH	0.114765	0.400963	-0.411923	-0.0790793
GOBP_AUTOPHAGOSOME_LYSOSOME_FUSION	-0.0529119	0.0586403	-0.626544	-0.44249
GOBP_AUTOPHAGOSOME_MATURATION	-0.068279	0.19289	-0.267452	-0.111243
GOBP_AUTOPHAGOSOME_MEMBRANE_DOCKING	-0.239608	0.243583	0.466539	-0.37651
GOBP_AUTOPHAGOSOME_ORGANIZATION	-0.157377	-0.0782545	-0.352642	-0.236443
GOBP_AUTOPHAGY_OF_MITOCHONDRION	-0.184248	-0.218261	-0.11149	-0.0581223
GOBP_AUTOPHAGY_OF_NUCLEUS	-0.09812	-0.373001	-0.335481	0.248188
GOBP_AUTOPHAGY_OF_PEROXISOME	-0.599882	-0.125624	-0.126852	0.0306682
GOBP_AV_NODE_CELL_TO_BUNDLE_OF_HIS_CELL_COMMUNICATION	-0.0696227	0.0857197	0.359144	-0.650788
GOBP_AV_NODE_CELL_TO_BUNDLE_OF_HIS_CELL_SIGNALING	-0.0833769	0.0215565	0.370421	-0.592622
GOBP_AXIAL_MESODERM_DEVELOPMENT	0.216749	-0.272025	-0.313879	0.228348
GOBP_AXIS_ELONGATION	-0.49108	-0.316079	0.225837	0.602219
GOBP_AXIS_SPECIFICATION	-0.114647	-0.0710006	0.0584446	0.0562008
GOBP_AXO_DENDRITIC_PROTEIN_TRANSPORT	-0.448467	-0.497202	-0.193915	0.225811
GOBP_AXO_DENDRITIC_TRANSPORT	-0.255674	0.0087462	-0.268982	0.172608
GOBP_AXON_CHOICE_POINT_RECOGNITION	-0.598464	-0.450939	-0.20779	0.658266
GOBP_AXON_DEVELOPMENT	-0.250634	-0.164839	-0.0593709	0.211598
GOBP_AXON_ENSHEATHMENT_IN_CENTRAL_NERVOUS_SYSTEM	-0.0843764	-0.470101	-0.0513681	0.198549
GOBP_AXON_EXTENSION	-0.220108	-0.0651641	-0.152534	0.169147
GOBP_AXON_MIDLINE_CHOICE_POINT_RECOGNITION	-0.598464	-0.450939	-0.20779	0.658266
GOBP_AXONAL_FASCICULATION	-0.111792	-0.0110115	0.0587582	0.304918
GOBP_AXONAL_TRANSPORT	-0.288214	0.103728	-0.228352	0.164241
GOBP_AXONAL_TRANSPORT_OF_MITOCHONDRION	-0.358704	0.0192855	-0.0703847	0.118465
GOBP_AXONEMAL_CENTRAL_APPARATUS_ASSEMBLY	-0.300908	-0.532976	-0.268711	0.188773
GOBP_AXONEMAL_DYNEIN_COMPLEX_ASSEMBLY	-0.213598	-0.36877	-0.196112	0.107497
GOBP_AXONEME_ASSEMBLY	-0.294175	-0.0590971	-0.0838066	0.0612777
GOBP_AXONOGENESIS_INVOLVED_IN_INNERVATION	-0.0318051	-0.417306	0.655883	0.397471
GOBP_AZOLE_TRANSMEMBRANE_TRANSPORT	0.0113512	-0.000102711	0.472309	0.443892
GOBP_B_1_B_CELL_DIFFERENTIATION	0.505467	0.099691	0.0932079	-0.750648
GOBP_B_CELL_ACTIVATION	0.27026	-0.166777	-0.340446	-0.110662
GOBP_B_CELL_ACTIVATION_INVOLVED_IN_IMMUNE_RESPONSE	0.173116	-0.0465213	-0.34989	-0.0502797
GOBP_B_CELL_APOPTOTIC_PROCESS	0.463989	0.0371647	-0.334391	-0.398353
GOBP_B_CELL_CHEMOTAXIS	0.120499	0.102373	-0.184814	0.667231
GOBP_B_CELL_DIFFERENTIATION	0.368361	-0.10089	-0.345367	-0.0861074
GOBP_B_CELL_HOMEOSTASIS	0.356438	0.04092	-0.360973	-0.0760655
GOBP_B_CELL_LINEAGE_COMMITMENT	0.629942	-0.553188	-0.486952	0.390938
GOBP_B_CELL_MEDIATED_IMMUNITY	-0.480895	-0.461906	-0.522355	-0.405344
GOBP_B_CELL_PROLIFERATION	0.347996	-0.239715	-0.304166	0.0367033
GOBP_B_CELL_PROLIFERATION_INVOLVED_IN_IMMUNE_RESPONSE	0.519211	0.13533	-0.193845	-0.448643
GOBP_B_CELL_RECEPTOR_SIGNALING_PATHWAY	0.0546331	-0.331541	-0.24625	-0.302935
GOBP_BARBED_END_ACTIN_FILAMENT_CAPPING	0.311823	-0.117426	-0.281391	0.0518762
GOBP_BASE_CONVERSION_OR_SUBSTITUTION_EDITING	-0.0460054	-0.25938	-0.515508	-0.0947384
GOBP_BASE_EXCISION_REPAIR	-0.107186	0.0681048	-0.262313	-0.0479698
GOBP_BASE_EXCISION_REPAIR_AP_SITE_FORMATION	-0.432186	0.065054	-0.166982	0.260814
GOBP_BASE_EXCISION_REPAIR_GAP_FILLING	-0.242409	0.0873368	0.032531	-0.299562
GOBP_BASEMENT_MEMBRANE_ASSEMBLY	-0.464967	-0.355192	0.0598153	0.676762
GOBP_BASEMENT_MEMBRANE_ORGANIZATION	-0.372662	-0.244448	0.138628	0.581255
GOBP_BASIC_AMINO_ACID_TRANSPORT	0.280376	-0.485836	-0.0101145	0.0818859
GOBP_BEHAVIOR	-0.182508	-0.0989949	-0.0884758	0.00561727
GOBP_BEHAVIORAL_RESPONSE_TO_COCAINE	-0.30451	-0.296364	-0.139152	-0.627045
GOBP_BEHAVIORAL_RESPONSE_TO_ETHANOL	-0.254235	0.171088	-0.179415	-0.473026
GOBP_BEHAVIORAL_RESPONSE_TO_NICOTINE	-0.724689	0.501912	0.0706997	-0.87157
GOBP_BEHAVIORAL_RESPONSE_TO_PAIN	0.104283	-0.0501391	-0.193446	0.482554
GOBP_BENZENE_CONTAINING_COMPOUND_METABOLIC_PROCESS	-0.290126	-0.0848564	0.145524	0.036837
GOBP_BERGMANN_GLIAL_CELL_DIFFERENTIATION	0.0289709	-0.186988	-0.381682	0.499247
GOBP_BICARBONATE_TRANSPORT	0.166764	0.301819	0.0397308	-0.18508
GOBP_BILE_ACID_AND_BILE_SALT_TRANSPORT	0.155142	-0.143464	0.0674738	0.114518
GOBP_BILE_ACID_BIOSYNTHETIC_PROCESS	-0.458374	-0.337722	0.230635	0.157717
GOBP_BILE_ACID_METABOLIC_PROCESS	-0.260523	-0.347281	0.194033	0.082093
GOBP_BILE_ACID_SECRETION	-0.294928	-0.688826	-0.54076	-0.417857
GOBP_BILE_ACID_SIGNALING_PATHWAY	0.49046	-0.466708	-0.500735	-0.0628686
GOBP_BINDING_OF_SPERM_TO_ZONA_PELLUCIDA	-0.230931	-0.285148	-0.267674	-0.219883
GOBP_BIOLOGICAL_ADHESION	-0.173672	-0.282139	-0.195185	0.0848744
GOBP_BIOLOGICAL_PHASE	-0.471376	0.172696	-0.347432	0.637611
GOBP_BIOLOGICAL_PROCESS_INVOLVED_IN_INTERACTION_WITH_HOST	-0.0897272	-0.161605	-0.438251	-0.0835558
GOBP_BIOLOGICAL_PROCESS_INVOLVED_IN_INTERACTION_WITH_SYMBIONT	-0.0210112	-0.230143	-0.34186	-0.0219695
GOBP_BIOLOGICAL_PROCESS_INVOLVED_IN_INTERSPECIES_INTERACTION_BETWEEN_ORGANISMS	-0.0340553	-0.282614	-0.391437	-0.190154
GOBP_BIOLOGICAL_PROCESS_INVOLVED_IN_INTRASPECIES_INTERACTION_BETWEEN_ORGANISMS	-0.13116	-0.176537	-0.137225	-0.155814
GOBP_BIOLOGICAL_PROCESS_INVOLVED_IN_SYMBIOTIC_INTERACTION	-0.0651204	-0.17177	-0.4176	-0.0802409
GOBP_BIOMINERALIZATION	-0.0381764	-0.144833	-0.0102836	0.0435523
GOBP_BLASTOCYST_DEVELOPMENT	-0.0223255	-0.31019	-0.18744	-0.103281
GOBP_BLASTOCYST_FORMATION	0.0721893	-0.436204	-0.154697	-0.145431
GOBP_BLASTOCYST_GROWTH	-0.132207	0.0455779	-0.289827	0.206769
GOBP_BLASTODERM_SEGMENTATION	0.0803194	0.324361	0.271185	-0.0232227
GOBP_BLEB_ASSEMBLY	0.324775	0.279662	-0.346308	0.0788196
GOBP_BLOOD_COAGULATION_INTRINSIC_PATHWAY	0.369316	-0.35929	0.731483	-0.595535
GOBP_BLOOD_VESSEL_ENDOTHELIAL_CELL_DIFFERENTIATION	-0.345346	0.352201	-0.262527	0.0734208
GOBP_BLOOD_VESSEL_ENDOTHELIAL_CELL_MIGRATION	-0.131003	-0.244775	-0.238543	0.0287724
GOBP_BLOOD_VESSEL_ENDOTHELIAL_CELL_PROLIFERATION_INVOLVED_IN_SPROUTING_ANGIOGENESIS	-0.299091	-0.168132	0.0530819	0.612305
GOBP_BLOOD_VESSEL_MATURATION	0.199932	-0.500661	-0.0693704	0.467142
GOBP_BLOOD_VESSEL_MORPHOGENESIS	-0.190227	-0.188776	-0.149015	0.165693
GOBP_BLOOD_VESSEL_REMODELING	-0.0149041	0.0265078	0.0794978	0.025377
GOBP_BMP_SIGNALING_PATHWAY_INVOLVED_IN_HEART_DEVELOPMENT	-0.556237	0.378289	0.207974	0.209525
GOBP_BODY_FLUID_SECRETION	-0.0958371	-0.311986	-0.123538	0.0798099
GOBP_BODY_MORPHOGENESIS	-0.372703	-0.219683	0.155039	0.0916943
GOBP_BONE_CELL_DEVELOPMENT	-0.327206	-0.300524	-0.32986	-0.218262
GOBP_BONE_DEVELOPMENT	-0.181381	-0.200624	-0.132378	0.0688937
GOBP_BONE_GROWTH	-0.0537452	-0.0295061	-0.323818	0.541222
GOBP_BONE_MARROW_DEVELOPMENT	-0.464024	0.25506	-0.0884506	-0.124892
GOBP_BONE_MATURATION	-0.0334842	-0.375225	0.0717676	0.0214366
GOBP_BONE_MINERALIZATION	-0.122284	-0.259342	-0.0779665	0.17098
GOBP_BONE_MINERALIZATION_INVOLVED_IN_BONE_MATURATION	-0.196301	-0.475933	0.0572879	-0.158296
GOBP_BONE_MORPHOGENESIS	-0.0905848	-0.0313525	-0.0729312	0.296917
GOBP_BONE_REMODELING	0.234064	-0.0217493	-0.339104	-0.0188028
GOBP_BONE_RESORPTION	0.302925	0.114738	-0.38964	-0.162052
GOBP_BONE_TRABECULA_FORMATION	-0.192279	-0.323418	0.0756745	0.263646
GOBP_BONE_TRABECULA_MORPHOGENESIS	-0.0575768	-0.395164	-0.101004	0.286656
GOBP_BOX_C_D_SNORNP_ASSEMBLY	-0.481653	-0.321977	-0.60866	0.0255265
GOBP_BRADYKININ_CATABOLIC_PROCESS	0.125942	-0.509058	-0.359087	0.529773
GOBP_BRAIN_DERIVED_NEUROTROPHIC_FACTOR_RECEPTOR_SIGNALING_PATHWAY	-0.540542	-0.0768591	0.147491	-0.031404
GOBP_BRAIN_MORPHOGENESIS	-0.27614	0.0179388	-0.443491	0.0238207
GOBP_BRAIN_RENIN_ANGIOTENSIN_SYSTEM	-0.676626	0.849645	0.440918	-0.752264
GOBP_BRAINSTEM_DEVELOPMENT	-0.508916	-0.143371	-0.2701	0.395359
GOBP_BRANCH_ELONGATION_INVOLVED_IN_URETERIC_BUD_BRANCHING	-0.502499	0.28259	0.729635	0.122566
GOBP_BRANCH_ELONGATION_OF_AN_EPITHELIUM	-0.437582	-0.205025	0.309509	0.568519
GOBP_BRANCHED_CHAIN_AMINO_ACID_BIOSYNTHETIC_PROCESS	0.500071	0.053481	0.185283	-0.701341
GOBP_BRANCHED_CHAIN_AMINO_ACID_CATABOLIC_PROCESS	-0.143914	-0.432914	0.0494401	-0.0458248
GOBP_BRANCHED_CHAIN_AMINO_ACID_METABOLIC_PROCESS	-0.0804828	-0.304548	0.0352037	-0.171797
GOBP_BRANCHED_CHAIN_AMINO_ACID_TRANSPORT	0.000786195	0.0999943	-0.565103	-0.128692
GOBP_BRANCHING_INVOLVED_IN_BLOOD_VESSEL_MORPHOGENESIS	-0.536929	-0.250796	-0.221436	-0.084832
GOBP_BRANCHING_INVOLVED_IN_LABYRINTHINE_LAYER_MORPHOGENESIS	0.478489	-0.152796	0.0635526	-0.230366
GOBP_BRANCHING_INVOLVED_IN_MAMMARY_GLAND_DUCT_MORPHOGENESIS	-0.458935	-0.383659	0.206074	0.190875
GOBP_BRANCHING_INVOLVED_IN_PROSTATE_GLAND_MORPHOGENESIS	-0.216938	-0.191585	0.192737	0.280483
GOBP_BRANCHING_INVOLVED_IN_SALIVARY_GLAND_MORPHOGENESIS	-0.592939	-0.384778	-0.35039	0.124564
GOBP_BRANCHING_MORPHOGENESIS_OF_A_NERVE	0.115375	-0.129637	0.319737	0.434836
GOBP_BRANCHING_MORPHOGENESIS_OF_AN_EPITHELIAL_TUBE	-0.452727	-0.279668	-0.0583802	0.137701
GOBP_BRANCHIOMOTOR_NEURON_AXON_GUIDANCE	0.0213902	0.357115	-0.113065	-0.571045
GOBP_BRONCHIOLE_DEVELOPMENT	-0.670895	-0.617258	0.850998	-0.51822
GOBP_BRONCHUS_DEVELOPMENT	-0.466902	-0.420082	0.08891	0.257539
GOBP_BROWN_FAT_CELL_DIFFERENTIATION	-0.0164557	-0.279837	-0.0340023	-0.0375088
GOBP_BRUSH_BORDER_ASSEMBLY	0.878347	-0.776425	0.493884	-0.746209
GOBP_BUD_ELONGATION_INVOLVED_IN_LUNG_BRANCHING	-0.659182	-0.708026	0.16381	0.884579
GOBP_BUNDLE_OF_HIS_CELL_TO_PURKINJE_MYOCYTE_COMMUNICATION	-0.170183	0.314995	0.354263	-0.0609753
GOBP_BUNDLE_OF_HIS_CELL_TO_PURKINJE_MYOCYTE_SIGNALING	-0.076274	0.362578	0.244663	-0.238325
GOBP_C_5_METHYLATION_OF_CYTOSINE	-0.000607252	0.644081	-0.00018847	-0.354343
GOBP_C_TERMINAL_PROTEIN_AMINO_ACID_MODIFICATION	0.115631	0.0305784	-0.216542	-0.0530554
GOBP_C_TERMINAL_PROTEIN_DEGLUTAMYLATION	-0.319484	0.0940795	0.90012	-0.235577
GOBP_C_TERMINAL_PROTEIN_LIPIDATION	0.137571	0.10366	-0.560531	-0.126879
GOBP_C21_STEROID_HORMONE_BIOSYNTHETIC_PROCESS	-0.315177	-0.0980607	-0.43922	0.419505
GOBP_C21_STEROID_HORMONE_METABOLIC_PROCESS	-0.311427	-0.240205	-0.321546	0.482662
GOBP_C4_DICARBOXYLATE_TRANSPORT	0.195858	0.0411189	0.282916	-0.452637
GOBP_CADMIUM_ION_TRANSMEMBRANE_TRANSPORT	0.390122	-0.293193	-0.148593	0.353608
GOBP_CALCINEURIN_MEDIATED_SIGNALING	-0.175595	-0.152942	-0.0488678	-0.335772
GOBP_CALCITONIN_FAMILY_RECEPTOR_SIGNALING_PATHWAY	-0.112272	0.120356	0.238283	0.270715
GOBP_CALCIUM_ACTIVATED_PHOSPHOLIPID_SCRAMBLING	-0.3612	-0.422366	0.489888	-0.0924884
GOBP_CALCIUM_DEPENDENT_CELL_CELL_ADHESION_VIA_PLASMA_MEMBRANE_CELL_ADHESION_MOLECULES	-0.336798	0.3351	0.221494	0.456416
GOBP_CALCIUM_IMPORT_INTO_THE_MITOCHONDRION	-0.464185	-0.327273	-0.0612603	-0.621163
GOBP_CALCIUM_INDEPENDENT_CELL_CELL_ADHESION_VIA_PLASMA_MEMBRANE_CELL_ADHESION_MOLECULES	-0.420053	0.0325745	-0.205633	-0.208078
GOBP_CALCIUM_ION_EXPORT	-0.188554	-0.170728	-0.251914	-0.0841911
GOBP_CALCIUM_ION_EXPORT_ACROSS_PLASMA_MEMBRANE	-0.224266	-0.0668659	-0.0294054	-0.310956
GOBP_CALCIUM_ION_IMPORT	-0.244419	-0.12643	-0.0560033	-0.296301
GOBP_CALCIUM_ION_IMPORT_INTO_CYTOSOL	0.0334518	0.0345172	-0.0741786	-0.00871817
GOBP_CALCIUM_ION_IMPORT_INTO_SARCOPLASMIC_RETICULUM	-0.072446	-0.0422846	0.630085	-0.702205
GOBP_CALCIUM_ION_REGULATED_EXOCYTOSIS	-0.110605	-0.0747034	0.016627	0.0863889
GOBP_CALCIUM_ION_REGULATED_EXOCYTOSIS_OF_NEUROTRANSMITTER	-0.372141	-0.0973027	0.400169	-0.0859985
GOBP_CALCIUM_ION_TRANSMEMBRANE_TRANSPORT	-0.0652641	-0.0983442	0.139946	-0.232008
GOBP_CALCIUM_ION_TRANSMEMBRANE_TRANSPORT_VIA_HIGH_VOLTAGE_GATED_CALCIUM_CHANNEL	-0.299447	0.176308	0.47266	-0.569997
GOBP_CALCIUM_ION_TRANSPORT	-0.0881915	-0.132306	0.0648627	-0.250272
GOBP_CALCIUM_ION_TRANSPORT_INTO_CYTOSOL	0.1115	-0.0806804	0.0960071	-0.143746
GOBP_CALCIUM_MEDIATED_SIGNALING	-0.0164268	-0.263091	0.0347737	-0.158607
GOBP_CALCIUM_MEDIATED_SIGNALING_USING_INTRACELLULAR_CALCIUM_SOURCE	-0.0952839	-0.476532	-0.118228	-0.0853724
GOBP_CALMODULIN_DEPENDENT_KINASE_SIGNALING_PATHWAY	0.45324	-0.402925	-0.173664	-0.0284672
GOBP_CAMERA_TYPE_EYE_DEVELOPMENT	-0.26055	-0.0729279	-0.107926	0.114715
GOBP_CAMERA_TYPE_EYE_MORPHOGENESIS	-0.317664	-0.137211	-0.177309	-0.0268215
GOBP_CAMERA_TYPE_EYE_PHOTORECEPTOR_CELL_DIFFERENTIATION	-0.303088	-0.00288799	-0.127501	0.243747
GOBP_CAMP_BIOSYNTHETIC_PROCESS	-0.577168	-0.382526	0.0639133	0.328287
GOBP_CAMP_CATABOLIC_PROCESS	-0.388791	-0.534253	0.31062	0.0933387
GOBP_CAMP_MEDIATED_SIGNALING	-0.346238	0.100002	0.104052	-0.107393
GOBP_CAMP_METABOLIC_PROCESS	-0.471459	-0.468186	0.123819	0.23878
GOBP_CANNABINOID_SIGNALING_PATHWAY	0.195262	0.399728	0.0803227	-0.137009
GOBP_CANONICAL_WNT_SIGNALING_PATHWAY	-0.217666	-0.211496	-0.0424244	0.17853
GOBP_CANONICAL_WNT_SIGNALING_PATHWAY_INVOLVED_IN_CARDIAC_MUSCLE_CELL_FATE_COMMITMENT	0.454986	0.584193	-0.428942	-0.465359
GOBP_CANONICAL_WNT_SIGNALING_PATHWAY_INVOLVED_IN_HEART_DEVELOPMENT	0.345315	0.412627	-0.706844	-0.0272297
GOBP_CANONICAL_WNT_SIGNALING_PATHWAY_INVOLVED_IN_OSTEOBLAST_DIFFERENTIATION	-0.468963	-0.373208	-0.545335	-0.103549
GOBP_CANONICAL_WNT_SIGNALING_PATHWAY_INVOLVED_IN_REGULATION_OF_CELL_PROLIFERATION	-0.436034	-0.551182	-0.490039	0.0257256
GOBP_CAP_DEPENDENT_TRANSLATIONAL_INITIATION	0.631017	0.28673	-0.560788	-0.53124
GOBP_CARBOHYDRATE_BIOSYNTHETIC_PROCESS	-0.053379	0.00239348	-0.00999674	-0.124832
GOBP_CARBOHYDRATE_CATABOLIC_PROCESS	-0.0826987	-0.116321	-0.051062	-0.225633
GOBP_CARBOHYDRATE_DERIVATIVE_BIOSYNTHETIC_PROCESS	-0.052281	-0.122175	-0.144438	0.0102755
GOBP_CARBOHYDRATE_DERIVATIVE_CATABOLIC_PROCESS	0.0956025	0.000213977	-0.207106	-0.158851
GOBP_CARBOHYDRATE_DERIVATIVE_METABOLIC_PROCESS	-0.0229529	-0.146926	-0.116089	-0.0545665
GOBP_CARBOHYDRATE_DERIVATIVE_TRANSPORT	0.0493869	-0.12676	-0.195917	-0.134921
GOBP_CARBOHYDRATE_HOMEOSTASIS	-0.298239	-0.17747	-0.08548	-0.0391135
GOBP_CARBOHYDRATE_IMPORT_ACROSS_PLASMA_MEMBRANE	-0.340657	-0.595869	0.36712	0.520444
GOBP_CARBOHYDRATE_MEDIATED_SIGNALING	-0.579462	-0.447634	-0.264833	-0.525896
GOBP_CARBOHYDRATE_METABOLIC_PROCESS	-0.0615131	-0.0444486	-0.0391697	-0.172139
GOBP_CARBOHYDRATE_PHOSPHORYLATION	0.00799948	-0.0531857	0.197455	-0.440692
GOBP_CARBOHYDRATE_TRANSMEMBRANE_TRANSPORT	-0.268868	-0.0810639	-0.160081	-0.118379
GOBP_CARBOHYDRATE_TRANSPORT	-0.266999	-0.113403	-0.110374	-0.0602591
GOBP_CARBON_CATABOLITE_REGULATION_OF_TRANSCRIPTION	0.144215	0.563879	-0.303982	-0.503592
GOBP_CARBON_DIOXIDE_TRANSPORT	-0.580032	-0.289375	0.556124	-0.321511
GOBP_CARBOXYLIC_ACID_TRANSPORT	-0.11669	-0.166798	-0.0519885	-0.0536938
GOBP_CARDIAC_ATRIUM_DEVELOPMENT	-0.306617	0.068674	-0.139414	0.410729
GOBP_CARDIAC_ATRIUM_MORPHOGENESIS	-0.244818	0.161821	-0.19457	0.381845
GOBP_CARDIAC_CELL_DEVELOPMENT	-0.345073	-0.141258	0.345674	-0.110362
GOBP_CARDIAC_CELL_FATE_COMMITMENT	-0.117408	-0.463498	-0.0190523	0.570271
GOBP_CARDIAC_CHAMBER_DEVELOPMENT	-0.218901	0.0122115	0.0974521	0.0993447
GOBP_CARDIAC_CHAMBER_FORMATION	-0.249132	0.198025	0.323086	0.208261
GOBP_CARDIAC_CHAMBER_MORPHOGENESIS	-0.238864	-0.0490483	0.165154	0.0891368
GOBP_CARDIAC_CONDUCTION	-0.263492	0.149099	0.352128	-0.367122
GOBP_CARDIAC_CONDUCTION_SYSTEM_DEVELOPMENT	-0.254695	-0.0553769	0.00431026	0.309786
GOBP_CARDIAC_EPITHELIAL_TO_MESENCHYMAL_TRANSITION	-0.380912	0.104272	-0.165032	0.386867
GOBP_CARDIAC_LEFT_VENTRICLE_MORPHOGENESIS	-0.311834	0.0229581	0.116978	0.317488
GOBP_CARDIAC_MUSCLE_CELL_ACTION_POTENTIAL	-0.303972	0.230983	0.436916	-0.377844
GOBP_CARDIAC_MUSCLE_CELL_ACTION_POTENTIAL_INVOLVED_IN_CONTRACTION	-0.346319	0.338058	0.391045	-0.338412
GOBP_CARDIAC_MUSCLE_CELL_CARDIAC_MUSCLE_CELL_ADHESION	-0.0392916	0.697212	0.453931	-0.380805
GOBP_CARDIAC_MUSCLE_CELL_CONTRACTION	-0.31488	0.206621	0.375863	-0.330798
GOBP_CARDIAC_MUSCLE_CELL_DIFFERENTIATION	-0.320251	-0.21324	0.303179	-0.169816
GOBP_CARDIAC_MUSCLE_CELL_FATE_COMMITMENT	-0.270324	-0.3206	0.23489	0.562156
GOBP_CARDIAC_MUSCLE_CELL_MEMBRANE_REPOLARIZATION	-0.257482	0.190785	0.4222	-0.310089
GOBP_CARDIAC_MUSCLE_CELL_MYOBLAST_DIFFERENTIATION	-0.0881988	-0.0783638	-0.0605188	-0.199812
GOBP_CARDIAC_MUSCLE_CELL_PROLIFERATION	-0.017708	-0.121865	0.106232	0.111388
GOBP_CARDIAC_MUSCLE_CONTRACTION	-0.291391	0.128964	0.357987	-0.404546
GOBP_CARDIAC_MUSCLE_MYOBLAST_PROLIFERATION	0.012992	-0.409793	0.233925	0.532645
GOBP_CARDIAC_MUSCLE_TISSUE_DEVELOPMENT	-0.252565	-0.0725569	0.244587	-0.122592
GOBP_CARDIAC_MUSCLE_TISSUE_MORPHOGENESIS	-0.301351	0.26192	0.411231	-0.352388
GOBP_CARDIAC_MUSCLE_TISSUE_REGENERATION	0.424661	-0.0777923	0.204612	0.00847821
GOBP_CARDIAC_MYOFIBRIL_ASSEMBLY	-0.541384	-0.0325068	0.71536	-0.293554
GOBP_CARDIAC_NEURAL_CREST_CELL_DEVELOPMENT_INVOLVED_IN_OUTFLOW_TRACT_MORPHOGENESIS	-0.407997	-0.252698	0.205381	0.426311
GOBP_CARDIAC_NEURAL_CREST_CELL_DIFFERENTIATION_INVOLVED_IN_HEART_DEVELOPMENT	-0.181487	-0.181413	-0.102485	0.329357
GOBP_CARDIAC_NEURAL_CREST_CELL_MIGRATION_INVOLVED_IN_OUTFLOW_TRACT_MORPHOGENESIS	-0.450323	-0.146937	0.161139	0.463644
GOBP_CARDIAC_PACEMAKER_CELL_DIFFERENTIATION	-0.440062	-0.479582	0.216875	0.360271
GOBP_CARDIAC_RIGHT_VENTRICLE_MORPHOGENESIS	-0.567568	-0.0978604	0.311654	0.308864
GOBP_CARDIAC_SEPTUM_DEVELOPMENT	-0.250777	-0.0562655	-0.080763	0.296076
GOBP_CARDIAC_SEPTUM_MORPHOGENESIS	-0.296755	-0.186628	-0.0114135	0.411809
GOBP_CARDIAC_VASCULAR_SMOOTH_MUSCLE_CELL_DIFFERENTIATION	0.138427	-0.0490635	0.502667	-0.520601
GOBP_CARDIAC_VENTRICLE_DEVELOPMENT	-0.253864	-0.0169304	0.0782696	0.119325
GOBP_CARDIAC_VENTRICLE_FORMATION	-0.351927	0.0586535	0.150111	0.375692
GOBP_CARDIAC_VENTRICLE_MORPHOGENESIS	-0.344389	0.147422	0.219193	-0.047657
GOBP_CARDIOBLAST_DIFFERENTIATION	-0.239902	-0.0481473	-0.0350073	-0.0908679
GOBP_CARDIOBLAST_PROLIFERATION	-0.469908	-0.128836	0.260346	0.2744
GOBP_CARDIOCYTE_DIFFERENTIATION	-0.321331	-0.116793	0.213617	-0.091647
GOBP_CARDIOLIPIN_ACYL_CHAIN_REMODELING	-0.324926	-0.339777	0.652971	-0.0902201
GOBP_CARDIOLIPIN_BIOSYNTHETIC_PROCESS	-0.288433	-0.220171	-0.558555	0.00906164
GOBP_CARDIOLIPIN_METABOLIC_PROCESS	-0.265122	-0.226295	-0.119911	-0.324139
GOBP_CARNITINE_METABOLIC_PROCESS	-0.335857	-0.301885	-0.117025	0.219231
GOBP_CARNITINE_TRANSPORT	-0.382253	-0.504992	0.652495	-0.0795863
GOBP_CARTILAGE_DEVELOPMENT	-0.232272	-0.331993	0.01782	0.161586
GOBP_CARTILAGE_DEVELOPMENT_INVOLVED_IN_ENDOCHONDRAL_BONE_MORPHOGENESIS	-0.142052	-0.306781	-0.26695	0.493159
GOBP_CARTILAGE_MORPHOGENESIS	-0.549253	0.0109333	0.461968	0.406894
GOBP_CATECHOL_CONTAINING_COMPOUND_BIOSYNTHETIC_PROCESS	-0.116192	0.216383	0.294578	-0.49995
GOBP_CATECHOL_CONTAINING_COMPOUND_CATABOLIC_PROCESS	-0.0882117	0.273778	0.240842	-0.167253
GOBP_CATECHOL_CONTAINING_COMPOUND_METABOLIC_PROCESS	-0.0829901	0.000187698	0.0526218	-0.252357
GOBP_CATECHOLAMINE_SECRETION	-0.270303	-0.0681308	-0.236833	0.0230522
GOBP_CATECHOLAMINE_UPTAKE	-0.259473	-0.195787	-0.0387015	-0.139178
GOBP_CATECHOLAMINE_UPTAKE_INVOLVED_IN_SYNAPTIC_TRANSMISSION	-0.430652	0.0347888	0.0810019	-0.259827
GOBP_CATION_TRANSMEMBRANE_TRANSPORT	-0.091718	-0.0942259	0.123138	-0.198781
GOBP_CATION_TRANSPORT	-0.113401	-0.104162	0.049815	-0.200786
GOBP_CAVEOLA_ASSEMBLY	-0.194533	-0.107336	0.353729	-0.0279642
GOBP_CAVEOLIN_MEDIATED_ENDOCYTOSIS	0.078793	0.297414	-0.0539677	-0.420522
GOBP_CD4_POSITIVE_ALPHA_BETA_T_CELL_ACTIVATION	-0.0759923	-0.410725	-0.336572	0.0687828
GOBP_CD4_POSITIVE_ALPHA_BETA_T_CELL_CYTOKINE_PRODUCTION	0.467123	-0.173715	-0.293812	0.129939
GOBP_CD4_POSITIVE_ALPHA_BETA_T_CELL_DIFFERENTIATION	-0.0172703	-0.382624	-0.347625	0.177905
GOBP_CD4_POSITIVE_ALPHA_BETA_T_CELL_PROLIFERATION	0.271961	-0.489126	-0.31228	0.0407167
GOBP_CD4_POSITIVE_CD25_POSITIVE_ALPHA_BETA_REGULATORY_T_CELL_DIFFERENTIATION	-0.473672	-0.531518	-0.73773	0.0350825
GOBP_CD4_POSITIVE_OR_CD8_POSITIVE_ALPHA_BETA_T_CELL_LINEAGE_COMMITMENT	0.582184	-0.200987	-0.55613	0.330043
GOBP_CD40_SIGNALING_PATHWAY	0.37059	-0.101078	-0.400744	0.186365
GOBP_CD8_POSITIVE_ALPHA_BETA_T_CELL_ACTIVATION	-0.434341	-0.48507	-0.60407	-0.315619
GOBP_CD8_POSITIVE_ALPHA_BETA_T_CELL_DIFFERENTIATION	-0.135681	-0.0617646	-0.605314	-0.23741
GOBP_CD8_POSITIVE_ALPHA_BETA_T_CELL_PROLIFERATION	-0.565649	-0.702053	-0.639726	-0.164522
GOBP_CDC42_PROTEIN_SIGNAL_TRANSDUCTION	0.0939754	0.205219	-0.149804	0.0970499
GOBP_CDP_CHOLINE_PATHWAY	0.655918	0.282226	-0.66376	-0.410629
GOBP_CDP_DIACYLGLYCEROL_METABOLIC_PROCESS	-0.220852	-0.670179	-0.235729	-0.417222
GOBP_CELL_ACTIVATION	-0.127824	-0.329835	-0.364192	-0.157876
GOBP_CELL_ACTIVATION_INVOLVED_IN_IMMUNE_RESPONSE	0.0863232	-0.285408	-0.340892	-0.116918
GOBP_CELL_ADHESION_INVOLVED_IN_HEART_MORPHOGENESIS	-0.814921	-0.396696	0.190472	0.499139
GOBP_CELL_ADHESION_MEDIATED_BY_INTEGRIN	0.151189	-0.16851	-0.220105	0.299054
GOBP_CELL_ADHESION_MOLECULE_PRODUCTION	-0.59936	-0.436734	-0.465888	-0.133506
GOBP_CELL_AGGREGATION	-0.144709	-0.0648361	0.430763	0.248656
GOBP_CELL_AGING	0.0397781	-0.206085	-0.295273	-0.177546
GOBP_CELL_CELL_ADHESION	-0.20316	-0.304251	-0.227874	0.0153462
GOBP_CELL_CELL_ADHESION_INVOLVED_IN_GASTRULATION	0.436541	0.0459088	-0.391342	-0.0884941
GOBP_CELL_CELL_ADHESION_MEDIATED_BY_CADHERIN	-0.54881	-0.475883	-0.577304	-0.0935346
GOBP_CELL_CELL_ADHESION_MEDIATED_BY_INTEGRIN	0.117362	-0.270068	-0.460482	0.351276
GOBP_CELL_CELL_ADHESION_VIA_PLASMA_MEMBRANE_ADHESION_MOLECULES	-0.278017	-0.0581665	0.130254	0.246228
GOBP_CELL_CELL_JUNCTION_ASSEMBLY	-0.210966	-0.130764	-0.233141	0.0185
GOBP_CELL_CELL_JUNCTION_MAINTENANCE	-0.0969989	-0.380811	-0.278601	0.0964519
GOBP_CELL_CELL_JUNCTION_ORGANIZATION	-0.0863913	-0.18035	-0.166611	0.046901
GOBP_CELL_CELL_RECOGNITION	-0.0381796	-0.256975	-0.201466	-0.0671231
GOBP_CELL_CELL_SIGNALING	-0.159299	-0.173665	-0.0907689	0.00927696
GOBP_CELL_CELL_SIGNALING_BY_WNT	-0.183951	-0.264357	-0.0567791	0.113613
GOBP_CELL_CELL_SIGNALING_INVOLVED_IN_CARDIAC_CONDUCTION	-0.257559	0.0131118	0.379006	-0.270584
GOBP_CELL_CHEMOTAXIS	0.0684282	-0.155634	-0.276527	0.0229076
GOBP_CELL_COMMUNICATION_BY_ELECTRICAL_COUPLING	-0.296748	0.0555626	0.32589	-0.316328
GOBP_CELL_COMMUNICATION_BY_ELECTRICAL_COUPLING_INVOLVED_IN_CARDIAC_CONDUCTION	-0.254618	0.0668571	0.284524	-0.390799
GOBP_CELL_COMMUNICATION_INVOLVED_IN_CARDIAC_CONDUCTION	-0.31512	0.107031	0.368267	-0.327672
GOBP_CELL_CYCLE	-0.0702892	-0.187306	-0.281215	-0.110767
GOBP_CELL_CYCLE_CHECKPOINT_SIGNALING	-0.0288108	-0.200845	-0.369759	-0.0863506
GOBP_CELL_CYCLE_DNA_REPLICATION	0.0418116	0.096645	-0.199983	-0.0176303
GOBP_CELL_CYCLE_DNA_REPLICATION_INITIATION	-0.140228	-0.524491	0.173973	0.031133
GOBP_CELL_CYCLE_G1_S_PHASE_TRANSITION	0.179165	-0.160952	-0.288259	-0.17674
GOBP_CELL_CYCLE_G2_M_PHASE_TRANSITION	0.0877429	-0.131462	-0.246609	-0.116101
GOBP_CELL_CYCLE_PHASE_TRANSITION	0.0314284	-0.158577	-0.321806	-0.0934256
GOBP_CELL_CYCLE_PROCESS	-0.0655221	-0.198535	-0.290539	-0.0937328
GOBP_CELL_DEATH_IN_RESPONSE_TO_HYDROGEN_PEROXIDE	-0.260767	-0.0370952	-0.189435	0.280582
GOBP_CELL_DEATH_IN_RESPONSE_TO_OXIDATIVE_STRESS	-0.134837	-0.193643	-0.324214	0.0868802
GOBP_CELL_DIFFERENTIATION_IN_HINDBRAIN	-0.33657	-0.197999	0.135949	0.113211
GOBP_CELL_DIFFERENTIATION_IN_SPINAL_CORD	-0.352334	-0.153774	-0.065651	0.40942
GOBP_CELL_DIFFERENTIATION_INVOLVED_IN_EMBRYONIC_PLACENTA_DEVELOPMENT	-0.124184	-0.0225417	0.360942	-0.0833108
GOBP_CELL_DIFFERENTIATION_INVOLVED_IN_KIDNEY_DEVELOPMENT	-0.138523	-0.270141	-0.0652764	0.255674
GOBP_CELL_DIFFERENTIATION_INVOLVED_IN_METANEPHROS_DEVELOPMENT	-0.111977	-0.219565	-0.256398	0.451661
GOBP_CELL_DIFFERENTIATION_INVOLVED_IN_PHENOTYPIC_SWITCHING	0.458025	-0.604858	0.401052	-0.421692
GOBP_CELL_DIVISION	-0.00592777	-0.126074	-0.239461	-0.0282001
GOBP_CELL_FATE_COMMITMENT	-0.29762	-0.273602	-0.0118423	0.164129
GOBP_CELL_FATE_COMMITMENT_INVOLVED_IN_FORMATION_OF_PRIMARY_GERM_LAYER	-0.317199	-0.36474	-0.0429463	0.0402836
GOBP_CELL_FATE_COMMITMENT_INVOLVED_IN_PATTERN_SPECIFICATION	-0.229946	0.406533	0.0795602	0.70638
GOBP_CELL_FATE_DETERMINATION	-0.516238	-0.451519	8.75e-05	0.103699
GOBP_CELL_FATE_SPECIFICATION	-0.417645	-0.206578	-0.0908746	0.140111
GOBP_CELL_FATE_SPECIFICATION_INVOLVED_IN_PATTERN_SPECIFICATION	-0.152145	-0.0630356	0.0795557	0.772355
GOBP_CELL_GROWTH	-0.0869275	-0.126699	-0.127912	-0.00821978
GOBP_CELL_JUNCTION_ASSEMBLY	-0.220247	-0.134354	-0.108813	0.190952
GOBP_CELL_JUNCTION_DISASSEMBLY	0.546671	-0.0232145	-0.206308	-0.29033
GOBP_CELL_JUNCTION_MAINTENANCE	-0.0810359	-0.298939	-0.346668	-0.0207055
GOBP_CELL_JUNCTION_ORGANIZATION	-0.210313	-0.175219	-0.10177	0.104005
GOBP_CELL_KILLING	-0.392104	-0.444317	-0.385754	-0.251438
GOBP_CELL_MATRIX_ADHESION	-0.243504	-0.233679	-0.147209	0.121857
GOBP_CELL_MATURATION	0.0823666	-0.145201	-0.0491603	-0.0566295
GOBP_CELL_MIGRATION	-0.0662007	-0.1575	-0.204225	0.100522
GOBP_CELL_MIGRATION_IN_HINDBRAIN	-0.5132	0.498825	0.0289946	0.151614
GOBP_CELL_MIGRATION_INVOLVED_IN_GASTRULATION	-0.571798	-0.464775	0.383169	0.651896
GOBP_CELL_MIGRATION_INVOLVED_IN_HEART_DEVELOPMENT	-0.430565	-0.297917	0.237674	0.461452
GOBP_CELL_MIGRATION_INVOLVED_IN_KIDNEY_DEVELOPMENT	-0.384688	0.0678341	0.440407	0.0900144
GOBP_CELL_MIGRATION_INVOLVED_IN_METANEPHROS_DEVELOPMENT	-0.496714	0.23266	0.255178	0.557165
GOBP_CELL_MIGRATION_INVOLVED_IN_SPROUTING_ANGIOGENESIS	-0.13918	-0.144163	-0.115672	0.19623
GOBP_CELL_MORPHOGENESIS	-0.10594	-0.157064	-0.155517	0.134109
GOBP_CELL_MORPHOGENESIS_INVOLVED_IN_DIFFERENTIATION	-0.165945	-0.15791	-0.119468	0.172768
GOBP_CELL_MORPHOGENESIS_INVOLVED_IN_NEURON_DIFFERENTIATION	-0.203987	-0.101976	-0.0630986	0.172449
GOBP_CELL_MOTILITY_INVOLVED_IN_CEREBRAL_CORTEX_RADIAL_GLIA_GUIDED_MIGRATION	-0.450841	0.0937754	0.0633331	-0.0907861
GOBP_CELL_PART_MORPHOGENESIS	-0.196507	-0.111165	-0.0914663	0.162321
GOBP_CELL_PROJECTION_ASSEMBLY	-0.0867247	-0.0584479	-0.274414	0.10179
GOBP_CELL_PROJECTION_ORGANIZATION	-0.157925	-0.0930228	-0.191696	0.130442
GOBP_CELL_PROLIFERATION_IN_BONE_MARROW	-0.557914	-0.0213393	-0.24778	0.463366
GOBP_CELL_PROLIFERATION_IN_FOREBRAIN	-0.0243058	-0.405671	-0.248891	0.390845
GOBP_CELL_PROLIFERATION_IN_HINDBRAIN	-0.296351	0.020981	0.398254	0.0272818
GOBP_CELL_PROLIFERATION_IN_MIDBRAIN	0.103862	0.0449958	0.414817	-0.159135
GOBP_CELL_PROLIFERATION_INVOLVED_IN_HEART_MORPHOGENESIS	-0.316332	-0.182082	0.0395081	0.230122
GOBP_CELL_PROLIFERATION_INVOLVED_IN_KIDNEY_DEVELOPMENT	-0.431315	-0.241685	0.0216681	0.412588
GOBP_CELL_PROLIFERATION_INVOLVED_IN_METANEPHROS_DEVELOPMENT	-0.177318	-0.468731	-0.250195	0.599774
GOBP_CELL_RECOGNITION	-0.209856	-0.316579	-0.075468	-0.0852707
GOBP_CELL_REDOX_HOMEOSTASIS	0.188783	-0.265636	0.0320645	-0.195576
GOBP_CELL_SUBSTRATE_ADHESION	-0.150488	-0.207041	-0.187139	0.159173
GOBP_CELL_SUBSTRATE_JUNCTION_ORGANIZATION	-0.164002	-0.222023	-0.149611	0.202682
GOBP_CELL_SURFACE_RECEPTOR_SIGNALING_PATHWAY_INVOLVED_IN_CELL_CELL_SIGNALING	-0.167009	-0.241515	-0.0293084	0.0772053
GOBP_CELL_SURFACE_RECEPTOR_SIGNALING_PATHWAY_INVOLVED_IN_HEART_DEVELOPMENT	-0.302664	0.145531	-0.00335457	0.298392
GOBP_CELL_VOLUME_HOMEOSTASIS	-0.0730787	-0.179642	-0.0257139	-0.0881988
GOBP_CELLULAR_ALDEHYDE_METABOLIC_PROCESS	-0.127579	-0.142994	-0.378685	-0.0511547
GOBP_CELLULAR_AMIDE_METABOLIC_PROCESS	-0.0330039	-0.201764	-0.204624	-0.266003
GOBP_CELLULAR_AMINO_ACID_BIOSYNTHETIC_PROCESS	-0.236599	0.0271579	0.0104034	0.063096
GOBP_CELLULAR_AMINO_ACID_CATABOLIC_PROCESS	-0.212846	-0.239061	0.0666168	-0.243084
GOBP_CELLULAR_AMINO_ACID_METABOLIC_PROCESS	-0.235485	-0.172895	0.0199304	-0.0920709
GOBP_CELLULAR_ANION_HOMEOSTASIS	-0.20914	-0.461445	-0.0486073	0.0332255
GOBP_CELLULAR_CARBOHYDRATE_BIOSYNTHETIC_PROCESS	-0.333979	0.107143	0.223646	-0.0632828
GOBP_CELLULAR_CARBOHYDRATE_CATABOLIC_PROCESS	0.0220966	-0.303888	0.10304	-0.291056
GOBP_CELLULAR_CARBOHYDRATE_METABOLIC_PROCESS	-0.144158	0.030437	0.0648992	-0.139996
GOBP_CELLULAR_COMPONENT_ASSEMBLY_INVOLVED_IN_MORPHOGENESIS	-0.371226	-0.147272	0.405997	-0.268111
GOBP_CELLULAR_COMPONENT_DISASSEMBLY	-0.00875417	-0.170226	-0.161824	-0.110661
GOBP_CELLULAR_COMPONENT_DISASSEMBLY_INVOLVED_IN_EXECUTION_PHASE_OF_APOPTOSIS	0.0266432	-0.163101	-0.127871	-0.272439
GOBP_CELLULAR_COMPONENT_MAINTENANCE	-0.0582377	-0.308473	-0.131649	-0.0487092
GOBP_CELLULAR_COMPONENT_MORPHOGENESIS	-0.221541	-0.112494	-0.00414561	0.0848924
GOBP_CELLULAR_COPPER_ION_HOMEOSTASIS	0.309622	-0.378682	-0.147489	-0.0409147
GOBP_CELLULAR_DEFENSE_RESPONSE	-0.421324	-0.572998	-0.293953	-0.145627
GOBP_CELLULAR_DETOXIFICATION_OF_ALDEHYDE	0.112146	0.181696	-0.377065	0.222217
GOBP_CELLULAR_EXTRAVASATION	0.0428711	-0.264154	-0.379734	-0.0963212
GOBP_CELLULAR_GLUCAN_METABOLIC_PROCESS	-0.343997	0.0477303	0.302285	-0.282479
GOBP_CELLULAR_GLUCOSE_HOMEOSTASIS	-0.245305	-0.262226	-0.0486425	0.00280344
GOBP_CELLULAR_HOMEOSTASIS	0.0109035	-0.125812	-0.0445553	-0.12779
GOBP_CELLULAR_HORMONE_METABOLIC_PROCESS	-0.411972	-0.327359	-0.362287	0.00572546
GOBP_CELLULAR_HYPEROSMOTIC_RESPONSE	-0.349821	-0.362424	0.00288872	0.22775
GOBP_CELLULAR_HYPEROSMOTIC_SALINITY_RESPONSE	-0.467534	-0.41178	-0.110412	0.0863329
GOBP_CELLULAR_HYPOTONIC_RESPONSE	0.407026	0.377267	-0.312571	-0.256751
GOBP_CELLULAR_ION_HOMEOSTASIS	0.0776176	-0.0870812	-0.0585801	-0.135072
GOBP_CELLULAR_IRON_ION_HOMEOSTASIS	0.0653653	0.0349493	-0.34092	0.184877
GOBP_CELLULAR_KETONE_METABOLIC_PROCESS	-0.175176	-0.0195399	-0.0307161	0.0844696
GOBP_CELLULAR_LIPID_CATABOLIC_PROCESS	-0.106424	-0.147719	-0.0589186	-0.250331
GOBP_CELLULAR_LIPID_METABOLIC_PROCESS	-0.104874	-0.162087	-0.179152	-0.127549
GOBP_CELLULAR_MACROMOLECULE_BIOSYNTHETIC_PROCESS	-0.0494569	-0.145926	-0.273455	-0.120171
GOBP_CELLULAR_MACROMOLECULE_LOCALIZATION	-0.0307447	-0.142536	-0.244321	-0.109599
GOBP_CELLULAR_MAGNESIUM_ION_HOMEOSTASIS	-0.185701	0.387864	0.4014	-0.583928
GOBP_CELLULAR_METABOLIC_COMPOUND_SALVAGE	-0.122619	-0.0972133	-0.156585	-0.142228
GOBP_CELLULAR_MODIFIED_AMINO_ACID_BIOSYNTHETIC_PROCESS	-0.00463278	-0.293974	-0.0627305	-0.221796
GOBP_CELLULAR_MODIFIED_AMINO_ACID_CATABOLIC_PROCESS	-0.439878	-0.570032	0.16429	0.0939627
GOBP_CELLULAR_MODIFIED_AMINO_ACID_METABOLIC_PROCESS	-0.0984546	-0.316502	-0.0271842	-0.0761205
GOBP_CELLULAR_MONOVALENT_INORGANIC_ANION_HOMEOSTASIS	-0.000889945	-0.213389	0.499839	-0.144296
GOBP_CELLULAR_MONOVALENT_INORGANIC_CATION_HOMEOSTASIS	0.195535	0.198836	-0.153545	-0.27408
GOBP_CELLULAR_NITROGEN_COMPOUND_CATABOLIC_PROCESS	-0.119203	-0.187986	-0.238314	-0.173021
GOBP_CELLULAR_OXIDANT_DETOXIFICATION	-0.0998665	-0.338454	-0.102417	-0.101372
GOBP_CELLULAR_PIGMENTATION	-0.10744	-0.00461224	-0.368767	0.0182682
GOBP_CELLULAR_POLYSACCHARIDE_CATABOLIC_PROCESS	-0.00108163	-0.154685	0.259327	-0.536843
GOBP_CELLULAR_POTASSIUM_ION_HOMEOSTASIS	-0.175453	0.305207	0.549446	-0.45878
GOBP_CELLULAR_PROCESS_INVOLVED_IN_REPRODUCTION_IN_MULTICELLULAR_ORGANISM	-0.138761	-0.0665923	-0.0881241	-0.0553202
GOBP_CELLULAR_PROTEIN_CATABOLIC_PROCESS	-0.0964886	-0.177541	-0.246895	-0.208382
GOBP_CELLULAR_RESPIRATION	-0.0721174	-0.234252	0.140206	-0.492574
GOBP_CELLULAR_RESPONSE_TO_ABIOTIC_STIMULUS	0.0632928	-0.0543222	-0.215671	0.00552312
GOBP_CELLULAR_RESPONSE_TO_ACID_CHEMICAL	-0.0446683	-0.301297	-0.180053	0.0847346
GOBP_CELLULAR_RESPONSE_TO_ACIDIC_PH	-0.36664	-0.145387	0.104771	0.147286
GOBP_CELLULAR_RESPONSE_TO_ALCOHOL	-0.11414	-0.184228	-0.248558	0.176966
GOBP_CELLULAR_RESPONSE_TO_ALDEHYDE	0.095494	-0.143519	-0.147993	0.235718
GOBP_CELLULAR_RESPONSE_TO_ALKALOID	-0.205028	-0.352863	-0.041505	-0.411474
GOBP_CELLULAR_RESPONSE_TO_AMMONIUM_ION	-0.463654	-0.437035	0.270543	0.507134
GOBP_CELLULAR_RESPONSE_TO_AMYLOID_BETA	-0.278294	-0.262859	-0.365468	-0.230189
GOBP_CELLULAR_RESPONSE_TO_ANTIBIOTIC	0.446516	-0.203789	-0.0690739	-0.0507057
GOBP_CELLULAR_RESPONSE_TO_ARSENIC_CONTAINING_SUBSTANCE	-0.0128676	-0.441246	-0.291934	-0.420066
GOBP_CELLULAR_RESPONSE_TO_ATP	0.399492	-0.00120274	0.0634324	-0.415256
GOBP_CELLULAR_RESPONSE_TO_BACTERIAL_LIPOPROTEIN	0.25175	0.611312	-0.347874	-0.572552
GOBP_CELLULAR_RESPONSE_TO_BILE_ACID	0.864077	0.0660766	0.208168	-0.64858
GOBP_CELLULAR_RESPONSE_TO_BIOTIC_STIMULUS	0.161981	-0.271561	-0.369275	-0.205418
GOBP_CELLULAR_RESPONSE_TO_BRAIN_DERIVED_NEUROTROPHIC_FACTOR_STIMULUS	-0.707931	-0.697779	-0.0422993	-0.0760604
GOBP_CELLULAR_RESPONSE_TO_CADMIUM_ION	0.171777	-0.00471716	-0.357877	-0.382736
GOBP_CELLULAR_RESPONSE_TO_CAFFEINE	-0.49125	-0.191506	0.749404	-0.398742
GOBP_CELLULAR_RESPONSE_TO_CALCIUM_ION	-0.0640768	0.05118	-0.0103205	-0.00314591
GOBP_CELLULAR_RESPONSE_TO_CAMP	-0.0716119	0.177177	-0.114602	0.0626693
GOBP_CELLULAR_RESPONSE_TO_CARBOHYDRATE_STIMULUS	-0.266993	-0.211617	-0.109868	0.00165432
GOBP_CELLULAR_RESPONSE_TO_CHEMICAL_STRESS	-0.0836299	-0.21619	-0.285209	0.00471139
GOBP_CELLULAR_RESPONSE_TO_CHOLESTEROL	-0.364265	0.0739984	0.155871	-0.264212
GOBP_CELLULAR_RESPONSE_TO_COCAINE	-0.468442	-0.350335	-0.431132	-0.484695
GOBP_CELLULAR_RESPONSE_TO_COLD	0.0419515	-0.361572	-0.169795	-0.0224692
GOBP_CELLULAR_RESPONSE_TO_COPPER_ION	-0.136204	-0.213029	-0.33087	-0.31863
GOBP_CELLULAR_RESPONSE_TO_CORTICOSTEROID_STIMULUS	-0.196453	-0.0829069	-0.0731556	0.0598263
GOBP_CELLULAR_RESPONSE_TO_DEXAMETHASONE_STIMULUS	-0.445743	-0.0830952	0.183596	-0.0503565
GOBP_CELLULAR_RESPONSE_TO_DNA_DAMAGE_STIMULUS	-0.0678072	-0.190054	-0.354335	-0.136549
GOBP_CELLULAR_RESPONSE_TO_DSRNA	-0.260959	-0.0231268	-0.661361	-0.0371976
GOBP_CELLULAR_RESPONSE_TO_ELECTRICAL_STIMULUS	-0.580729	-0.332506	-0.615417	0.390907
GOBP_CELLULAR_RESPONSE_TO_ENDOGENOUS_STIMULUS	-0.133202	-0.151751	-0.138507	0.0269214
GOBP_CELLULAR_RESPONSE_TO_EPINEPHRINE_STIMULUS	-0.108239	-0.341133	-0.343178	-0.336378
GOBP_CELLULAR_RESPONSE_TO_ESTRADIOL_STIMULUS	-0.114161	0.228039	0.0855819	0.0466034
GOBP_CELLULAR_RESPONSE_TO_ESTROGEN_STIMULUS	-0.0751956	0.0780166	-0.21793	0.108586
GOBP_CELLULAR_RESPONSE_TO_ETHANOL	0.259955	0.09725	-0.298226	-0.141942
GOBP_CELLULAR_RESPONSE_TO_ETHER	0.349176	-0.661805	0.145624	0.143381
GOBP_CELLULAR_RESPONSE_TO_EXOGENOUS_DSRNA	-0.435688	-0.0971306	-0.730373	-0.013272
GOBP_CELLULAR_RESPONSE_TO_EXTERNAL_STIMULUS	0.0179383	-0.0369385	-0.240343	-0.118622
GOBP_CELLULAR_RESPONSE_TO_EXTRACELLULAR_STIMULUS	-0.0173329	-0.0234128	-0.236923	-0.174379
GOBP_CELLULAR_RESPONSE_TO_FATTY_ACID	0.0321266	-0.406028	-0.110305	0.292296
GOBP_CELLULAR_RESPONSE_TO_FLUID_SHEAR_STRESS	0.311321	-0.187584	-0.464941	0.227689
GOBP_CELLULAR_RESPONSE_TO_FOLLICLE_STIMULATING_HORMONE_STIMULUS	-0.37852	-0.567464	0.451942	0.533161
GOBP_CELLULAR_RESPONSE_TO_GAMMA_RADIATION	0.134875	-0.352863	-0.391635	-0.116649
GOBP_CELLULAR_RESPONSE_TO_GLUCAGON_STIMULUS	0.0201849	-0.349175	0.501249	0.41649
GOBP_CELLULAR_RESPONSE_TO_GLUCOSE_STARVATION	-0.237289	0.00778251	-0.0813368	-0.0631559
GOBP_CELLULAR_RESPONSE_TO_GONADOTROPIN_STIMULUS	0.0936046	-0.558677	0.171239	0.508736
GOBP_CELLULAR_RESPONSE_TO_GROWTH_HORMONE_STIMULUS	0.379818	-0.108244	-0.503027	0.171678
GOBP_CELLULAR_RESPONSE_TO_HEAT	-0.174615	-0.0728305	-0.438119	-0.338892
GOBP_CELLULAR_RESPONSE_TO_HEPARIN	0.189378	-0.583784	-0.244066	0.629614
GOBP_CELLULAR_RESPONSE_TO_HISTAMINE	-0.285493	0.25858	0.579425	-0.311938
GOBP_CELLULAR_RESPONSE_TO_HORMONE_STIMULUS	-0.135228	-0.139478	-0.135409	-0.108324
GOBP_CELLULAR_RESPONSE_TO_HYDROGEN_PEROXIDE	0.000174783	-0.177341	-0.356421	0.176
GOBP_CELLULAR_RESPONSE_TO_HYDROPEROXIDE	-0.478864	-0.113382	-0.635259	-0.251719
GOBP_CELLULAR_RESPONSE_TO_HYPEROXIA	-0.354625	0.407718	-0.408491	0.469658
GOBP_CELLULAR_RESPONSE_TO_INCREASED_OXYGEN_LEVELS	0.244221	0.208011	-0.581694	0.0239544
GOBP_CELLULAR_RESPONSE_TO_INDOLE_3_METHANOL	-0.658055	0.468771	-0.60593	0.229385
GOBP_CELLULAR_RESPONSE_TO_INORGANIC_SUBSTANCE	0.0259251	-0.058229	-0.122868	-0.0846292
GOBP_CELLULAR_RESPONSE_TO_INSULIN_LIKE_GROWTH_FACTOR_STIMULUS	0.0426864	-0.368993	0.244314	0.187132
GOBP_CELLULAR_RESPONSE_TO_INSULIN_STIMULUS	-0.0518297	-0.0494833	-0.109701	-0.123375
GOBP_CELLULAR_RESPONSE_TO_INTERFERON_ALPHA	0.249403	-0.0924741	-0.525992	0.307239
GOBP_CELLULAR_RESPONSE_TO_INTERFERON_BETA	0.498631	-0.446954	-0.20397	0.0438918
GOBP_CELLULAR_RESPONSE_TO_INTERFERON_GAMMA	-0.040674	-0.312277	-0.423009	-0.0950637
GOBP_CELLULAR_RESPONSE_TO_INTERLEUKIN_1	0.207052	-0.361561	-0.197233	-0.0153295
GOBP_CELLULAR_RESPONSE_TO_IONIZING_RADIATION	0.0170792	-0.19228	-0.200496	-0.0462607
GOBP_CELLULAR_RESPONSE_TO_IRON_ION	-0.0641214	-0.0200196	-0.556163	0.391118
GOBP_CELLULAR_RESPONSE_TO_KETONE	-0.244881	-0.232519	-0.128464	0.110727
GOBP_CELLULAR_RESPONSE_TO_LAMINAR_FLUID_SHEAR_STRESS	0.519709	-0.347358	-0.629899	0.300368
GOBP_CELLULAR_RESPONSE_TO_LEPTIN_STIMULUS	-0.305046	0.0920299	-0.490172	-0.117275
GOBP_CELLULAR_RESPONSE_TO_LEUCINE	0.00654353	0.111309	-0.460656	-0.352493
GOBP_CELLULAR_RESPONSE_TO_LEUCINE_STARVATION	0.101956	0.304442	-0.476799	-0.209601
GOBP_CELLULAR_RESPONSE_TO_LIGHT_INTENSITY	-0.487264	0.00556895	0.13195	0.374984
GOBP_CELLULAR_RESPONSE_TO_LIGHT_STIMULUS	0.0741748	-0.0142798	-0.256404	-0.0547894
GOBP_CELLULAR_RESPONSE_TO_LIPID	-0.0195191	-0.235287	-0.219323	-0.0801806
GOBP_CELLULAR_RESPONSE_TO_LIPOPROTEIN_PARTICLE_STIMULUS	0.333255	0.140639	-0.235149	-0.242239
GOBP_CELLULAR_RESPONSE_TO_LITHIUM_ION	0.16999	-0.425076	-0.246001	-0.134297
GOBP_CELLULAR_RESPONSE_TO_LOW_DENSITY_LIPOPROTEIN_PARTICLE_STIMULUS	0.0487452	0.195464	-0.0518862	-0.18705
GOBP_CELLULAR_RESPONSE_TO_MAGNESIUM_ION	0.390196	-0.601932	0.924961	-0.485824
GOBP_CELLULAR_RESPONSE_TO_MANGANESE_ION	-0.0905594	-0.313153	-0.308921	0.46781
GOBP_CELLULAR_RESPONSE_TO_MECHANICAL_STIMULUS	0.178727	0.0302869	-0.212929	0.117636
GOBP_CELLULAR_RESPONSE_TO_MINERALOCORTICOID_STIMULUS	-0.160819	-0.492486	0.0188183	0.236759
GOBP_CELLULAR_RESPONSE_TO_MOLECULE_OF_BACTERIAL_ORIGIN	0.154528	-0.285992	-0.37356	-0.232139
GOBP_CELLULAR_RESPONSE_TO_MURAMYL_DIPEPTIDE	0.217755	-0.294679	-0.514274	0.225935
GOBP_CELLULAR_RESPONSE_TO_NICOTINE	-0.634756	-0.690003	-0.748866	-0.181733
GOBP_CELLULAR_RESPONSE_TO_NITROGEN_COMPOUND	-0.0464159	-0.0949007	-0.187544	-0.107716
GOBP_CELLULAR_RESPONSE_TO_NITROGEN_STARVATION	-0.207217	0.147414	-0.222352	0.189403
GOBP_CELLULAR_RESPONSE_TO_NITROSATIVE_STRESS	0.229709	0.136012	-0.140379	-0.403921
GOBP_CELLULAR_RESPONSE_TO_NUTRIENT	0.182762	0.101492	-0.139895	-0.128226
GOBP_CELLULAR_RESPONSE_TO_ORGANIC_CYCLIC_COMPOUND	-0.121465	-0.0910405	-0.172012	-0.14039
GOBP_CELLULAR_RESPONSE_TO_OSMOTIC_STRESS	0.0691633	-0.166423	-0.18698	0.0383476
GOBP_CELLULAR_RESPONSE_TO_OXIDISED_LOW_DENSITY_LIPOPROTEIN_PARTICLE_STIMULUS	0.579676	0.0758612	-0.421026	-0.274193
GOBP_CELLULAR_RESPONSE_TO_OXYGEN_CONTAINING_COMPOUND	-0.0152767	-0.173858	-0.183314	-0.0552942
GOBP_CELLULAR_RESPONSE_TO_OXYGEN_GLUCOSE_DEPRIVATION	-0.299483	-0.357132	-0.0654475	0.212444
GOBP_CELLULAR_RESPONSE_TO_OXYGEN_LEVELS	0.064026	-0.257925	-0.16261	0.012147
GOBP_CELLULAR_RESPONSE_TO_OXYGEN_RADICAL	0.185155	-0.311171	0.0192492	0.108543
GOBP_CELLULAR_RESPONSE_TO_PARATHYROID_HORMONE_STIMULUS	-0.310194	0.0436487	-0.608586	-0.000892357
GOBP_CELLULAR_RESPONSE_TO_PEPTIDE	-0.0355213	-0.132178	-0.144606	-0.0914813
GOBP_CELLULAR_RESPONSE_TO_PEPTIDE_HORMONE_STIMULUS	-0.0249781	-0.0784644	-0.0830682	-0.0880865
GOBP_CELLULAR_RESPONSE_TO_PEPTIDOGLYCAN	0.708452	-0.381243	-0.441561	0.0367631
GOBP_CELLULAR_RESPONSE_TO_PH	-0.404925	0.0279256	0.181251	0.207116
GOBP_CELLULAR_RESPONSE_TO_POTASSIUM_ION	-0.347624	0.099061	0.316571	-0.0420467
GOBP_CELLULAR_RESPONSE_TO_PROGESTERONE_STIMULUS	0.385882	-0.165144	-0.517197	0.496844
GOBP_CELLULAR_RESPONSE_TO_PROSTAGLANDIN_E_STIMULUS	-0.114863	-0.397323	-0.301851	0.164953
GOBP_CELLULAR_RESPONSE_TO_PROSTAGLANDIN_STIMULUS	-0.202823	-0.319853	-0.233501	0.323408
GOBP_CELLULAR_RESPONSE_TO_PURINE_CONTAINING_COMPOUND	-0.361155	0.199097	0.542383	-0.360723
GOBP_CELLULAR_RESPONSE_TO_RADIATION	0.0675894	-0.0817211	-0.241871	-0.0510927
GOBP_CELLULAR_RESPONSE_TO_REACTIVE_NITROGEN_SPECIES	0.0460378	-0.129947	0.0678249	-0.0216982
GOBP_CELLULAR_RESPONSE_TO_REACTIVE_OXYGEN_SPECIES	0.00135791	-0.19339	-0.298986	0.166354
GOBP_CELLULAR_RESPONSE_TO_RETINOIC_ACID	-0.252981	-0.379237	-0.240315	0.154479
GOBP_CELLULAR_RESPONSE_TO_SALT	-0.371292	-0.699385	-0.599321	-0.498588
GOBP_CELLULAR_RESPONSE_TO_SALT_STRESS	-0.0658918	-0.153336	-0.0340464	-0.144481
GOBP_CELLULAR_RESPONSE_TO_SODIUM_ARSENITE	-0.19997	-0.699541	-0.633665	-0.532586
GOBP_CELLULAR_RESPONSE_TO_STARVATION	-0.119123	0.0309309	-0.217551	-0.136194
GOBP_CELLULAR_RESPONSE_TO_STEROID_HORMONE_STIMULUS	-0.227595	-0.159441	-0.142068	-0.118122
GOBP_CELLULAR_RESPONSE_TO_STEROL	-0.212067	-0.0253851	0.250164	-0.359424
GOBP_CELLULAR_RESPONSE_TO_STEROL_DEPLETION	0.461593	-0.249407	-0.24403	-0.12229
GOBP_CELLULAR_RESPONSE_TO_STRESS	-0.0486587	-0.187035	-0.319948	-0.13606
GOBP_CELLULAR_RESPONSE_TO_TEMPERATURE_STIMULUS	-0.225926	0.271426	0.0752867	-0.268768
GOBP_CELLULAR_RESPONSE_TO_TESTOSTERONE_STIMULUS	0.128515	-0.0300235	-0.223862	-0.0486391
GOBP_CELLULAR_RESPONSE_TO_THYROID_HORMONE_STIMULUS	0.118246	-0.108775	-0.0988057	-0.301618
GOBP_CELLULAR_RESPONSE_TO_TOPOLOGICALLY_INCORRECT_PROTEIN	-0.238486	-0.376574	-0.428341	-0.352387
GOBP_CELLULAR_RESPONSE_TO_TOXIC_SUBSTANCE	-0.209523	-0.312618	-0.169992	-0.0482396
GOBP_CELLULAR_RESPONSE_TO_UNFOLDED_PROTEIN	-0.23741	-0.297716	-0.383313	-0.307728
GOBP_CELLULAR_RESPONSE_TO_UV	0.127096	0.0585542	-0.324969	-0.11628
GOBP_CELLULAR_RESPONSE_TO_UV_A	0.448987	0.211825	0.38811	0.132981
GOBP_CELLULAR_RESPONSE_TO_UV_B	0.533829	0.00351443	-0.0826374	0.255867
GOBP_CELLULAR_RESPONSE_TO_UV_C	0.49133	-0.510301	-0.38145	0.16788
GOBP_CELLULAR_RESPONSE_TO_VASCULAR_ENDOTHELIAL_GROWTH_FACTOR_STIMULUS	-0.0940425	-0.0582417	-0.13268	0.297066
GOBP_CELLULAR_RESPONSE_TO_VIRUS	0.319837	-0.156013	-0.415649	-0.0645158
GOBP_CELLULAR_RESPONSE_TO_VITAMIN	0.181834	0.014596	-0.212844	0.0153573
GOBP_CELLULAR_RESPONSE_TO_VITAMIN_D	0.264743	-0.155605	-0.142242	-0.0895726
GOBP_CELLULAR_RESPONSE_TO_WATER_STIMULUS	0.69354	-0.315696	-0.818297	0.313686
GOBP_CELLULAR_RESPONSE_TO_X_RAY	-0.07415	-0.184823	-0.349386	0.351906
GOBP_CELLULAR_RESPONSE_TO_XENOBIOTIC_STIMULUS	-0.0928501	-0.197471	-0.145119	-0.0464244
GOBP_CELLULAR_RESPONSE_TO_ZINC_ION	-0.078563	0.277306	0.0716785	-0.455458
GOBP_CELLULAR_SENESCENCE	0.00499898	-0.145478	-0.217028	-0.317188
GOBP_CELLULAR_SODIUM_ION_HOMEOSTASIS	-0.170013	0.164642	0.403569	-0.289801
GOBP_CELLULAR_SPHINGOLIPID_HOMEOSTASIS	0.509253	-0.150904	-0.378376	0.366238
GOBP_CELLULAR_TRANSITION_METAL_ION_HOMEOSTASIS	0.0598247	0.0464377	-0.30476	0.0214328
GOBP_CELLULAR_TRIGLYCERIDE_HOMEOSTASIS	0.0738424	-0.440043	0.195252	-0.249479
GOBP_CELLULAR_TRIVALENT_INORGANIC_ANION_HOMEOSTASIS	-0.438143	-0.694333	-0.38828	0.356892
GOBP_CELLULAR_WATER_HOMEOSTASIS	-0.585154	-0.0885653	-0.0968447	0.104111
GOBP_CENP_A_CONTAINING_CHROMATIN_ORGANIZATION	-0.496343	0.688183	0.182348	-0.660032
GOBP_CENTRAL_NERVOUS_SYSTEM_DEVELOPMENT	-0.197667	-0.144141	-0.148135	0.0477774
GOBP_CENTRAL_NERVOUS_SYSTEM_MATURATION	0.525072	0.252242	-0.438847	-0.554494
GOBP_CENTRAL_NERVOUS_SYSTEM_MYELIN_FORMATION	0.475702	-0.460578	-0.364026	0.452326
GOBP_CENTRAL_NERVOUS_SYSTEM_MYELIN_MAINTENANCE	0.467688	-0.558668	-0.884967	0.00624006
GOBP_CENTRAL_NERVOUS_SYSTEM_NEURON_AXONOGENESIS	-0.352817	-0.29429	-0.22086	0.094279
GOBP_CENTRAL_NERVOUS_SYSTEM_NEURON_DEVELOPMENT	-0.182906	-0.0324083	-0.0274454	-0.118659
GOBP_CENTRAL_NERVOUS_SYSTEM_NEURON_DIFFERENTIATION	-0.29236	-0.058362	-0.0580921	0.132319
GOBP_CENTRAL_NERVOUS_SYSTEM_PROJECTION_NEURON_AXONOGENESIS	-0.432062	-0.240004	-0.246981	0.201507
GOBP_CENTRIOLE_ASSEMBLY	-0.0156521	0.365525	-0.310698	-0.292792
GOBP_CENTRIOLE_CENTRIOLE_COHESION	-0.219438	0.140081	-0.538399	0.166316
GOBP_CENTRIOLE_ELONGATION	0.579723	0.262831	-0.647079	0.0760771
GOBP_CENTROMERE_COMPLEX_ASSEMBLY	0.307263	-0.176799	-0.304537	-0.21942
GOBP_CENTROMERIC_SISTER_CHROMATID_COHESION	0.0742225	0.0996193	-0.218614	0.0107801
GOBP_CENTROSOME_DUPLICATION	0.0535641	0.0898039	-0.269821	-0.168408
GOBP_CENTROSOME_SEPARATION	0.0704873	-0.559472	0.0957774	-0.0903877
GOBP_CERAMIDE_1_PHOSPHATE_TRANSPORT	0.765843	0.349057	-0.681266	-0.320003
GOBP_CERAMIDE_BIOSYNTHETIC_PROCESS	0.127132	-0.196998	-0.258358	-0.293952
GOBP_CERAMIDE_CATABOLIC_PROCESS	0.086136	-0.26555	-0.469615	-0.41415
GOBP_CERAMIDE_METABOLIC_PROCESS	0.192464	-0.27046	-0.331928	-0.281345
GOBP_CERAMIDE_TRANSPORT	0.402179	0.247254	-0.437743	-0.291323
GOBP_CEREBELLAR_CORTEX_DEVELOPMENT	-0.211609	-0.0799913	-0.0817427	-0.0266088
GOBP_CEREBELLAR_CORTEX_FORMATION	-0.375045	-0.309628	-0.125315	0.0584918
GOBP_CEREBELLAR_CORTEX_MORPHOGENESIS	-0.400008	-0.128599	-0.0775707	0.201372
GOBP_CEREBELLAR_GRANULAR_LAYER_DEVELOPMENT	-0.334633	-0.188276	0.129819	0.0600937
GOBP_CEREBELLAR_GRANULAR_LAYER_FORMATION	-0.294795	-0.394359	-0.203496	0.522674
GOBP_CEREBELLAR_GRANULAR_LAYER_MORPHOGENESIS	-0.483806	-0.347441	0.0400835	0.400358
GOBP_CEREBELLAR_PURKINJE_CELL_GRANULE_CELL_PRECURSOR_CELL_SIGNALING_INVOLVED_IN_REGULATION_OF_GRANULE_CELL_PRECURSOR_CELL_PROLIFERATION	-0.0585184	0.80329	-0.466456	0.826728
GOBP_CEREBELLAR_PURKINJE_CELL_LAYER_DEVELOPMENT	-0.295232	-0.192771	-0.214317	2.07e-05
GOBP_CEREBELLAR_PURKINJE_CELL_LAYER_FORMATION	-0.425135	-0.203352	-0.088075	0.0113253
GOBP_CEREBELLAR_PURKINJE_CELL_LAYER_MORPHOGENESIS	-0.465255	-0.317215	-0.0565077	0.028057
GOBP_CEREBRAL_CORTEX_CELL_MIGRATION	-0.465984	-0.0666082	-0.492288	0.264649
GOBP_CEREBRAL_CORTEX_DEVELOPMENT	-0.338503	-0.132629	-0.394181	0.136035
GOBP_CEREBRAL_CORTEX_GABAERGIC_INTERNEURON_DEVELOPMENT	0.194322	-0.206378	0.667887	0.0767067
GOBP_CEREBRAL_CORTEX_GABAERGIC_INTERNEURON_DIFFERENTIATION	0.194322	-0.206378	0.667887	0.0767067
GOBP_CEREBRAL_CORTEX_NEURON_DIFFERENTIATION	-0.308502	0.0922397	-0.0444694	0.238579
GOBP_CEREBRAL_CORTEX_RADIALLY_ORIENTED_CELL_MIGRATION	-0.465664	0.0184964	-0.579856	0.319482
GOBP_CEREBRAL_CORTEX_REGIONALIZATION	-0.462482	0.193094	-0.746726	0.516837
GOBP_CEREBRAL_CORTEX_TANGENTIAL_MIGRATION	-0.464972	-0.542979	0.305603	0.465613
GOBP_CEREBROSPINAL_FLUID_CIRCULATION	-0.475744	-0.0792236	-0.0695674	0.332507
GOBP_CGMP_BIOSYNTHETIC_PROCESS	-0.408495	-0.41039	0.0172333	0.543728
GOBP_CGMP_MEDIATED_SIGNALING	-0.114269	0.0915188	0.0352423	0.333353
GOBP_CGMP_METABOLIC_PROCESS	-0.487939	-0.116889	0.0992527	0.57395
GOBP_CHANGES_TO_DNA_METHYLATION_INVOLVED_IN_EMBRYO_DEVELOPMENT	-0.404639	-0.183782	-0.0956972	-0.430147
GOBP_CHAPERONE_COFACTOR_DEPENDENT_PROTEIN_REFOLDING	-0.214499	-0.506981	-0.362564	-0.481183
GOBP_CHAPERONE_MEDIATED_AUTOPHAGY	0.119326	0.0744659	-0.104412	-0.338985
GOBP_CHAPERONE_MEDIATED_PROTEIN_COMPLEX_ASSEMBLY	-0.139036	-0.449009	-0.56528	-0.371875
GOBP_CHAPERONE_MEDIATED_PROTEIN_FOLDING	-0.0910804	-0.352366	-0.242995	-0.41981
GOBP_CHEMICAL_HOMEOSTASIS	-0.0607581	-0.145245	-0.0559253	-0.0884647
GOBP_CHEMICAL_HOMEOSTASIS_WITHIN_A_TISSUE	-0.15937	0.226442	0.128395	-0.236815
GOBP_CHEMICAL_SYNAPTIC_TRANSMISSION_POSTSYNAPTIC	-0.122102	-0.122208	0.144747	-0.141727
GOBP_CHEMOKINE_C_C_MOTIF_LIGAND_5_PRODUCTION	0.410166	0.422174	-0.371353	-0.504924
GOBP_CHEMOKINE_C_X_C_MOTIF_LIGAND_1_PRODUCTION	0.753521	0.76364	-0.629793	-0.0150541
GOBP_CHEMOKINE_C_X_C_MOTIF_LIGAND_12_SIGNALING_PATHWAY	-0.0778274	-0.409236	-0.149993	0.306001
GOBP_CHEMOKINE_C_X_C_MOTIF_LIGAND_2_PRODUCTION	-0.0699632	-0.218472	-0.562293	-0.310579
GOBP_CHEMOKINE_PRODUCTION	-0.0215945	-0.168123	-0.417969	-0.253879
GOBP_CHEMOREPULSION_OF_AXON	-0.301246	-0.021315	0.195905	0.278999
GOBP_CHEMOSENSORY_BEHAVIOR	-0.386245	-0.116173	-0.0424088	0.169828
GOBP_CHIASMA_ASSEMBLY	-0.67351	-0.824769	-0.589228	-0.0421063
GOBP_CHITIN_METABOLIC_PROCESS	0.77967	-0.327155	-0.385633	0.240516
GOBP_CHLORIDE_TRANSMEMBRANE_TRANSPORT	-0.10857	0.204698	0.192769	-0.0977954
GOBP_CHLORIDE_TRANSPORT	-0.118742	0.0382595	0.071611	-0.106329
GOBP_CHOLESTEROL_CATABOLIC_PROCESS	0.248536	-0.348819	0.139835	-0.128139
GOBP_CHOLESTEROL_EFFLUX	-0.0721582	-0.0257336	-0.277282	-0.227502
GOBP_CHOLESTEROL_STORAGE	0.25717	0.213908	-0.212088	-0.337423
GOBP_CHOLINE_METABOLIC_PROCESS	-0.604624	-0.251713	0.393453	0.217696
GOBP_CHOLINE_TRANSPORT	-0.0532021	-0.128856	0.237191	-0.0265569
GOBP_CHONDROBLAST_DIFFERENTIATION	0.124449	-0.666197	-0.532166	0.641067
GOBP_CHONDROCYTE_DEVELOPMENT	0.103572	-0.341905	-0.136792	0.380932
GOBP_CHONDROCYTE_DEVELOPMENT_INVOLVED_IN_ENDOCHONDRAL_BONE_MORPHOGENESIS	0.418815	-0.324632	-0.647643	0.434479
GOBP_CHONDROCYTE_DIFFERENTIATION	-0.184176	-0.320536	0.00898771	0.264985
GOBP_CHONDROCYTE_DIFFERENTIATION_INVOLVED_IN_ENDOCHONDRAL_BONE_MORPHOGENESIS	0.00364669	-0.411221	-0.268825	0.457215
GOBP_CHONDROCYTE_HYPERTROPHY	0.126937	-0.363867	-0.629694	0.497313
GOBP_CHONDROCYTE_PROLIFERATION	-0.0666496	-0.408813	-0.0191309	0.542093
GOBP_CHONDROITIN_SULFATE_BIOSYNTHETIC_PROCESS	0.181399	0.0723482	-0.400904	0.31326
GOBP_CHONDROITIN_SULFATE_PROTEOGLYCAN_BIOSYNTHETIC_PROCESS	0.21241	0.0497121	-0.416906	0.330767
GOBP_CHONDROITIN_SULFATE_PROTEOGLYCAN_METABOLIC_PROCESS	0.175566	-0.198515	-0.125384	0.237324
GOBP_CHORIO_ALLANTOIC_FUSION	-0.385557	0.0945567	-0.130584	0.602177
GOBP_CHORION_DEVELOPMENT	-0.325492	0.503682	0.176832	-0.236528
GOBP_CHORIONIC_TROPHOBLAST_CELL_DIFFERENTIATION	-0.570475	0.389906	0.490401	-0.207535
GOBP_CHORIONIC_TROPHOBLAST_CELL_PROLIFERATION	-0.797429	0.108417	0.665233	0.36191
GOBP_CHROMATIN_ASSEMBLY_OR_DISASSEMBLY	-0.124426	-0.0755516	-0.383008	-0.20604
GOBP_CHROMATIN_DISASSEMBLY	-0.0207038	-0.0437	-0.143163	-0.0451001
GOBP_CHROMATIN_ORGANIZATION	-0.14303	-0.111511	-0.36374	-0.152886
GOBP_CHROMATIN_REMODELING	-0.156246	-0.189475	-0.287348	-0.19968
GOBP_CHROMATIN_REMODELING_AT_CENTROMERE	-0.299008	0.197394	0.234214	-0.541872
GOBP_CHROMOSOME_ATTACHMENT_TO_THE_NUCLEAR_ENVELOPE	-0.0924106	0.177337	-0.553787	0.286167
GOBP_CHROMOSOME_CONDENSATION	0.24762	-0.110187	-0.226189	-0.211694
GOBP_CHROMOSOME_LOCALIZATION	0.0983642	-0.158545	-0.345016	-0.0373086
GOBP_CHROMOSOME_LOCALIZATION_TO_NUCLEAR_ENVELOPE_INVOLVED_IN_HOMOLOGOUS_CHROMOSOME_SEGREGATION	-0.562043	-0.184225	0.480015	-0.300116
GOBP_CHROMOSOME_MOVEMENT_TOWARDS_SPINDLE_POLE	0.610022	0.137224	-0.209962	-0.390952
GOBP_CHROMOSOME_ORGANIZATION	-0.0481877	-0.129723	-0.357018	-0.105001
GOBP_CHROMOSOME_ORGANIZATION_INVOLVED_IN_MEIOTIC_CELL_CYCLE	-0.228109	-0.279251	-0.354715	-0.198362
GOBP_CHROMOSOME_SEGREGATION	0.0556419	-0.17549	-0.353605	-0.0319308
GOBP_CHROMOSOME_SEPARATION	0.177743	-0.0589305	-0.255444	0.0287227
GOBP_CHRONIC_INFLAMMATORY_RESPONSE	0.0386921	-0.544196	-0.572727	-0.429889
GOBP_CILIARY_BASAL_BODY_ORGANIZATION	-0.559212	-0.327642	0.230292	0.610393
GOBP_CILIARY_NEUROTROPHIC_FACTOR_MEDIATED_SIGNALING_PATHWAY	-0.441774	0.0359419	0.213268	0.458518
GOBP_CILIUM_MOVEMENT	-0.230705	-0.112692	0.153998	-0.0332234
GOBP_CILIUM_OR_FLAGELLUM_DEPENDENT_CELL_MOTILITY	-0.161982	-0.031352	0.0847109	-0.0615805
GOBP_CILIUM_ORGANIZATION	-0.197398	-0.0699132	-0.214475	0.193598
GOBP_CIRCADIAN_REGULATION_OF_GENE_EXPRESSION	-0.189019	-0.043567	-0.095929	-0.0419626
GOBP_CIRCADIAN_RHYTHM	-0.154595	-0.0957185	-0.210468	-0.0290549
GOBP_CIRCADIAN_SLEEP_WAKE_CYCLE	-0.17235	-0.0591513	-0.0983335	0.452961
GOBP_CIRCADIAN_SLEEP_WAKE_CYCLE_NON_REM_SLEEP	0.490172	-0.776406	0.043189	0.394843
GOBP_CIRCADIAN_SLEEP_WAKE_CYCLE_REM_SLEEP	0.80337	-0.102774	-0.639731	-0.0120562
GOBP_CIRCADIAN_SLEEP_WAKE_CYCLE_SLEEP	-0.022114	-0.233692	-0.0621746	0.348504
GOBP_CIRCULATORY_SYSTEM_DEVELOPMENT	-0.207762	-0.17552	-0.01624	0.0926079
GOBP_CIRCULATORY_SYSTEM_PROCESS	-0.207384	-0.0765137	0.168112	-0.0711247
GOBP_CITRATE_METABOLIC_PROCESS	0.120212	-0.251649	0.395338	-0.501811
GOBP_CITRULLINE_BIOSYNTHETIC_PROCESS	0.130823	-0.314276	-0.281099	0.743532
GOBP_CITRULLINE_METABOLIC_PROCESS	0.0320696	-0.543426	-0.692053	-0.258079
GOBP_CLATHRIN_COAT_ASSEMBLY	-0.0500769	0.485179	-0.219382	0.139536
GOBP_CLATHRIN_DEPENDENT_ENDOCYTOSIS	0.0449878	0.202001	-0.147031	-0.317936
GOBP_CLEAVAGE_FURROW_FORMATION	0.315468	0.0447456	-0.37962	-0.0217701
GOBP_CLEAVAGE_INVOLVED_IN_RRNA_PROCESSING	-0.110659	0.0993233	-0.00407039	-0.487866
GOBP_CLUSTERING_OF_VOLTAGE_GATED_SODIUM_CHANNELS	0.211604	-0.450876	0.412164	0.219074
GOBP_COBALAMIN_METABOLIC_PROCESS	-0.265956	-0.341399	0.409013	0.0753196
GOBP_COBALAMIN_TRANSPORT	-0.740523	-0.0230852	-0.151607	0.305377
GOBP_COBALT_ION_TRANSPORT	0.0352772	0.21123	-0.392233	-0.0887732
GOBP_COCHLEA_DEVELOPMENT	-0.219673	-0.240529	0.305131	0.0908262
GOBP_COCHLEA_MORPHOGENESIS	-0.1661	-0.10852	0.416296	0.149202
GOBP_COENZYME_A_BIOSYNTHETIC_PROCESS	-0.0151464	0.0587713	-0.0639962	-0.460503
GOBP_COENZYME_A_METABOLIC_PROCESS	0.030871	-0.222668	-0.11055	-0.467925
GOBP_COGNITION	-0.208563	-0.224628	-0.214568	-0.0549054
GOBP_COHESIN_LOADING	0.304664	-0.0388497	-0.408136	-0.357352
GOBP_COLLAGEN_ACTIVATED_SIGNALING_PATHWAY	-0.693322	-0.559483	-0.569111	-0.391045
GOBP_COLLAGEN_ACTIVATED_TYROSINE_KINASE_RECEPTOR_SIGNALING_PATHWAY	-0.634538	-0.545056	0.624438	0.200361
GOBP_COLLAGEN_BIOSYNTHETIC_PROCESS	0.0288155	-0.290669	-0.299316	0.371795
GOBP_COLLAGEN_CATABOLIC_PROCESS	0.187141	-0.330019	-0.308284	0.306291
GOBP_COLLAGEN_FIBRIL_ORGANIZATION	-0.433944	-0.467896	-0.344852	0.0628103
GOBP_COLLAGEN_METABOLIC_PROCESS	0.137979	-0.34157	-0.324147	0.155761
GOBP_COLLATERAL_SPROUTING	-0.131162	-0.403965	0.283705	0.413701
GOBP_COLLATERAL_SPROUTING_IN_ABSENCE_OF_INJURY	-0.278669	-0.563686	0.13337	0.122646
GOBP_COLLECTING_DUCT_DEVELOPMENT	-0.281726	-0.516862	-0.105072	0.52438
GOBP_COLUMNAR_CUBOIDAL_EPITHELIAL_CELL_DEVELOPMENT	0.00797387	-0.0283823	-0.318044	0.146873
GOBP_COLUMNAR_CUBOIDAL_EPITHELIAL_CELL_DIFFERENTIATION	-0.216535	-0.343092	-0.250801	0.069776
GOBP_COLUMNAR_CUBOIDAL_EPITHELIAL_CELL_MATURATION	0.394407	-0.0515333	-0.0756733	-0.60924
GOBP_COMMA_SHAPED_BODY_MORPHOGENESIS	0.586131	-0.73484	0.100851	0.68085
GOBP_COMMISSURAL_NEURON_AXON_GUIDANCE	-0.552731	0.451664	0.166782	-0.0120385
GOBP_COMMON_BILE_DUCT_DEVELOPMENT	0.123995	-0.622343	0.0819347	-0.15866
GOBP_COMMON_MYELOID_PROGENITOR_CELL_PROLIFERATION	-0.0645438	-0.194485	-0.0392352	0.252069
GOBP_COMMON_PARTNER_SMAD_PROTEIN_PHOSPHORYLATION	0.383733	-0.0563494	-0.657689	0.534418
GOBP_COMPARTMENT_PATTERN_SPECIFICATION	-0.320667	0.331776	-0.73368	-0.143163
GOBP_COMPLEMENT_ACTIVATION	-0.275262	-0.533522	-0.415605	-0.249149
GOBP_COMPLEMENT_ACTIVATION_ALTERNATIVE_PATHWAY	-0.27581	-0.614268	-0.258813	0.00633146
GOBP_COMPLEMENT_ACTIVATION_LECTIN_PATHWAY	0.688421	-0.406703	-0.149811	0.603143
GOBP_COMPLEMENT_DEPENDENT_CYTOTOXICITY	-0.3034	-0.254726	-0.0728012	0.125865
GOBP_COMPLEMENT_RECEPTOR_MEDIATED_SIGNALING_PATHWAY	0.627367	0.238879	0.00603834	-0.556907
GOBP_CONNECTIVE_TISSUE_DEVELOPMENT	-0.213617	-0.317932	0.0515868	0.175918
GOBP_CONNECTIVE_TISSUE_REPLACEMENT	0.385674	0.469717	-0.310402	-0.379826
GOBP_CONNECTIVE_TISSUE_REPLACEMENT_INVOLVED_IN_INFLAMMATORY_RESPONSE_WOUND_HEALING	0.526254	0.120374	-0.563857	0.183279
GOBP_CONSTITUTIVE_HETEROCHROMATIN_ASSEMBLY	0.360286	-0.566726	-0.556392	-0.187432
GOBP_CONSTITUTIVE_SECRETORY_PATHWAY	0.237012	0.0616929	-0.553982	0.196823
GOBP_CONVERGENT_EXTENSION	-0.486623	-0.193712	-0.326786	0.110631
GOBP_CONVERGENT_EXTENSION_INVOLVED_IN_AXIS_ELONGATION	-0.547819	-0.420491	-0.279083	0.814711
GOBP_CONVERGENT_EXTENSION_INVOLVED_IN_GASTRULATION	-0.555638	-0.0685115	-0.305548	-0.00396445
GOBP_CONVERGENT_EXTENSION_INVOLVED_IN_ORGANOGENESIS	-0.552624	0.120667	-0.0206695	0.451951
GOBP_COP9_SIGNALOSOME_ASSEMBLY	-0.493467	-0.506973	-0.214432	0.698344
GOBP_COPI_COATED_VESICLE_BUDDING	0.394529	-0.238357	0.0201063	-0.322191
GOBP_COPII_COATED_VESICLE_BUDDING	-0.102164	-0.072117	-0.303631	0.173583
GOBP_COPII_COATED_VESICLE_CARGO_LOADING	-0.0112424	-0.132092	-0.319752	0.361821
GOBP_COPPER_ION_HOMEOSTASIS	0.0877309	-0.243615	-0.0421801	-0.0212417
GOBP_COPPER_ION_IMPORT	-0.118152	0.0649568	0.136662	0.225161
GOBP_COPPER_ION_TRANSMEMBRANE_TRANSPORT	0.142379	-0.0307883	-0.0170341	0.258491
GOBP_COPPER_ION_TRANSPORT	-0.0273539	0.26391	0.103027	-0.00235796
GOBP_COPULATION	-0.0127935	0.2231	-0.144516	0.196171
GOBP_CORNEA_DEVELOPMENT_IN_CAMERA_TYPE_EYE	-0.26734	-0.642277	0.512012	0.338582
GOBP_CORNIFICATION	-0.277031	0.447401	-0.56987	0.50033
GOBP_CORONARY_ARTERY_MORPHOGENESIS	-0.376179	0.768967	0.337395	-0.419971
GOBP_CORONARY_VASCULATURE_DEVELOPMENT	-0.139905	0.0948689	0.0381432	0.305843
GOBP_CORONARY_VASCULATURE_MORPHOGENESIS	-0.24832	0.284918	0.260983	0.156767
GOBP_CORPUS_CALLOSUM_DEVELOPMENT	-0.0210598	0.282364	-0.509155	0.244709
GOBP_CORPUS_CALLOSUM_MORPHOGENESIS	-0.22245	-0.0981111	-0.538414	0.635968
GOBP_CORTICAL_ACTIN_CYTOSKELETON_ORGANIZATION	0.125755	-0.210833	-0.37437	-0.236946
GOBP_CORTICAL_CYTOSKELETON_ORGANIZATION	0.15948	-0.218523	-0.340054	-0.0415789
GOBP_CORTICOSPINAL_TRACT_MORPHOGENESIS	-0.00349328	-0.3763	-0.00549542	0.293935
GOBP_CORTICOSTEROID_HORMONE_SECRETION	-0.272789	0.102363	0.191654	0.131047
GOBP_CORTICOSTEROID_RECEPTOR_SIGNALING_PATHWAY	0.157681	-0.137338	0.145194	-0.157601
GOBP_CORTICOTROPIN_SECRETION	-0.0932304	0.678541	-0.500559	-0.103687
GOBP_CORTISOL_BIOSYNTHETIC_PROCESS	-0.547748	0.124116	-0.0392956	0.578446
GOBP_CORTISOL_METABOLIC_PROCESS	-0.533743	-0.201593	-0.0949119	0.465981
GOBP_CORTISOL_SECRETION	0.182235	-0.586305	0.548647	0.404332
GOBP_COTRANSLATIONAL_PROTEIN_TARGETING_TO_MEMBRANE	0.357324	-0.151478	-0.499336	-0.0099146
GOBP_CRANIAL_GANGLION_DEVELOPMENT	-0.412492	0.642198	0.157634	-0.314568
GOBP_CRANIAL_NERVE_DEVELOPMENT	-0.143918	0.0185483	0.142987	-0.231705
GOBP_CRANIAL_NERVE_FORMATION	0.638947	-0.251506	0.254313	-0.587303
GOBP_CRANIAL_NERVE_MORPHOGENESIS	-0.128303	-0.135451	0.165972	-0.216854
GOBP_CRANIAL_NERVE_STRUCTURAL_ORGANIZATION	0.154711	-0.00535228	0.0309303	-0.091483
GOBP_CRANIAL_SKELETAL_SYSTEM_DEVELOPMENT	0.0503383	-0.144815	-0.0356906	0.289017
GOBP_CRANIAL_SUTURE_MORPHOGENESIS	0.38814	0.242645	-0.2361	0.374998
GOBP_CRANIOFACIAL_SUTURE_MORPHOGENESIS	0.370862	0.0231796	-0.433923	0.43493
GOBP_CRD_MEDIATED_MRNA_STABILIZATION	0.416184	0.472387	-0.210395	-0.540107
GOBP_CRISTAE_FORMATION	-0.531882	-0.137591	0.31364	-0.650782
GOBP_CYCLIC_GMP_AMP_TRANSMEMBRANE_IMPORT_ACROSS_PLASMA_MEMBRANE	0.773906	-0.305578	-0.381149	-0.455223
GOBP_CYCLIC_NUCLEOTIDE_BIOSYNTHETIC_PROCESS	-0.413063	-0.405177	-0.045031	0.428837
GOBP_CYCLIC_NUCLEOTIDE_CATABOLIC_PROCESS	-0.369381	-0.138692	0.152782	0.1391
GOBP_CYCLIC_NUCLEOTIDE_MEDIATED_SIGNALING	-0.278761	0.0629894	0.090358	0.0260142
GOBP_CYCLIC_NUCLEOTIDE_METABOLIC_PROCESS	-0.415209	-0.267649	-0.00385479	0.313509
GOBP_CYCLOOXYGENASE_PATHWAY	0.186475	0.295689	-0.0527889	-0.062161
GOBP_CYSTEINE_CATABOLIC_PROCESS	-0.257111	-0.724643	0.501703	0.362224
GOBP_CYSTEINE_METABOLIC_PROCESS	-0.57117	-0.694574	0.575263	0.501628
GOBP_CYTIDINE_METABOLIC_PROCESS	0.137926	-0.56395	-0.423654	0.0512558
GOBP_CYTIDINE_TO_URIDINE_EDITING	0.111367	-0.448814	-0.434391	-0.0355195
GOBP_CYTOCHROME_COMPLEX_ASSEMBLY	0.0744911	-0.0619343	-0.0309297	-0.405264
GOBP_CYTOKINE_MEDIATED_SIGNALING_PATHWAY	-0.0214775	-0.307577	-0.372025	-0.14521
GOBP_CYTOKINE_PRODUCTION	-0.0759407	-0.302164	-0.373774	-0.173374
GOBP_CYTOKINE_PRODUCTION_INVOLVED_IN_IMMUNE_RESPONSE	-0.257705	-0.443414	-0.396528	-0.220104
GOBP_CYTOKINE_PRODUCTION_INVOLVED_IN_INFLAMMATORY_RESPONSE	-0.121231	-0.180449	-0.508786	-0.280468
GOBP_CYTOKINESIS	0.0423798	-0.143901	-0.276543	0.086472
GOBP_CYTOKINETIC_PROCESS	0.234713	-0.0356708	-0.517919	0.0815027
GOBP_CYTOLYSIS	0.0870367	-0.586529	-0.420593	0.0435662
GOBP_CYTOLYSIS_BY_HOST_OF_SYMBIONT_CELLS	0.475927	-0.517195	0.0536238	-0.660572
GOBP_CYTOPLASM_ORGANIZATION	0.386557	0.435812	-0.435376	-0.192078
GOBP_CYTOPLASMIC_MICROTUBULE_ORGANIZATION	-0.330495	-0.0360057	-0.0397267	-0.149912
GOBP_CYTOPLASMIC_PATTERN_RECOGNITION_RECEPTOR_SIGNALING_PATHWAY	-0.0140978	-0.0981802	-0.489097	-0.261098
GOBP_CYTOPLASMIC_PATTERN_RECOGNITION_RECEPTOR_SIGNALING_PATHWAY_IN_RESPONSE_TO_VIRUS	0.234576	-0.0976915	-0.481685	-0.157222
GOBP_CYTOPLASMIC_SEQUESTERING_OF_NF_KAPPAB	0.308272	-0.512949	0.028921	-0.404921
GOBP_CYTOPLASMIC_SEQUESTERING_OF_PROTEIN	0.323992	-0.412304	-0.226636	0.193817
GOBP_CYTOPLASMIC_SEQUESTERING_OF_TRANSCRIPTION_FACTOR	0.325422	-0.460167	0.032927	-0.00782471
GOBP_CYTOPLASMIC_TRANSLATION	0.207178	-0.0179097	-0.407917	-0.476879
GOBP_CYTOPLASMIC_TRANSLATIONAL_ELONGATION	-0.450719	-0.170947	0.149025	-0.0968734
GOBP_CYTOPLASMIC_TRANSLATIONAL_INITIATION	0.303163	0.0166397	-0.527985	-0.225745
GOBP_CYTOSKELETON_DEPENDENT_CYTOKINESIS	0.178371	-0.0381142	-0.365279	0.171747
GOBP_CYTOSKELETON_DEPENDENT_INTRACELLULAR_TRANSPORT	-0.213989	-0.178736	-0.239858	0.114144
GOBP_CYTOSKELETON_ORGANIZATION	-0.107526	-0.191834	-0.146076	-0.0654341
GOBP_CYTOSOLIC_CALCIUM_ION_TRANSPORT	0.0265707	-0.119878	0.0666435	-0.198506
GOBP_CYTOSOLIC_TRANSPORT	0.0472945	0.0861521	-0.424857	-0.0998997
GOBP_D_AMINO_ACID_TRANSPORT	-0.324159	0.266395	0.537044	-0.566263
GOBP_D_ASPARTATE_IMPORT_ACROSS_PLASMA_MEMBRANE	-0.210542	0.54108	0.52537	-0.6834
GOBP_DAMP_METABOLIC_PROCESS	0.155249	-0.0366214	-0.350168	0.0715491
GOBP_DCMP_CATABOLIC_PROCESS	0.134608	-0.59196	-0.316881	0.276775
GOBP_DE_NOVO_AMP_BIOSYNTHETIC_PROCESS	-0.348146	-0.696355	-0.0705608	-0.133874
GOBP_DE_NOVO_CENTRIOLE_ASSEMBLY	-0.392954	0.497322	0.446973	-0.161778
GOBP_DE_NOVO_NAD_BIOSYNTHETIC_PROCESS	0.724601	0.0652012	-0.61838	-0.0316905
GOBP_DE_NOVO_PROTEIN_FOLDING	-0.103902	-0.448853	-0.408158	-0.44975
GOBP_DE_NOVO_PYRIMIDINE_NUCLEOBASE_BIOSYNTHETIC_PROCESS	0.0306958	-0.348662	0.206557	0.656571
GOBP_DEADENYLATION_DEPENDENT_DECAPPING_OF_NUCLEAR_TRANSCRIBED_MRNA	0.128819	-0.142492	-0.0496671	-0.578034
GOBP_DECIDUALIZATION	0.388594	0.033791	-0.271089	-0.210825
GOBP_DEDIFFERENTIATION	0.383403	0.554782	-0.195507	-0.534895
GOBP_DEFENSE_RESPONSE	-0.0560064	-0.287627	-0.370981	-0.161742
GOBP_DEFENSE_RESPONSE_TO_BACTERIUM	-0.0451393	-0.285746	-0.351519	-0.190428
GOBP_DEFENSE_RESPONSE_TO_FUNGUS	0.539068	-0.116667	-0.209086	0.0595803
GOBP_DEFENSE_RESPONSE_TO_GRAM_NEGATIVE_BACTERIUM	0.192999	-0.27524	-0.266808	0.190196
GOBP_DEFENSE_RESPONSE_TO_GRAM_POSITIVE_BACTERIUM	-0.234923	-0.433924	-0.495024	-0.271402
GOBP_DEFENSE_RESPONSE_TO_OTHER_ORGANISM	-0.0802915	-0.307439	-0.428521	-0.209942
GOBP_DEFENSE_RESPONSE_TO_SYMBIONT	0.103901	-0.168895	-0.452368	-0.151363
GOBP_DEFENSE_RESPONSE_TO_TUMOR_CELL	0.242194	-0.137689	-0.0413257	-0.00143989
GOBP_DEFINITIVE_ERYTHROCYTE_DIFFERENTIATION	-0.463783	-0.58799	-0.328301	0.57927
GOBP_DEFINITIVE_HEMOPOIESIS	-0.100509	-0.138163	-0.398506	0.199244
GOBP_DEHYDROASCORBIC_ACID_TRANSPORT	-0.0218375	-0.535303	-0.087903	0.54312
GOBP_DELAMINATION	0.644845	0.352087	-0.703296	-0.281029
GOBP_DEMETHYLATION	-0.170354	-0.150637	-0.270651	0.0878952
GOBP_DENDRITE_ARBORIZATION	-0.399518	0.139547	-0.556648	-0.357566
GOBP_DENDRITE_DEVELOPMENT	-0.156845	0.00678761	-0.161197	0.0705494
GOBP_DENDRITE_EXTENSION	-0.173883	0.129451	-0.249677	-0.288153
GOBP_DENDRITE_MORPHOGENESIS	-0.142038	0.064476	-0.084532	0.08136
GOBP_DENDRITE_SELF_AVOIDANCE	-0.361464	0.198858	0.365821	-0.0200655
GOBP_DENDRITIC_CELL_ANTIGEN_PROCESSING_AND_PRESENTATION	-0.260168	-0.38229	-0.521136	-0.0514027
GOBP_DENDRITIC_CELL_APOPTOTIC_PROCESS	-0.211293	0.0637946	-0.510878	-0.31421
GOBP_DENDRITIC_CELL_CHEMOTAXIS	0.456801	-0.251269	-0.433765	-0.141201
GOBP_DENDRITIC_CELL_CYTOKINE_PRODUCTION	0.508764	-0.144642	-0.404708	-0.128315
GOBP_DENDRITIC_CELL_DIFFERENTIATION	-0.438151	-0.448803	-0.520409	-0.475426
GOBP_DENDRITIC_CELL_MIGRATION	0.305736	-0.186311	-0.429268	-0.191543
GOBP_DENDRITIC_SPINE_DEVELOPMENT	-0.00301739	0.0152213	-0.257215	0.0404176
GOBP_DENDRITIC_SPINE_MAINTENANCE	-0.0406944	-0.266922	0.21405	-0.212593
GOBP_DENDRITIC_SPINE_MORPHOGENESIS	0.0144128	-0.00464584	-0.211613	0.150403
GOBP_DENDRITIC_TRANSPORT	-0.245222	-0.303199	-0.244367	0.191003
GOBP_DENSE_CORE_GRANULE_EXOCYTOSIS	-0.612943	-0.593965	0.628006	0.603715
GOBP_DENSE_CORE_GRANULE_TRANSPORT	-0.100715	-0.0477963	0.113598	0.126143
GOBP_DENTATE_GYRUS_DEVELOPMENT	-0.630925	0.00362211	-0.382924	-0.0960122
GOBP_DENTINOGENESIS	-0.078538	-0.684523	-0.687346	0.0289224
GOBP_DEOXYRIBONUCLEOSIDE_CATABOLIC_PROCESS	0.427282	0.25856	-0.365131	-0.0695358
GOBP_DEOXYRIBONUCLEOSIDE_DIPHOSPHATE_METABOLIC_PROCESS	0.492172	0.124215	-0.732858	-0.123149
GOBP_DEOXYRIBONUCLEOSIDE_METABOLIC_PROCESS	0.25197	0.334028	-0.610883	0.0885014
GOBP_DEOXYRIBONUCLEOSIDE_MONOPHOSPHATE_BIOSYNTHETIC_PROCESS	0.277738	0.260465	-0.556426	-0.116973
GOBP_DEOXYRIBONUCLEOSIDE_MONOPHOSPHATE_CATABOLIC_PROCESS	0.242685	-0.234465	0.0369561	-0.207866
GOBP_DEOXYRIBONUCLEOSIDE_MONOPHOSPHATE_METABOLIC_PROCESS	0.27961	0.0293383	-0.249571	-0.169671
GOBP_DEOXYRIBONUCLEOSIDE_TRIPHOSPHATE_BIOSYNTHETIC_PROCESS	0.642445	-0.0278414	-0.487947	-0.140582
GOBP_DEOXYRIBONUCLEOSIDE_TRIPHOSPHATE_CATABOLIC_PROCESS	0.295173	-0.0271469	-0.206343	-0.204602
GOBP_DEOXYRIBONUCLEOSIDE_TRIPHOSPHATE_METABOLIC_PROCESS	0.468932	0.036038	-0.418148	-0.114573
GOBP_DEOXYRIBONUCLEOTIDE_BIOSYNTHETIC_PROCESS	0.212355	-0.0331046	-0.523389	0.262837
GOBP_DEOXYRIBOSE_PHOSPHATE_CATABOLIC_PROCESS	0.0140335	0.137994	-0.172094	-0.201273
GOBP_DEOXYRIBOSE_PHOSPHATE_METABOLIC_PROCESS	0.0822278	0.127979	-0.281017	-0.0910185
GOBP_DEPHOSPHORYLATION	-0.11665	-0.0933274	-0.133248	-0.252009
GOBP_DEPHOSPHORYLATION_OF_RNA_POLYMERASE_II_C_TERMINAL_DOMAIN	-0.524332	0.395646	-0.587036	-0.346977
GOBP_DEPYRIMIDINATION	-0.404075	0.305584	-0.171367	0.0903023
GOBP_DERMATAN_SULFATE_BIOSYNTHETIC_PROCESS	-0.561913	-0.606314	-0.27793	0.107019
GOBP_DERMATAN_SULFATE_METABOLIC_PROCESS	-0.0965437	-0.591749	-0.330178	0.102691
GOBP_DERMATAN_SULFATE_PROTEOGLYCAN_METABOLIC_PROCESS	0.138289	-0.191634	-0.400916	0.148385
GOBP_DESMOSOME_ORGANIZATION	0.103845	-0.213204	0.550095	0.260933
GOBP_DETECTION_OF_ABIOTIC_STIMULUS	-0.24341	-0.147602	0.0222293	-0.0754522
GOBP_DETECTION_OF_BACTERIAL_LIPOPROTEIN	0.446564	0.179231	-0.405087	0.0493594
GOBP_DETECTION_OF_BIOTIC_STIMULUS	-0.359259	-0.505358	-0.494833	-0.317927
GOBP_DETECTION_OF_CALCIUM_ION	0.209217	0.0998229	0.483804	-0.376837
GOBP_DETECTION_OF_CELL_DENSITY	0.117145	-0.327706	-0.192067	0.505538
GOBP_DETECTION_OF_CHEMICAL_STIMULUS_INVOLVED_IN_SENSORY_PERCEPTION_OF_TASTE	-0.742796	-0.500138	-0.499509	-0.561877
GOBP_DETECTION_OF_EXTERNAL_BIOTIC_STIMULUS	-0.435521	-0.58173	-0.542384	-0.506302
GOBP_DETECTION_OF_LIGHT_STIMULUS	0.056315	-0.0775062	0.158871	-0.0246597
GOBP_DETECTION_OF_LIGHT_STIMULUS_INVOLVED_IN_SENSORY_PERCEPTION	-0.161324	-0.0301227	0.337632	-0.08681
GOBP_DETECTION_OF_MECHANICAL_STIMULUS	-0.326092	-0.267636	-0.117989	-0.197043
GOBP_DETECTION_OF_MECHANICAL_STIMULUS_INVOLVED_IN_SENSORY_PERCEPTION	-0.446108	-0.375957	-0.409986	-0.157011
GOBP_DETECTION_OF_MECHANICAL_STIMULUS_INVOLVED_IN_SENSORY_PERCEPTION_OF_PAIN	-0.58988	-0.403107	-0.53343	0.0377484
GOBP_DETECTION_OF_MECHANICAL_STIMULUS_INVOLVED_IN_SENSORY_PERCEPTION_OF_SOUND	-0.171913	-0.453478	0.00638377	-0.39519
GOBP_DETECTION_OF_MOLECULE_OF_BACTERIAL_ORIGIN	-0.240674	-0.112255	-0.447491	-0.428708
GOBP_DETECTION_OF_MUSCLE_STRETCH	-0.337743	0.473813	0.25874	-0.543964
GOBP_DETECTION_OF_OTHER_ORGANISM	-0.412049	-0.617786	-0.602922	-0.363739
GOBP_DETECTION_OF_STIMULUS	-0.32067	-0.277157	-0.141979	-0.201605
GOBP_DETECTION_OF_STIMULUS_INVOLVED_IN_SENSORY_PERCEPTION	-0.452478	-0.278829	-0.237555	-0.250345
GOBP_DETECTION_OF_STIMULUS_INVOLVED_IN_SENSORY_PERCEPTION_OF_PAIN	-0.518651	-0.214518	-0.363067	-0.105116
GOBP_DETECTION_OF_TEMPERATURE_STIMULUS	-0.536371	-0.0189172	0.351078	0.140103
GOBP_DETECTION_OF_TEMPERATURE_STIMULUS_INVOLVED_IN_SENSORY_PERCEPTION	-0.491747	0.0700606	0.326867	-0.0970022
GOBP_DETECTION_OF_TEMPERATURE_STIMULUS_INVOLVED_IN_SENSORY_PERCEPTION_OF_PAIN	-0.478997	0.0710203	0.174175	-0.0341922
GOBP_DETECTION_OF_VIRUS	0.263356	0.0421089	-0.641853	0.481134
GOBP_DETECTION_OF_VISIBLE_LIGHT	0.00747059	-0.0923115	0.234454	-0.0220463
GOBP_DETERMINATION_OF_ADULT_LIFESPAN	-0.0767392	0.0724191	-0.495927	-0.250554
GOBP_DETERMINATION_OF_DIGESTIVE_TRACT_LEFT_RIGHT_ASYMMETRY	-0.208101	-0.499081	-0.208532	0.34407
GOBP_DETERMINATION_OF_DORSAL_VENTRAL_ASYMMETRY	-0.401999	-0.726849	-0.28497	0.0811276
GOBP_DETERMINATION_OF_LEFT_RIGHT_ASYMMETRY_IN_LATERAL_MESODERM	0.628982	0.606641	-0.553402	-0.425269
GOBP_DETERMINATION_OF_LIVER_LEFT_RIGHT_ASYMMETRY	-0.213324	-0.476634	-0.187967	0.348442
GOBP_DETERMINATION_OF_PANCREATIC_LEFT_RIGHT_ASYMMETRY	-0.216354	-0.510079	-0.184889	0.215117
GOBP_DETOXIFICATION	-0.130208	-0.20787	-0.0516595	-0.089587
GOBP_DETOXIFICATION_OF_COPPER_ION	-0.040116	0.112296	0.42001	-0.483924
GOBP_DETOXIFICATION_OF_NITROGEN_COMPOUND	-0.774684	0.547306	0.396237	0.335399
GOBP_DEVELOPMENT_OF_PRIMARY_FEMALE_SEXUAL_CHARACTERISTICS	-0.0938138	-0.129613	-0.0754325	0.293168
GOBP_DEVELOPMENT_OF_PRIMARY_SEXUAL_CHARACTERISTICS	-0.136016	-0.251234	-0.194973	0.0942074
GOBP_DEVELOPMENT_OF_SECONDARY_FEMALE_SEXUAL_CHARACTERISTICS	0.139323	-0.170962	-0.0756613	0.0223732
GOBP_DEVELOPMENT_OF_SECONDARY_SEXUAL_CHARACTERISTICS	0.295701	-0.120268	-0.216745	-0.0904951
GOBP_DEVELOPMENTAL_CELL_GROWTH	-0.200514	-0.0659908	-0.141433	0.0837005
GOBP_DEVELOPMENTAL_GROWTH	-0.160893	-0.110211	-0.075489	0.0810447
GOBP_DEVELOPMENTAL_GROWTH_INVOLVED_IN_MORPHOGENESIS	-0.265572	-0.104108	-0.129674	0.180523
GOBP_DEVELOPMENTAL_INDUCTION	-0.344401	-0.366373	0.0253594	0.373227
GOBP_DEVELOPMENTAL_MATURATION	-0.00992732	-0.170335	-0.0612654	0.00720349
GOBP_DEVELOPMENTAL_PIGMENTATION	-0.0230776	-0.101956	-0.138404	-0.0571529
GOBP_DEVELOPMENTAL_PROCESS_INVOLVED_IN_REPRODUCTION	-0.13258	-0.108232	-0.158457	0.00792443
GOBP_DIACYLGLYCEROL_BIOSYNTHETIC_PROCESS	-0.542293	0.0574474	0.626475	0.107365
GOBP_DIACYLGLYCEROL_METABOLIC_PROCESS	-0.223806	-0.0896641	0.106315	-0.171937
GOBP_DIADENOSINE_POLYPHOSPHATE_CATABOLIC_PROCESS	0.320977	0.141336	0.254442	-0.142881
GOBP_DIADENOSINE_POLYPHOSPHATE_METABOLIC_PROCESS	0.320977	0.141336	0.254442	-0.142881
GOBP_DIAPEDESIS	0.209969	0.238453	0.172871	-0.565329
GOBP_DIAPHRAGM_DEVELOPMENT	0.714807	-0.428403	-0.42938	0.336231
GOBP_DICARBOXYLIC_ACID_BIOSYNTHETIC_PROCESS	0.282951	-0.226827	-0.0755863	-0.295168
GOBP_DICARBOXYLIC_ACID_CATABOLIC_PROCESS	-0.288157	-0.165809	0.361378	-0.317655
GOBP_DICARBOXYLIC_ACID_METABOLIC_PROCESS	-0.144457	-0.309617	0.25808	-0.204607
GOBP_DICARBOXYLIC_ACID_TRANSPORT	-0.150684	-0.253251	-0.14285	-0.0697717
GOBP_DICHOTOMOUS_SUBDIVISION_OF_AN_EPITHELIAL_TERMINAL_UNIT	-0.0420079	0.387939	-0.213286	0.100574
GOBP_DICHOTOMOUS_SUBDIVISION_OF_TERMINAL_UNITS_INVOLVED_IN_SALIVARY_GLAND_BRANCHING	-0.247208	0.443407	-0.358021	0.534302
GOBP_DIENCEPHALON_DEVELOPMENT	0.0843344	0.0320012	0.260364	-0.0150152
GOBP_DIET_INDUCED_THERMOGENESIS	-0.282798	0.132659	-0.0968054	-0.392283
GOBP_DIGESTION	0.00167633	-0.232954	0.0471624	-0.18842
GOBP_DIGESTIVE_SYSTEM_DEVELOPMENT	-0.378251	-0.306331	-0.146365	0.29358
GOBP_DIGESTIVE_SYSTEM_PROCESS	-0.00132241	-0.19215	-0.104528	-0.196228
GOBP_DIGESTIVE_TRACT_MORPHOGENESIS	-0.398327	-0.291856	-0.175432	0.712467
GOBP_DIOL_BIOSYNTHETIC_PROCESS	0.0826645	-0.279536	-0.09627	-0.135878
GOBP_DIOL_METABOLIC_PROCESS	0.0445946	-0.37212	-0.147129	0.0401373
GOBP_DIPEPTIDE_TRANSMEMBRANE_TRANSPORT	0.0680175	0.34318	-0.0435166	-0.276413
GOBP_DIPHOSPHOINOSITOL_POLYPHOSPHATE_METABOLIC_PROCESS	0.480393	0.145649	-0.027571	0.0437733
GOBP_DIRECT_OSSIFICATION	-0.188661	-0.399091	-0.045796	0.290337
GOBP_DISACCHARIDE_METABOLIC_PROCESS	0.527185	-0.00383466	0.0209767	-0.356404
GOBP_DISTAL_TUBULE_DEVELOPMENT	-0.321425	0.175326	0.0827551	0.487105
GOBP_DITERPENOID_BIOSYNTHETIC_PROCESS	-0.563744	-0.262331	-0.022956	0.575362
GOBP_DIVALENT_INORGANIC_CATION_HOMEOSTASIS	0.0921071	-0.152844	-0.011696	-0.124852
GOBP_DNA_BIOSYNTHETIC_PROCESS	0.0263786	-0.141348	-0.35223	0.0523334
GOBP_DNA_CATABOLIC_PROCESS	-0.110646	-0.156396	-0.0451466	-0.00625497
GOBP_DNA_CATABOLIC_PROCESS_ENDONUCLEOLYTIC	-0.0292254	-0.218589	-0.010357	-0.197663
GOBP_DNA_CATABOLIC_PROCESS_EXONUCLEOLYTIC	-0.582194	0.221846	-0.563063	0.396856
GOBP_DNA_CONFORMATION_CHANGE	0.00304768	-0.0904583	-0.37253	-0.169031
GOBP_DNA_CYTOSINE_DEAMINATION	0.0578182	-0.569099	-0.604932	0.346632
GOBP_DNA_DAMAGE_INDUCED_PROTEIN_PHOSPHORYLATION	0.0324547	-0.147271	-0.018267	0.217386
GOBP_DNA_DAMAGE_RESPONSE_SIGNAL_TRANSDUCTION_BY_P53_CLASS_MEDIATOR	0.22455	-0.158369	-0.359045	0.121265
GOBP_DNA_DAMAGE_RESPONSE_SIGNAL_TRANSDUCTION_BY_P53_CLASS_MEDIATOR_RESULTING_IN_CELL_CYCLE_ARREST	0.443504	-0.368715	-0.215728	0.103122
GOBP_DNA_DAMAGE_RESPONSE_SIGNAL_TRANSDUCTION_RESULTING_IN_TRANSCRIPTION	0.597636	-0.458749	-0.399357	-0.0713844
GOBP_DNA_DEALKYLATION	-0.0690089	-0.0302972	-0.338015	0.0892131
GOBP_DNA_DEALKYLATION_INVOLVED_IN_DNA_REPAIR	-0.470524	0.2177	0.00518807	0.344483
GOBP_DNA_DEAMINATION	0.192423	-0.327806	-0.499968	-0.0359183
GOBP_DNA_DEPENDENT_DNA_REPLICATION	0.0134252	-0.0811984	-0.326522	0.0560173
GOBP_DNA_DEPENDENT_DNA_REPLICATION_MAINTENANCE_OF_FIDELITY	0.0567195	0.0631616	-0.354173	0.136797
GOBP_DNA_DOUBLE_STRAND_BREAK_PROCESSING	-0.0153698	0.301924	-0.205168	-0.327985
GOBP_DNA_ENDOREDUPLICATION	-0.124601	0.503235	0.232734	-0.50561
GOBP_DNA_GEOMETRIC_CHANGE	0.182746	-0.16897	-0.394969	0.0357467
GOBP_DNA_INTEGRATION	-0.409628	-0.100691	-0.0541913	-0.285147
GOBP_DNA_INTEGRITY_CHECKPOINT_SIGNALING	-0.0831787	-0.237656	-0.408925	-0.110047
GOBP_DNA_LIGATION	0.448344	0.0627904	-0.308831	-0.224876
GOBP_DNA_LIGATION_INVOLVED_IN_DNA_REPAIR	0.382254	-0.00366507	-0.128593	-0.462631
GOBP_DNA_METABOLIC_PROCESS	-0.0336822	-0.136305	-0.331602	-0.080165
GOBP_DNA_METHYLATION	-0.00175452	0.0921401	-0.414777	-0.279871
GOBP_DNA_METHYLATION_DEPENDENT_HETEROCHROMATIN_ASSEMBLY	0.300659	-0.0510683	-0.504818	0.0631732
GOBP_DNA_METHYLATION_INVOLVED_IN_GAMETE_GENERATION	-0.0372493	0.419235	0.0155925	-0.36435
GOBP_DNA_METHYLATION_ON_CYTOSINE	-0.458511	-0.52107	-0.591602	-0.686925
GOBP_DNA_METHYLATION_OR_DEMETHYLATION	-0.00717447	0.070807	-0.378366	-0.159235
GOBP_DNA_MODIFICATION	-0.0769053	0.0492047	-0.326111	-0.082339
GOBP_DNA_PACKAGING	-0.068041	-0.0805526	-0.363748	-0.266259
GOBP_DNA_PROTECTION	0.442796	-0.247808	0.0936635	-0.566506
GOBP_DNA_RECOMBINATION	-0.0349621	-0.14818	-0.266098	-0.0336423
GOBP_DNA_REPAIR	-0.0765998	-0.139951	-0.312793	-0.0953869
GOBP_DNA_REPLICATION	-0.0742336	-0.127243	-0.329784	-0.0246973
GOBP_DNA_REPLICATION_CHECKPOINT_SIGNALING	0.0997148	0.360305	-0.413158	-0.28772
GOBP_DNA_REPLICATION_DEPENDENT_CHROMATIN_ORGANIZATION	-0.211046	0.108611	-0.0770478	-0.601067
GOBP_DNA_REPLICATION_INDEPENDENT_CHROMATIN_ORGANIZATION	-0.224429	0.296949	-0.516161	-0.529169
GOBP_DNA_REPLICATION_INITIATION	0.13465	-0.194716	-0.326819	0.103453
GOBP_DNA_REPLICATION_SYNTHESIS_OF_RNA_PRIMER	-0.0587168	0.392879	-0.467758	0.00910405
GOBP_DNA_STRAND_ELONGATION	-0.178701	-0.430253	-0.188737	-0.430199
GOBP_DNA_STRAND_ELONGATION_INVOLVED_IN_DNA_REPLICATION	-0.0174272	-0.0600851	-0.208216	-0.00723476
GOBP_DNA_SYNTHESIS_INVOLVED_IN_DNA_REPAIR	0.0285089	-0.227626	-0.0968277	0.150689
GOBP_DNA_TEMPLATED_TRANSCRIPTION_ELONGATION	-0.126708	-0.168921	-0.428725	-0.0125303
GOBP_DNA_TEMPLATED_TRANSCRIPTION_INITIATION	-0.144118	-0.178057	-0.3449	-0.138853
GOBP_DNA_TEMPLATED_TRANSCRIPTION_TERMINATION	-0.262194	-0.0449001	-0.531512	-0.192775
GOBP_DNA_TOPOLOGICAL_CHANGE	0.241372	0.0107086	-0.580166	-0.0528602
GOBP_DNA_UNWINDING_INVOLVED_IN_DNA_REPLICATION	0.297774	-0.287838	-0.331741	0.00825883
GOBP_DOLICHOL_METABOLIC_PROCESS	0.140513	0.564543	-0.724387	0.311899
GOBP_DOLICHYL_DIPHOSPHATE_BIOSYNTHETIC_PROCESS	0.140513	0.535658	-0.691188	0.461077
GOBP_DOPAMINE_BIOSYNTHETIC_PROCESS	0.133217	-0.0842735	0.267023	-0.651335
GOBP_DOPAMINE_METABOLIC_PROCESS	0.0145444	-0.0255597	0.0904978	-0.242589
GOBP_DOPAMINE_RECEPTOR_SIGNALING_PATHWAY	-0.112018	0.000173	-0.271253	0.155404
GOBP_DOPAMINE_SECRETION	-0.333857	0.0175123	-0.218458	-0.038896
GOBP_DOPAMINE_TRANSPORT	-0.322174	-0.0569122	-0.210478	-0.163081
GOBP_DOPAMINERGIC_NEURON_DIFFERENTIATION	-0.330096	-0.373392	-0.0908833	0.0969052
GOBP_DORSAL_AORTA_DEVELOPMENT	-0.294415	0.0607743	0.0526288	0.0917562
GOBP_DORSAL_AORTA_MORPHOGENESIS	-0.235144	0.303402	-0.0173802	-0.0147809
GOBP_DORSAL_ROOT_GANGLION_DEVELOPMENT	0.180984	0.584995	-0.64744	-0.0237934
GOBP_DORSAL_SPINAL_CORD_DEVELOPMENT	-0.42166	0.536065	-0.487986	0.523397
GOBP_DORSAL_VENTRAL_AXIS_SPECIFICATION	-0.25207	-0.21995	-0.274224	0.297101
GOBP_DORSAL_VENTRAL_NEURAL_TUBE_PATTERNING	0.05452	-0.0386579	-0.505541	0.347124
GOBP_DORSAL_VENTRAL_PATTERN_FORMATION	-0.294103	-0.214117	-0.26456	0.360502
GOBP_DOSAGE_COMPENSATION	0.149224	0.20502	-0.318342	-0.550161
GOBP_DOUBLE_STRAND_BREAK_REPAIR	0.0786217	-0.0508101	-0.317937	-0.0812684
GOBP_DOUBLE_STRAND_BREAK_REPAIR_INVOLVED_IN_MEIOTIC_RECOMBINATION	-0.368682	0.076394	0.235446	0.527693
GOBP_DOUBLE_STRAND_BREAK_REPAIR_VIA_BREAK_INDUCED_REPLICATION	0.420446	-0.360434	-0.152438	-0.246489
GOBP_DOUBLE_STRAND_BREAK_REPAIR_VIA_CLASSICAL_NONHOMOLOGOUS_END_JOINING	0.211698	-0.240957	-0.581768	-0.115541
GOBP_DOUBLE_STRAND_BREAK_REPAIR_VIA_NONHOMOLOGOUS_END_JOINING	0.24817	-0.0173343	-0.434672	-0.208439
GOBP_DOUBLE_STRAND_BREAK_REPAIR_VIA_SINGLE_STRAND_ANNEALING	0.17002	0.22399	-0.323707	-0.436451
GOBP_DOUBLE_STRAND_BREAK_REPAIR_VIA_SYNTHESIS_DEPENDENT_STRAND_ANNEALING	-0.0292505	-0.668606	0.152018	0.400331
GOBP_DRINKING_BEHAVIOR	-0.180302	-0.152885	0.569678	-0.416978
GOBP_DSRNA_PROCESSING	-0.321993	-0.289512	-0.352626	0.0379208
GOBP_DTMP_METABOLIC_PROCESS	0.277513	-0.21326	-0.267692	-0.200797
GOBP_DTTP_METABOLIC_PROCESS	0.627314	-0.235605	-0.304479	-0.131784
GOBP_DUCTUS_ARTERIOSUS_CLOSURE	-0.575995	-0.265889	0.903484	-0.396663
GOBP_DUMP_CATABOLIC_PROCESS	0.240714	-0.377267	-0.25355	-0.15523
GOBP_DUMP_METABOLIC_PROCESS	0.29515	-0.195844	-0.259888	-0.108115
GOBP_EAR_DEVELOPMENT	-0.148949	-0.243381	0.141673	0.122081
GOBP_EAR_MORPHOGENESIS	0.0113313	-0.154336	0.0989435	0.0282737
GOBP_EARLY_ENDOSOME_TO_GOLGI_TRANSPORT	0.20859	0.330503	-0.518603	-0.416452
GOBP_EATING_BEHAVIOR	-0.152311	0.171918	-0.0310058	-0.180409
GOBP_ECTODERM_DEVELOPMENT	-0.255798	-0.332238	-0.408345	-0.28212
GOBP_ECTODERMAL_CELL_DIFFERENTIATION	-0.438424	-0.646211	-0.633518	-0.457339
GOBP_ECTODERMAL_PLACODE_DEVELOPMENT	-0.281511	0.236004	0.268308	-0.421061
GOBP_ECTOPIC_GERM_CELL_PROGRAMMED_CELL_DEATH	0.506861	0.0170849	-0.126494	-0.152889
GOBP_EGG_ACTIVATION	-0.0776669	-0.366664	0.259819	0.023554
GOBP_ELASTIC_FIBER_ASSEMBLY	-0.598328	-0.71107	0.180088	-0.190831
GOBP_ELASTIN_CATABOLIC_PROCESS	0.632399	0.12847	-0.503946	-0.0187733
GOBP_ELASTIN_METABOLIC_PROCESS	0.422159	0.072419	-0.439055	-0.287066
GOBP_ELECTRON_TRANSPORT_CHAIN	-0.0285762	-0.2408	0.0729253	-0.385662
GOBP_EMBRYO_DEVELOPMENT	-0.196642	-0.218005	-0.109056	0.0645538
GOBP_EMBRYO_DEVELOPMENT_ENDING_IN_BIRTH_OR_EGG_HATCHING	-0.20413	-0.198936	-0.116141	0.0705657
GOBP_EMBRYO_IMPLANTATION	0.0690149	-0.143886	-0.10765	0.158922
GOBP_EMBRYONIC_APPENDAGE_MORPHOGENESIS	-0.360055	-0.288732	-0.0696783	0.138397
GOBP_EMBRYONIC_AXIS_SPECIFICATION	-0.113794	0.101444	0.0231568	-0.00617296
GOBP_EMBRYONIC_BODY_MORPHOGENESIS	-0.496163	-0.162577	0.474772	-0.117912
GOBP_EMBRYONIC_BRAIN_DEVELOPMENT	0.0872794	-0.263568	-0.0150939	0.238875
GOBP_EMBRYONIC_CAMERA_TYPE_EYE_DEVELOPMENT	-0.21061	-0.158489	-0.116419	0.393359
GOBP_EMBRYONIC_CAMERA_TYPE_EYE_FORMATION	-0.464439	0.00495022	0.080257	0.441852
GOBP_EMBRYONIC_CAMERA_TYPE_EYE_MORPHOGENESIS	-0.22567	-0.063454	0.0416159	0.338284
GOBP_EMBRYONIC_CLEAVAGE	0.316527	-0.346531	-0.535194	0.369117
GOBP_EMBRYONIC_CRANIAL_SKELETON_MORPHOGENESIS	0.0179924	-0.247254	-0.0376577	0.369439
GOBP_EMBRYONIC_DIGESTIVE_TRACT_DEVELOPMENT	-0.512355	-0.595759	-0.459481	0.237704
GOBP_EMBRYONIC_DIGESTIVE_TRACT_MORPHOGENESIS	-0.0889967	-0.370401	-0.475631	0.692528
GOBP_EMBRYONIC_DIGIT_MORPHOGENESIS	-0.361143	-0.103997	0.0757892	0.309804
GOBP_EMBRYONIC_EYE_MORPHOGENESIS	-0.145076	-0.11411	0.0129689	0.405047
GOBP_EMBRYONIC_FORELIMB_MORPHOGENESIS	-0.357653	-0.381498	-0.00167604	0.189136
GOBP_EMBRYONIC_HEART_TUBE_DEVELOPMENT	-0.249024	-0.182719	0.0410577	0.0290537
GOBP_EMBRYONIC_HEART_TUBE_LEFT_RIGHT_PATTERN_FORMATION	0.260903	0.152539	0.500295	-0.175127
GOBP_EMBRYONIC_HEART_TUBE_MORPHOGENESIS	-0.234809	-0.204741	0.0240428	0.0216784
GOBP_EMBRYONIC_HEMOPOIESIS	-0.230858	-0.285634	-0.149827	0.122325
GOBP_EMBRYONIC_HINDLIMB_MORPHOGENESIS	-0.376892	-0.150764	0.00777434	0.126351
GOBP_EMBRYONIC_MORPHOGENESIS	-0.174281	-0.207632	-0.0376226	0.126998
GOBP_EMBRYONIC_NEUROCRANIUM_MORPHOGENESIS	0.404024	-0.39857	-0.297689	0.462732
GOBP_EMBRYONIC_ORGAN_DEVELOPMENT	-0.186585	-0.183598	-0.0433162	0.0987331
GOBP_EMBRYONIC_ORGAN_MORPHOGENESIS	-0.122796	-0.152412	0.0516647	0.136644
GOBP_EMBRYONIC_PATTERN_SPECIFICATION	-0.256049	-0.0678369	0.141045	0.0616639
GOBP_EMBRYONIC_PLACENTA_DEVELOPMENT	-0.0303891	-0.0652118	-0.025558	0.0334232
GOBP_EMBRYONIC_PLACENTA_MORPHOGENESIS	0.0396309	-0.0204534	-0.15547	0.150294
GOBP_EMBRYONIC_PROCESS_INVOLVED_IN_FEMALE_PREGNANCY	0.476848	0.26376	-0.346885	0.213918
GOBP_EMBRYONIC_RETINA_MORPHOGENESIS_IN_CAMERA_TYPE_EYE	0.16875	-0.546961	-0.0284672	-0.390935
GOBP_EMBRYONIC_SKELETAL_JOINT_DEVELOPMENT	-0.537457	-0.380914	0.149515	0.553615
GOBP_EMBRYONIC_SKELETAL_JOINT_MORPHOGENESIS	-0.467726	-0.336402	0.0567408	0.546874
GOBP_EMBRYONIC_SKELETAL_SYSTEM_DEVELOPMENT	-0.296442	-0.212626	0.219095	0.293623
GOBP_EMBRYONIC_SKELETAL_SYSTEM_MORPHOGENESIS	-0.295794	-0.140532	0.149686	0.295441
GOBP_EMBRYONIC_VISCEROCRANIUM_MORPHOGENESIS	0.441798	-0.455833	-0.0149453	-0.146868
GOBP_ENAMEL_MINERALIZATION	-0.111083	0.0443918	0.143606	-0.549454
GOBP_ENDOCANNABINOID_SIGNALING_PATHWAY	0.255622	0.452891	0.0570299	-0.190428
GOBP_ENDOCARDIAL_CELL_DIFFERENTIATION	-0.655221	0.513475	0.286702	0.225474
GOBP_ENDOCARDIAL_CUSHION_DEVELOPMENT	-0.362698	0.0909647	-0.018407	0.289221
GOBP_ENDOCARDIAL_CUSHION_FORMATION	-0.496616	0.0904953	0.0147813	0.392924
GOBP_ENDOCARDIAL_CUSHION_MORPHOGENESIS	-0.385511	0.0188128	-0.053692	0.39205
GOBP_ENDOCARDIAL_CUSHION_TO_MESENCHYMAL_TRANSITION	-0.203448	-0.60913	-0.0070937	0.263973
GOBP_ENDOCARDIUM_DEVELOPMENT	-0.457952	0.148838	0.246545	0.165569
GOBP_ENDOCARDIUM_MORPHOGENESIS	-0.473187	0.577131	0.345227	-0.446483
GOBP_ENDOCHONDRAL_BONE_MORPHOGENESIS	-0.0597212	-0.0419454	-0.146894	0.291306
GOBP_ENDOCRINE_HORMONE_SECRETION	-0.271808	0.0416868	-0.0226431	0.0810616
GOBP_ENDOCRINE_PANCREAS_DEVELOPMENT	0.10603	-0.0117485	-0.373689	0.0355001
GOBP_ENDOCRINE_PROCESS	0.0282686	0.0237206	-0.0400685	0.0928518
GOBP_ENDOCRINE_SYSTEM_DEVELOPMENT	-0.151088	-0.130857	-0.0475416	0.118446
GOBP_ENDOCYTIC_RECYCLING	0.168871	-0.2525	-0.390047	-0.0854064
GOBP_ENDOCYTOSIS	-0.0507216	-0.166575	-0.244904	-0.0260652
GOBP_ENDOCYTOSIS_INVOLVED_IN_VIRAL_ENTRY_INTO_HOST_CELL	0.0674181	0.472031	-0.488627	-0.0228057
GOBP_ENDODERM_DEVELOPMENT	-0.142749	-0.283821	-0.103078	0.191661
GOBP_ENDODERM_FORMATION	-0.0907696	-0.36999	-0.0621772	0.190966
GOBP_ENDODERMAL_CELL_DIFFERENTIATION	-0.108094	-0.40802	-0.0349751	0.214551
GOBP_ENDODERMAL_CELL_FATE_COMMITMENT	-0.317551	-0.47563	-0.357972	-0.301253
GOBP_ENDODERMAL_CELL_FATE_SPECIFICATION	-0.493738	-0.564767	-0.546628	-0.495579
GOBP_ENDOMEMBRANE_SYSTEM_ORGANIZATION	-0.0218043	-0.0993747	-0.216572	-0.0939583
GOBP_ENDONUCLEOLYTIC_CLEAVAGE_IN_5_ETS_OF_TRICISTRONIC_RRNA_TRANSCRIPT_SSU_RRNA_5_8S_RRNA_LSU_RRNA	-0.154207	-0.0707014	0.149074	-0.584416
GOBP_ENDONUCLEOLYTIC_CLEAVAGE_IN_ITS1_TO_SEPARATE_SSU_RRNA_FROM_5_8S_RRNA_AND_LSU_RRNA_FROM_TRICISTRONIC_RRNA_TRANSCRIPT_SSU_RRNA_5_8S_RRNA_LSU_RRNA	-0.12504	0.190905	-0.115839	-0.49684
GOBP_ENDONUCLEOLYTIC_CLEAVAGE_INVOLVED_IN_RRNA_PROCESSING	-0.145583	-0.361541	0.12027	-0.528366
GOBP_ENDOPLASMIC_RETICULUM_CALCIUM_ION_HOMEOSTASIS	0.535458	-0.25765	-0.305326	-0.186078
GOBP_ENDOPLASMIC_RETICULUM_LOCALIZATION	0.319313	-0.401915	-0.3145	0.55456
GOBP_ENDOPLASMIC_RETICULUM_MANNOSE_TRIMMING	0.0243018	-0.556946	-0.577858	-0.603434
GOBP_ENDOPLASMIC_RETICULUM_MEMBRANE_ORGANIZATION	0.143971	0.0655348	-0.0591897	-0.180792
GOBP_ENDOPLASMIC_RETICULUM_ORGANIZATION	-0.0172036	-0.152408	-0.180706	-0.107744
GOBP_ENDOPLASMIC_RETICULUM_PLASMA_MEMBRANE_TETHERING	0.5967	-0.677389	-0.14633	0.545532
GOBP_ENDOPLASMIC_RETICULUM_TO_CYTOSOL_TRANSPORT	0.328935	-0.132501	-0.317101	-0.19174
GOBP_ENDOPLASMIC_RETICULUM_TO_GOLGI_VESICLE_MEDIATED_TRANSPORT	0.03554	-0.174445	-0.246833	-0.0477344
GOBP_ENDOPLASMIC_RETICULUM_TUBULAR_NETWORK_ORGANIZATION	-0.0402202	0.0719904	0.00545827	-0.244882
GOBP_ENDOPLASMIC_RETICULUM_UNFOLDED_PROTEIN_RESPONSE	-0.0104693	-0.113469	-0.345155	-0.0631256
GOBP_ENDOSOMAL_LUMEN_ACIDIFICATION	-0.239037	0.195407	-0.032014	0.361864
GOBP_ENDOSOMAL_TRANSPORT	0.0473791	0.0208302	-0.425436	-0.0747896
GOBP_ENDOSOMAL_VESICLE_FUSION	-0.0330597	0.249422	-0.154189	-0.681712
GOBP_ENDOSOME_ORGANIZATION	0.104216	0.179989	-0.411906	-0.201371
GOBP_ENDOSOME_TO_LYSOSOME_TRANSPORT	0.0673878	0.0419179	-0.138776	-0.371998
GOBP_ENDOSOME_TO_LYSOSOME_TRANSPORT_VIA_MULTIVESICULAR_BODY_SORTING_PATHWAY	0.399835	0.478881	-0.325664	-0.524595
GOBP_ENDOSOME_TO_PLASMA_MEMBRANE_PROTEIN_TRANSPORT	0.217519	-0.120621	-0.470339	0.145596
GOBP_ENDOSOME_TRANSPORT_VIA_MULTIVESICULAR_BODY_SORTING_PATHWAY	-0.0644405	0.0303866	-0.439295	-0.172503
GOBP_ENDOTHELIAL_CELL_ACTIVATION	-0.103041	-0.10195	-0.0956759	0.358841
GOBP_ENDOTHELIAL_CELL_APOPTOTIC_PROCESS	-0.328153	-0.448522	-0.364104	0.142387
GOBP_ENDOTHELIAL_CELL_CHEMOTAXIS	-0.410929	-0.0217265	0.124452	0.390576
GOBP_ENDOTHELIAL_CELL_DEVELOPMENT	-0.247546	-0.243717	-0.274854	-0.0498596
GOBP_ENDOTHELIAL_CELL_FATE_COMMITMENT	-0.710785	0.205606	0.268863	0.149178
GOBP_ENDOTHELIAL_CELL_MATRIX_ADHESION	0.143099	0.543534	-0.0334448	-0.44855
GOBP_ENDOTHELIAL_CELL_MIGRATION	-0.184784	-0.209285	-0.17675	0.0958862
GOBP_ENDOTHELIAL_CELL_MORPHOGENESIS	-0.663118	-0.595063	-0.339424	0.503118
GOBP_ENDOTHELIAL_CELL_PROLIFERATION	-0.152	-0.178472	-0.246797	0.183907
GOBP_ENDOTHELIN_RECEPTOR_SIGNALING_PATHWAY	-0.403503	-0.291853	0.153216	0.312335
GOBP_ENDOTHELIUM_DEVELOPMENT	-0.312869	-0.132281	-0.252875	0.016992
GOBP_ENERGY_DERIVATION_BY_OXIDATION_OF_ORGANIC_COMPOUNDS	-0.123508	-0.171035	0.172147	-0.440778
GOBP_ENERGY_HOMEOSTASIS	-0.345911	0.12029	-0.00081521	-0.0531281
GOBP_ENERGY_RESERVE_METABOLIC_PROCESS	-0.28755	0.106039	0.194734	-0.241833
GOBP_ENGULFMENT_OF_APOPTOTIC_CELL	0.214696	-0.240551	0.125766	0.186994
GOBP_ENSHEATHMENT_OF_NEURONS	-0.113178	-0.218585	-0.226129	0.0397237
GOBP_ENTERIC_NERVOUS_SYSTEM_DEVELOPMENT	-0.404527	0.285819	0.283678	0.258141
GOBP_ENTEROENDOCRINE_CELL_DIFFERENTIATION	-0.043205	0.125484	-0.3198	-0.0290838
GOBP_ENTRAINMENT_OF_CIRCADIAN_CLOCK	-0.150008	-0.0400786	-0.111099	-0.00726012
GOBP_ENTRY_INTO_HOST	-0.121216	-0.153684	-0.424454	-0.0594291
GOBP_ENTRY_OF_BACTERIUM_INTO_HOST_CELL	0.0860092	0.235314	-0.41779	0.214217
GOBP_ENUCLEATE_ERYTHROCYTE_DIFFERENTIATION	0.206053	0.488419	-0.291497	-0.373639
GOBP_ENZYME_DIRECTED_RRNA_PSEUDOURIDINE_SYNTHESIS	0.116116	-0.106428	-0.223654	-0.146853
GOBP_ENZYME_LINKED_RECEPTOR_PROTEIN_SIGNALING_PATHWAY	-0.204868	-0.175494	-0.143783	0.170734
GOBP_EOSINOPHIL_ACTIVATION	0.0645963	-0.147214	-0.353452	-0.385368
GOBP_EOSINOPHIL_CHEMOTAXIS	0.117794	-0.443894	-0.112349	-0.413008
GOBP_EOSINOPHIL_DIFFERENTIATION	0.12956	-0.462176	0.513003	-0.20633
GOBP_EOSINOPHIL_MEDIATED_IMMUNITY	-0.0407296	0.0390629	-0.319454	-0.350812
GOBP_EOSINOPHIL_MIGRATION	0.184031	-0.492778	-0.105119	-0.4085
GOBP_EPHRIN_RECEPTOR_SIGNALING_PATHWAY	0.0108125	-0.158972	-0.200704	0.229436
GOBP_EPIBOLY	-0.217178	-0.245035	-0.354806	0.122014
GOBP_EPIDERMAL_CELL_DIFFERENTIATION	0.0110986	-0.0893794	-0.181066	0.0706409
GOBP_EPIDERMIS_DEVELOPMENT	-0.17323	-0.157216	-0.163655	0.120478
GOBP_EPIDERMIS_MORPHOGENESIS	-0.43274	-0.0659319	-0.306378	0.373377
GOBP_EPIGENETIC_MAINTENANCE_OF_CHROMATIN_IN_TRANSCRIPTION_COMPETENT_CONFORMATION	-0.452879	-0.0151208	0.128503	0.146932
GOBP_EPINEPHRINE_SECRETION	-0.631275	-0.703762	-0.769791	0.165166
GOBP_EPINEPHRINE_TRANSPORT	-0.631555	-0.638065	-0.517794	0.235154
GOBP_EPITHELIAL_CELL_APOPTOTIC_PROCESS	-0.209068	-0.311585	-0.3051	0.14726
GOBP_EPITHELIAL_CELL_CELL_ADHESION	-0.0228302	0.0886783	0.0169029	-0.28431
GOBP_EPITHELIAL_CELL_DEVELOPMENT	-0.139152	-0.180069	-0.275291	0.117157
GOBP_EPITHELIAL_CELL_DIFFERENTIATION	-0.128174	-0.184101	-0.181425	0.127743
GOBP_EPITHELIAL_CELL_DIFFERENTIATION_INVOLVED_IN_KIDNEY_DEVELOPMENT	0.0382863	-0.148767	-0.184522	0.242084
GOBP_EPITHELIAL_CELL_DIFFERENTIATION_INVOLVED_IN_PROSTATE_GLAND_DEVELOPMENT	0.167759	0.40204	-0.0633048	0.188823
GOBP_EPITHELIAL_CELL_FATE_COMMITMENT	-0.586773	0.191572	0.149358	-0.00679481
GOBP_EPITHELIAL_CELL_MATURATION	0.345394	-0.0256656	-0.262729	0.191047
GOBP_EPITHELIAL_CELL_MORPHOGENESIS	-0.444751	-0.492738	-0.0669028	0.420101
GOBP_EPITHELIAL_CELL_PROLIFERATION	-0.2072	-0.170965	-0.134244	0.19532
GOBP_EPITHELIAL_CELL_PROLIFERATION_INVOLVED_IN_LUNG_MORPHOGENESIS	-0.273718	-0.462638	-0.209894	0.525117
GOBP_EPITHELIAL_CELL_PROLIFERATION_INVOLVED_IN_PROSTATE_GLAND_DEVELOPMENT	-0.0756766	-0.0839811	-0.540767	0.0699281
GOBP_EPITHELIAL_CELL_PROLIFERATION_INVOLVED_IN_SALIVARY_GLAND_MORPHOGENESIS	-0.875395	-0.875395	-0.875395	-0.875395
GOBP_EPITHELIAL_CILIUM_MOVEMENT_INVOLVED_IN_DETERMINATION_OF_LEFT_RIGHT_ASYMMETRY	-0.303573	-0.0663841	0.127601	0.0162421
GOBP_EPITHELIAL_FLUID_TRANSPORT	0.190894	-0.62059	0.378933	0.116756
GOBP_EPITHELIAL_MESENCHYMAL_CELL_SIGNALING	-0.548279	-0.15467	0.547854	0.56562
GOBP_EPITHELIAL_STRUCTURE_MAINTENANCE	-0.470524	-0.0557706	-0.153824	-0.434779
GOBP_EPITHELIAL_TO_MESENCHYMAL_TRANSITION	-0.325975	-0.273443	-0.160737	0.264809
GOBP_EPITHELIAL_TO_MESENCHYMAL_TRANSITION_INVOLVED_IN_ENDOCARDIAL_CUSHION_FORMATION	-0.479506	0.259955	-0.202105	0.355648
GOBP_EPITHELIAL_TUBE_BRANCHING_INVOLVED_IN_LUNG_MORPHOGENESIS	-0.420627	-0.619368	-0.354243	0.170822
GOBP_EPITHELIAL_TUBE_FORMATION	-0.039307	-0.263495	-0.157874	0.063455
GOBP_EPITHELIAL_TUBE_MORPHOGENESIS	-0.272898	-0.260586	-0.119837	0.0315721
GOBP_EPITHELIUM_DEVELOPMENT	-0.165791	-0.17292	-0.137221	0.0939602
GOBP_EPOXIDE_METABOLIC_PROCESS	-0.190794	-0.539481	0.0183011	0.0278596
GOBP_EPOXYGENASE_P450_PATHWAY	-0.253305	-0.0818324	0.320523	0.416882
GOBP_EQUILIBRIOCEPTION	0.31784	0.728607	-0.0882336	-0.0775216
GOBP_ER_ASSOCIATED_MISFOLDED_PROTEIN_CATABOLIC_PROCESS	-0.485743	-0.613643	-0.621352	-0.634086
GOBP_ER_NUCLEUS_SIGNALING_PATHWAY	0.0623092	-0.24754	-0.331436	-0.0116933
GOBP_ER_OVERLOAD_RESPONSE	0.0651846	-0.395073	0.012861	0.122974
GOBP_ERAD_PATHWAY	0.0478834	-0.157085	-0.410259	-0.237762
GOBP_ERBB_SIGNALING_PATHWAY	0.0290741	0.068796	-0.140567	0.0525206
GOBP_ERBB2_SIGNALING_PATHWAY	0.0635112	-0.0644703	-0.230789	0.442676
GOBP_ERK1_AND_ERK2_CASCADE	0.0230272	-0.172154	-0.254006	0.00172094
GOBP_ERROR_FREE_TRANSLESION_SYNTHESIS	-0.372448	-0.323072	-0.343767	0.5455
GOBP_ERROR_PRONE_TRANSLESION_SYNTHESIS	-0.0892397	-0.184624	-0.193245	0.282817
GOBP_ERYTHROCYTE_DEVELOPMENT	0.155834	0.13387	-0.23188	-0.11008
GOBP_ERYTHROCYTE_HOMEOSTASIS	-0.139599	-0.274142	-0.33874	-0.196304
GOBP_ERYTHROCYTE_MATURATION	0.0563174	-0.100965	-0.261833	0.165125
GOBP_ESCRT_COMPLEX_DISASSEMBLY	0.116496	0.202406	-0.34435	-0.237254
GOBP_ESTABLISHMENT_OF_BLOOD_BRAIN_BARRIER	0.250293	-0.121077	0.447165	0.621272
GOBP_ESTABLISHMENT_OF_CELL_POLARITY	-0.0489438	-0.164002	-0.157775	0.116222
GOBP_ESTABLISHMENT_OF_CENTROSOME_LOCALIZATION	-0.504253	-0.209685	0.298309	0.137529
GOBP_ESTABLISHMENT_OF_ENDOTHELIAL_BARRIER	-0.0568096	-0.193146	-0.296031	-0.150332
GOBP_ESTABLISHMENT_OF_ENDOTHELIAL_INTESTINAL_BARRIER	0.199189	-0.296598	-0.387181	-0.0895249
GOBP_ESTABLISHMENT_OF_EPITHELIAL_CELL_APICAL_BASAL_POLARITY	0.1116	-0.173486	-0.385661	0.424249
GOBP_ESTABLISHMENT_OF_EPITHELIAL_CELL_POLARITY	0.0617637	-0.132046	-0.183499	0.365405
GOBP_ESTABLISHMENT_OF_GOLGI_LOCALIZATION	-0.285388	-0.0442242	-0.382895	0.410011
GOBP_ESTABLISHMENT_OF_LEFT_RIGHT_ASYMMETRY	-0.611637	-0.171466	-0.263073	0.0612403
GOBP_ESTABLISHMENT_OF_LYMPHOCYTE_POLARITY	0.443855	-0.189274	-0.457136	0.368516
GOBP_ESTABLISHMENT_OF_MEIOTIC_SPINDLE_LOCALIZATION	0.0140597	-0.136539	0.597289	-0.0933594
GOBP_ESTABLISHMENT_OF_MITOCHONDRION_LOCALIZATION	-0.138933	-0.374369	-0.0918583	0.0653788
GOBP_ESTABLISHMENT_OF_MITOTIC_SPINDLE_LOCALIZATION	-0.296048	-0.254152	0.125249	-0.0296604
GOBP_ESTABLISHMENT_OF_ORGANELLE_LOCALIZATION	0.0350402	-0.16376	-0.228369	0.00654875
GOBP_ESTABLISHMENT_OF_PIGMENT_GRANULE_LOCALIZATION	-0.0572118	-0.131406	-0.419539	-0.0110374
GOBP_ESTABLISHMENT_OF_PLANAR_POLARITY_INVOLVED_IN_NEURAL_TUBE_CLOSURE	-0.262708	-0.00814326	-0.0873945	0.592818
GOBP_ESTABLISHMENT_OF_PLANAR_POLARITY_OF_EMBRYONIC_EPITHELIUM	-0.317516	-0.0259112	-0.0445561	0.612596
GOBP_ESTABLISHMENT_OF_PROTEIN_LOCALIZATION	-0.0223423	-0.103294	-0.300217	-0.116473
GOBP_ESTABLISHMENT_OF_PROTEIN_LOCALIZATION_TO_CHROMATIN	0.415666	-0.481323	-0.534894	0.17896
GOBP_ESTABLISHMENT_OF_PROTEIN_LOCALIZATION_TO_CHROMOSOME	0.148606	-0.00347051	-0.390248	0.0648526
GOBP_ESTABLISHMENT_OF_PROTEIN_LOCALIZATION_TO_ENDOPLASMIC_RETICULUM	0.0523329	-0.200132	-0.44671	-0.0601773
GOBP_ESTABLISHMENT_OF_PROTEIN_LOCALIZATION_TO_MEMBRANE	-0.0237814	-0.154061	-0.274196	-0.129441
GOBP_ESTABLISHMENT_OF_PROTEIN_LOCALIZATION_TO_MITOCHONDRIAL_MEMBRANE	-0.0478647	-0.140963	-0.0198065	-0.447582
GOBP_ESTABLISHMENT_OF_PROTEIN_LOCALIZATION_TO_ORGANELLE	0.0062164	-0.00134319	-0.252422	-0.281237
GOBP_ESTABLISHMENT_OF_PROTEIN_LOCALIZATION_TO_PLASMA_MEMBRANE	-0.13559	-0.114066	-0.308019	0.100927
GOBP_ESTABLISHMENT_OF_PROTEIN_LOCALIZATION_TO_TELOMERE	0.0581076	0.0748602	-0.334252	5.33e-05
GOBP_ESTABLISHMENT_OF_PROTEIN_LOCALIZATION_TO_VACUOLE	0.23786	0.207544	-0.36562	-0.300962
GOBP_ESTABLISHMENT_OF_RNA_LOCALIZATION	-0.0485937	-0.219947	-0.402265	-0.121012
GOBP_ESTABLISHMENT_OF_SISTER_CHROMATID_COHESION	0.0535002	-0.00766932	-0.358597	-0.196865
GOBP_ESTABLISHMENT_OF_SPINDLE_ORIENTATION	-0.34173	-0.32866	0.0799895	0.0407625
GOBP_ESTABLISHMENT_OF_TISSUE_POLARITY	-0.292359	-0.186085	0.145971	0.450057
GOBP_ESTABLISHMENT_OR_MAINTENANCE_OF_BIPOLAR_CELL_POLARITY	-0.164214	-0.215281	-0.0619507	0.0981213
GOBP_ESTABLISHMENT_OR_MAINTENANCE_OF_CELL_POLARITY	0.00665531	-0.240604	-0.0702538	0.0790817
GOBP_ESTABLISHMENT_OR_MAINTENANCE_OF_CYTOSKELETON_POLARITY	0.668789	-0.71449	0.0398865	0.206453
GOBP_ESTABLISHMENT_OR_MAINTENANCE_OF_MONOPOLAR_CELL_POLARITY	0.0639256	-0.201282	-0.283848	0.328504
GOBP_ESTABLISHMENT_OR_MAINTENANCE_OF_TRANSMEMBRANE_ELECTROCHEMICAL_GRADIENT	-0.0194349	-0.00981166	0.618878	-0.602418
GOBP_ESTROGEN_BIOSYNTHETIC_PROCESS	-0.629659	-0.576668	-0.458638	-0.335783
GOBP_ESTROGEN_METABOLIC_PROCESS	-0.584819	-0.392418	-0.516403	0.186862
GOBP_ESTROUS_CYCLE	-0.295837	0.0413076	-0.433823	0.219831
GOBP_ETHANOL_CATABOLIC_PROCESS	0.30418	0.138995	-0.0816611	-0.274133
GOBP_ETHANOL_METABOLIC_PROCESS	0.249433	0.210867	-0.0964062	0.050291
GOBP_ETHANOL_OXIDATION	-0.000845833	0.120848	-0.0900444	0.224844
GOBP_ETHANOLAMINE_CONTAINING_COMPOUND_METABOLIC_PROCESS	0.435219	0.21607	-0.599207	0.114501
GOBP_ETHER_BIOSYNTHETIC_PROCESS	0.132901	-0.145059	-0.480846	0.0231514
GOBP_ETHER_METABOLIC_PROCESS	0.102713	-0.150633	-0.409155	0.24993
GOBP_EXCITATORY_CHEMICAL_SYNAPTIC_TRANSMISSION	0.0872731	-0.0936373	-0.00717187	0.0791021
GOBP_EXCITATORY_SYNAPSE_ASSEMBLY	-0.0299156	-0.405346	-0.00713714	0.136086
GOBP_EXCRETION	-0.235122	-0.106812	0.119014	0.0493957
GOBP_EXECUTION_PHASE_OF_APOPTOSIS	-0.0183119	-0.114781	-0.121223	-0.183567
GOBP_EXIT_FROM_MITOSIS	-0.123433	-0.181138	-0.371333	-0.226352
GOBP_EXOCRINE_PANCREAS_DEVELOPMENT	-0.665621	0.687391	0.213802	0.0643852
GOBP_EXOCRINE_SYSTEM_DEVELOPMENT	-0.502028	-0.203761	-0.156107	0.124018
GOBP_EXOCYST_LOCALIZATION	0.156169	0.374195	-0.468609	-0.180246
GOBP_EXOCYTIC_PROCESS	0.017932	-0.0315933	-0.2583	0.0246287
GOBP_EXOCYTOSIS	0.0481952	-0.0953056	-0.246422	0.00416548
GOBP_EXONUCLEOLYTIC_CATABOLISM_OF_DEADENYLATED_MRNA	0.274779	0.146691	-0.396883	-0.252745
GOBP_EXPLORATION_BEHAVIOR	-0.198388	-0.0293858	-0.198335	0.272791
GOBP_EXPORT_ACROSS_PLASMA_MEMBRANE	-0.336156	0.146896	0.234189	-0.163647
GOBP_EXPORT_FROM_CELL	-0.0753139	-0.0503265	-0.173879	-0.0204031
GOBP_EXTERNAL_ENCAPSULATING_STRUCTURE_ORGANIZATION	-0.246721	-0.345407	-0.0859393	0.234257
GOBP_EXTRACELLULAR_EXOSOME_ASSEMBLY	0.236989	-0.502613	-0.254051	0.378184
GOBP_EXTRACELLULAR_MATRIX_ASSEMBLY	-0.313169	-0.299161	0.0712215	0.200695
GOBP_EXTRACELLULAR_MATRIX_CELL_SIGNALING	-0.530109	0.0637047	0.0692873	0.685518
GOBP_EXTRACELLULAR_MATRIX_CONSTITUENT_SECRETION	0.0404746	0.176548	-0.124163	-0.277993
GOBP_EXTRACELLULAR_MATRIX_DISASSEMBLY	-0.197107	-0.372878	-0.245283	0.128515
GOBP_EXTRACELLULAR_REGULATION_OF_SIGNAL_TRANSDUCTION	0.0457825	-0.656776	-0.147973	0.256481
GOBP_EXTRACELLULAR_TRANSPORT	-0.156221	-0.130778	0.11246	0.276923
GOBP_EXTRACELLULAR_VESICLE_BIOGENESIS	0.2963	-0.255128	-0.379364	-0.0405711
GOBP_EXTRAEMBRYONIC_MEMBRANE_DEVELOPMENT	-0.440815	0.455156	0.178388	0.170451
GOBP_EXTRINSIC_APOPTOTIC_SIGNALING_PATHWAY	-0.0735883	-0.195342	-0.344829	0.027219
GOBP_EXTRINSIC_APOPTOTIC_SIGNALING_PATHWAY_VIA_DEATH_DOMAIN_RECEPTORS	-0.109717	-0.148761	-0.392808	-0.0754722
GOBP_EYE_MORPHOGENESIS	-0.287184	-0.124159	-0.184072	0.0673705
GOBP_EYE_PHOTORECEPTOR_CELL_DEVELOPMENT	-0.432299	0.00268486	-0.323226	-0.423313
GOBP_EYE_PHOTORECEPTOR_CELL_DIFFERENTIATION	-0.390732	0.0462544	-0.297425	-0.276088
GOBP_EYE_PIGMENTATION	0.0849168	0.723812	0.115521	-0.36742
GOBP_EYELID_DEVELOPMENT_IN_CAMERA_TYPE_EYE	-0.10171	-0.0703014	0.0388625	0.356581
GOBP_FACE_DEVELOPMENT	-0.340603	-0.0836682	-0.0504653	-0.0447467
GOBP_FACIAL_NERVE_MORPHOGENESIS	-0.274071	-0.0672548	0.0937484	-0.384354
GOBP_FACIAL_NERVE_STRUCTURAL_ORGANIZATION	0.172982	0.181567	0.0249365	-0.424963
GOBP_FACULTATIVE_HETEROCHROMATIN_ASSEMBLY	0.292132	-0.289937	-0.445173	-0.0167465
GOBP_FARNESYL_DIPHOSPHATE_METABOLIC_PROCESS	-0.139636	-0.514216	-0.304962	0.141972
GOBP_FAS_SIGNALING_PATHWAY	-0.225483	0.125701	-0.577764	-0.044647
GOBP_FAT_CELL_DIFFERENTIATION	-0.21992	-0.274342	-0.16886	0.052642
GOBP_FAT_CELL_PROLIFERATION	-0.201131	0.00744073	-0.236183	0.0902503
GOBP_FAT_PAD_DEVELOPMENT	-0.00726674	0.0960015	-0.0207334	-0.196577
GOBP_FAT_SOLUBLE_VITAMIN_BIOSYNTHETIC_PROCESS	-0.521901	-0.559143	-0.472946	0.0837143
GOBP_FAT_SOLUBLE_VITAMIN_CATABOLIC_PROCESS	-0.656405	0.690605	0.163002	0.374344
GOBP_FAT_SOLUBLE_VITAMIN_METABOLIC_PROCESS	-0.334016	-0.320209	-0.404135	0.123072
GOBP_FATTY_ACID_ALPHA_OXIDATION	-0.611189	0.128067	0.507302	-0.497109
GOBP_FATTY_ACID_BETA_OXIDATION	-0.359804	-0.103964	0.113938	-0.137628
GOBP_FATTY_ACID_BETA_OXIDATION_USING_ACYL_COA_DEHYDROGENASE	-0.571783	-0.272647	0.603763	-0.260338
GOBP_FATTY_ACID_BETA_OXIDATION_USING_ACYL_COA_OXIDASE	0.00192505	-0.364511	-0.215937	-0.0693268
GOBP_FATTY_ACID_BIOSYNTHETIC_PROCESS	-0.197011	-0.105353	-0.0176386	-0.200499
GOBP_FATTY_ACID_CATABOLIC_PROCESS	-0.328826	-0.127104	0.166966	-0.211919
GOBP_FATTY_ACID_DERIVATIVE_BIOSYNTHETIC_PROCESS	-0.297702	-0.358339	-0.107093	-0.0567809
GOBP_FATTY_ACID_DERIVATIVE_CATABOLIC_PROCESS	-0.0485481	-0.498147	-0.0769871	-0.338219
GOBP_FATTY_ACID_DERIVATIVE_METABOLIC_PROCESS	-0.281898	-0.440724	-0.0622148	-0.0985081
GOBP_FATTY_ACID_ELONGATION	0.391838	-0.167092	-0.0414678	0.0249034
GOBP_FATTY_ACID_ELONGATION_SATURATED_FATTY_ACID	0.337063	-0.0881922	-0.0864531	0.467775
GOBP_FATTY_ACID_HOMEOSTASIS	-0.194544	-0.689391	0.309941	-0.0721836
GOBP_FATTY_ACID_METABOLIC_PROCESS	-0.197812	-0.14443	0.0542213	-0.154958
GOBP_FATTY_ACID_OMEGA_OXIDATION	-0.0180414	0.174343	-0.582545	0.703353
GOBP_FATTY_ACID_TRANSMEMBRANE_TRANSPORT	-0.317104	0.0687748	0.119104	-0.246321
GOBP_FATTY_ACID_TRANSPORT	-0.116235	-0.070337	0.0132497	-0.138488
GOBP_FATTY_ACYL_COA_BIOSYNTHETIC_PROCESS	-0.364101	-0.452583	-0.123824	-0.224469
GOBP_FATTY_ACYL_COA_CATABOLIC_PROCESS	0.507161	0.00498209	0.0390977	-0.588883
GOBP_FATTY_ACYL_COA_METABOLIC_PROCESS	-0.23588	-0.425039	-0.0988846	-0.292324
GOBP_FC_EPSILON_RECEPTOR_SIGNALING_PATHWAY	0.142188	0.269279	-0.184236	-0.242744
GOBP_FC_GAMMA_RECEPTOR_SIGNALING_PATHWAY	0.461403	0.0551908	-0.533685	-0.159607
GOBP_FC_RECEPTOR_MEDIATED_INHIBITORY_SIGNALING_PATHWAY	-0.601856	-0.759077	-0.686602	-0.794215
GOBP_FC_RECEPTOR_MEDIATED_STIMULATORY_SIGNALING_PATHWAY	0.306312	0.00322791	-0.476817	-0.0789472
GOBP_FC_RECEPTOR_SIGNALING_PATHWAY	0.347615	0.169719	-0.316322	-0.233801
GOBP_FEAR_RESPONSE	-0.336934	0.0622226	0.16243	0.172857
GOBP_FEEDING_BEHAVIOR	-0.223993	0.0390913	0.192557	0.201544
GOBP_FEMALE_GAMETE_GENERATION	-0.0564882	-0.0213607	-0.0521578	-0.103422
GOBP_FEMALE_GENITALIA_DEVELOPMENT	0.093552	0.0726938	0.149634	0.0475523
GOBP_FEMALE_MEIOSIS_CHROMOSOME_SEGREGATION	0.480598	-0.20241	-0.0401352	-0.177884
GOBP_FEMALE_MEIOSIS_I	-0.19165	0.0514855	0.423557	-0.511359
GOBP_FEMALE_MEIOTIC_NUCLEAR_DIVISION	-0.0549421	-0.137014	-0.0264705	-0.324032
GOBP_FEMALE_SEX_DIFFERENTIATION	-0.0755165	-0.0895076	-0.0716566	0.298729
GOBP_FERMENTATION	-0.0048256	-0.790014	0.554666	0.105095
GOBP_FERTILIZATION	-0.235931	-0.102447	-0.10518	-0.0652755
GOBP_FEVER_GENERATION	-0.373181	-0.601789	-0.625655	0.136804
GOBP_FIBRINOLYSIS	0.173274	-0.56562	-0.367093	0.112449
GOBP_FIBROBLAST_ACTIVATION	-0.00335347	-0.58071	0.0210827	0.398681
GOBP_FIBROBLAST_APOPTOTIC_PROCESS	0.342811	-0.191107	-0.40322	0.258636
GOBP_FIBROBLAST_GROWTH_FACTOR_PRODUCTION	-0.324936	-0.570267	-0.465145	-0.25168
GOBP_FIBROBLAST_GROWTH_FACTOR_RECEPTOR_SIGNALING_PATHWAY	-0.263661	-0.360685	0.0145889	0.328246
GOBP_FIBROBLAST_MIGRATION	0.104587	0.0316131	-0.307599	0.150081
GOBP_FIBROBLAST_PROLIFERATION	-0.0127148	-0.11829	-0.331547	0.239969
GOBP_FILOPODIUM_ASSEMBLY	-0.0531464	0.0718339	-0.228865	0.121096
GOBP_FLAVIN_CONTAINING_COMPOUND_METABOLIC_PROCESS	0.237803	-0.0596529	-0.353816	-0.314073
GOBP_FLAVONOID_METABOLIC_PROCESS	0.466777	0.291295	-0.427125	-0.0475358
GOBP_FLOOR_PLATE_DEVELOPMENT	-0.253005	0.121694	-0.183504	0.0730446
GOBP_FLUID_TRANSPORT	-0.2247	-0.344655	0.31962	0.274371
GOBP_FOAM_CELL_DIFFERENTIATION	0.0741162	0.184476	-0.238305	-0.0235854
GOBP_FOCAL_ADHESION_ASSEMBLY	-0.232201	-0.241736	-0.116762	0.201593
GOBP_FOLATE_IMPORT_ACROSS_PLASMA_MEMBRANE	0.492473	0.555689	-0.456166	-0.63579
GOBP_FOLATE_TRANSMEMBRANE_TRANSPORT	0.0405938	0.296472	0.0406819	-0.263064
GOBP_FOLIC_ACID_CONTAINING_COMPOUND_BIOSYNTHETIC_PROCESS	0.433966	-0.164326	-0.425546	-0.343538
GOBP_FOLIC_ACID_CONTAINING_COMPOUND_CATABOLIC_PROCESS	-0.320642	-0.317022	0.547906	0.111843
GOBP_FOLIC_ACID_CONTAINING_COMPOUND_METABOLIC_PROCESS	0.175937	-0.139185	-0.0453328	-0.184501
GOBP_FOLIC_ACID_METABOLIC_PROCESS	0.111189	0.0259919	-0.102061	-0.30836
GOBP_FOLIC_ACID_TRANSPORT	-0.464908	0.210874	0.357412	-0.165768
GOBP_FOLLICLE_STIMULATING_HORMONE_SECRETION	-0.411514	-0.342312	0.601656	-0.168662
GOBP_FOREBRAIN_CELL_MIGRATION	-0.403122	-0.0965739	-0.370988	0.27455
GOBP_FOREBRAIN_DEVELOPMENT	-0.174467	-0.109927	-0.233174	0.143873
GOBP_FOREBRAIN_DORSAL_VENTRAL_PATTERN_FORMATION	-0.574844	-0.327056	0.361698	0.826577
GOBP_FOREBRAIN_GENERATION_OF_NEURONS	0.105272	-0.128967	-0.0808819	0.0844754
GOBP_FOREBRAIN_MORPHOGENESIS	-0.172107	0.104213	-0.457846	0.197382
GOBP_FOREBRAIN_NEUROBLAST_DIVISION	-0.0719796	-0.715143	0.516601	0.327679
GOBP_FOREBRAIN_NEURON_DEVELOPMENT	0.28912	0.216429	-0.0486435	-0.0587901
GOBP_FOREBRAIN_NEURON_DIFFERENTIATION	0.131379	-0.0423131	0.0100349	-0.0747098
GOBP_FOREBRAIN_NEURON_FATE_COMMITMENT	0.0341659	-0.525513	0.494808	-0.42957
GOBP_FOREBRAIN_RADIAL_GLIAL_CELL_DIFFERENTIATION	-0.185313	-0.464232	-0.264208	0.521973
GOBP_FOREBRAIN_REGIONALIZATION	-0.41562	-0.0693437	-0.340743	0.642868
GOBP_FOREBRAIN_VENTRICULAR_ZONE_PROGENITOR_CELL_DIVISION	-0.712425	-0.837298	0.550118	0.528921
GOBP_FOREGUT_MORPHOGENESIS	-0.535207	0.0676735	-0.048747	0.145201
GOBP_FORELIMB_MORPHOGENESIS	-0.386613	-0.346417	0.0201621	0.165065
GOBP_FORMATE_METABOLIC_PROCESS	0.452221	-0.699229	-0.0144911	-0.65861
GOBP_FORMATION_OF_ANATOMICAL_BOUNDARY	-0.74783	0.260965	0.816655	-0.0951126
GOBP_FORMATION_OF_EXTRACHROMOSOMAL_CIRCULAR_DNA	0.00578963	-0.104462	-0.420984	0.270913
GOBP_FORMATION_OF_PRIMARY_GERM_LAYER	-0.276119	-0.212048	-0.0834867	0.242976
GOBP_FORMATION_OF_TRANSLATION_PREINITIATION_COMPLEX	0.0433066	0.136025	-0.52097	-0.382408
GOBP_FREE_UBIQUITIN_CHAIN_POLYMERIZATION	0.0779412	0.0318257	0.0230105	0.0278768
GOBP_FRUCTOSE_1_6_BISPHOSPHATE_METABOLIC_PROCESS	0.479395	0.14665	0.256923	-0.297362
GOBP_FRUCTOSE_2_6_BISPHOSPHATE_METABOLIC_PROCESS	0.47046	0.129292	0.681283	-0.732569
GOBP_FRUCTOSE_6_PHOSPHATE_METABOLIC_PROCESS	0.556709	-0.329893	-0.00851341	-0.250564
GOBP_FRUCTOSE_METABOLIC_PROCESS	0.214388	0.317935	0.326865	-0.573514
GOBP_FRUCTOSE_TRANSMEMBRANE_TRANSPORT	-0.0195094	-0.251224	0.511254	0.133884
GOBP_FUCOSE_CATABOLIC_PROCESS	0.462328	-0.203477	-0.509633	-0.028453
GOBP_FUCOSE_METABOLIC_PROCESS	0.423307	-0.0879552	-0.473666	0.0366725
GOBP_FUCOSYLATION	0.471187	-0.440074	-0.41824	0.118625
GOBP_FUNGIFORM_PAPILLA_DEVELOPMENT	-0.0518019	-0.0843577	0.0703607	-0.024832
GOBP_FUNGIFORM_PAPILLA_MORPHOGENESIS	-0.0550096	-0.0475895	0.070707	-0.382012
GOBP_FUSION_OF_SPERM_TO_EGG_PLASMA_MEMBRANE_INVOLVED_IN_SINGLE_FERTILIZATION	0.0999887	-0.367948	0.615745	0.243813
GOBP_G_PROTEIN_COUPLED_ACETYLCHOLINE_RECEPTOR_SIGNALING_PATHWAY	0.197096	0.0811673	-0.279599	-0.10326
GOBP_G_PROTEIN_COUPLED_GLUTAMATE_RECEPTOR_SIGNALING_PATHWAY	-0.157785	0.00987419	0.39437	-0.195149
GOBP_G_PROTEIN_COUPLED_OPIOID_RECEPTOR_SIGNALING_PATHWAY	-0.0472386	0.128497	-0.271451	-0.216736
GOBP_G_PROTEIN_COUPLED_PURINERGIC_NUCLEOTIDE_RECEPTOR_SIGNALING_PATHWAY	0.531925	0.36051	-0.255719	-0.418244
GOBP_G_PROTEIN_COUPLED_PURINERGIC_RECEPTOR_SIGNALING_PATHWAY	0.461662	-0.316193	-0.514783	0.294126
GOBP_G_PROTEIN_COUPLED_RECEPTOR_INTERNALIZATION	-0.0863681	-0.152348	-0.416232	-0.176207
GOBP_G_PROTEIN_COUPLED_RECEPTOR_SIGNALING_PATHWAY	-0.0379734	-0.0731863	-0.0866883	0.00961346
GOBP_G_PROTEIN_COUPLED_RECEPTOR_SIGNALING_PATHWAY_COUPLED_TO_CYCLIC_NUCLEOTIDE_SECOND_MESSENGER	0.0148282	0.434896	0.115058	-0.299222
GOBP_G_PROTEIN_COUPLED_RECEPTOR_SIGNALING_PATHWAY_INVOLVED_IN_HEART_PROCESS	0.409958	-0.0434163	-0.116954	-0.373868
GOBP_G_QUADRUPLEX_DNA_UNWINDING	0.0760743	0.21784	-0.658026	0.0402788
GOBP_G0_TO_G1_TRANSITION	-0.494453	-0.544777	-0.149561	-0.22458
GOBP_G1_TO_G0_TRANSITION	0.180561	-0.0870124	0.105098	-0.193373
GOBP_G1_TO_G0_TRANSITION_INVOLVED_IN_CELL_DIFFERENTIATION	0.475596	-0.720619	0.434853	-0.110357
GOBP_G2_MI_TRANSITION_OF_MEIOTIC_CELL_CYCLE	0.0595929	0.0287054	0.19294	-0.10791
GOBP_GABAERGIC_NEURON_DIFFERENTIATION	0.225207	-0.454638	0.618115	0.10743
GOBP_GALACTOLIPID_BIOSYNTHETIC_PROCESS	0.788211	-0.470179	0.385415	-0.756096
GOBP_GALACTOLIPID_METABOLIC_PROCESS	0.800216	-0.547993	0.288311	-0.689179
GOBP_GALACTOSE_CATABOLIC_PROCESS	-0.0357988	0.108222	-0.567593	0.270006
GOBP_GALACTOSE_METABOLIC_PROCESS	0.204433	0.0950442	-0.422197	-0.0123582
GOBP_GAMETE_GENERATION	-0.151047	-0.0467977	-0.194882	-0.056462
GOBP_GAMMA_AMINOBUTYRIC_ACID_METABOLIC_PROCESS	-0.384024	0.369491	0.148299	0.0531455
GOBP_GAMMA_AMINOBUTYRIC_ACID_SECRETION	-0.559913	-0.149153	-0.772954	-0.0729753
GOBP_GAMMA_AMINOBUTYRIC_ACID_SIGNALING_PATHWAY	-0.45609	-0.212844	-0.069953	-0.33574
GOBP_GAMMA_AMINOBUTYRIC_ACID_TRANSPORT	-0.326916	-0.142681	-0.699392	-0.060745
GOBP_GAMMA_DELTA_T_CELL_ACTIVATION	-0.244513	-0.627206	-0.492176	-0.235707
GOBP_GAMMA_DELTA_T_CELL_DIFFERENTIATION	-0.249031	-0.542986	-0.0897349	0.505514
GOBP_GANGLION_DEVELOPMENT	-0.296452	0.297557	0.237033	-0.330796
GOBP_GANGLIOSIDE_BIOSYNTHETIC_PROCESS	-0.238503	-0.305255	-0.197418	-0.440562
GOBP_GANGLIOSIDE_BIOSYNTHETIC_PROCESS_VIA_LACTOSYLCERAMIDE	-0.282888	-0.31413	0.468826	-0.469227
GOBP_GANGLIOSIDE_CATABOLIC_PROCESS	-0.0167318	-0.153265	-0.781795	-0.699339
GOBP_GANGLIOSIDE_METABOLIC_PROCESS	-0.0489774	-0.291581	-0.468368	-0.467279
GOBP_GAP_JUNCTION_ASSEMBLY	-0.480182	0.375957	0.0173242	0.202462
GOBP_GAS_HOMEOSTASIS	-0.191016	-0.00175467	-0.194159	0.306524
GOBP_GAS_TRANSPORT	-0.240041	0.237177	0.0642644	-0.324733
GOBP_GASTRIC_ACID_SECRETION	0.016182	-0.148413	-0.0229914	-0.455093
GOBP_GASTRIC_MOTILITY	0.277856	0.257033	-0.0124598	-0.208031
GOBP_GASTRO_INTESTINAL_SYSTEM_SMOOTH_MUSCLE_CONTRACTION	0.443031	-0.0432942	0.262	-0.470217
GOBP_GASTRULATION	-0.248537	-0.174511	-0.114188	0.165033
GOBP_GASTRULATION_WITH_MOUTH_FORMING_SECOND	-0.378978	0.321433	-0.0350745	0.0810771
GOBP_GDP_MANNOSE_METABOLIC_PROCESS	0.332081	-0.324688	-0.621255	0.541804
GOBP_GDP_METABOLIC_PROCESS	-0.376639	-0.0522587	-0.430081	0.320743
GOBP_GENE_SILENCING_BY_RNA	-0.171234	-0.307863	-0.312301	-0.166218
GOBP_GENERATION_OF_PRECURSOR_METABOLITES_AND_ENERGY	-0.104966	-0.156676	0.144574	-0.340233
GOBP_GENITALIA_DEVELOPMENT	-0.0947099	-0.282459	0.188533	0.207027
GOBP_GENITALIA_MORPHOGENESIS	0.206774	-0.571039	-0.223343	0.257496
GOBP_GENOMIC_IMPRINTING	-0.582107	-0.248903	-0.610539	-0.159647
GOBP_GEPHYRIN_CLUSTERING_INVOLVED_IN_POSTSYNAPTIC_DENSITY_ASSEMBLY	-0.0553015	-0.749245	0.0825465	-0.299699
GOBP_GERM_CELL_DEVELOPMENT	-0.139379	-0.0886807	-0.100468	-0.151111
GOBP_GERM_CELL_MIGRATION	-0.536367	0.683135	0.0298168	-0.0657954
GOBP_GERM_CELL_PROLIFERATION	0.421774	-0.15431	-0.444659	0.39695
GOBP_GERMINAL_CENTER_B_CELL_DIFFERENTIATION	0.778364	-0.204549	-0.171867	-0.142683
GOBP_GERMINAL_CENTER_FORMATION	0.41227	-0.23698	-0.0393141	-0.318815
GOBP_GLAND_DEVELOPMENT	-0.239134	-0.188968	-0.0598747	0.0696319
GOBP_GLAND_MORPHOGENESIS	-0.354838	-0.264208	-0.0947564	0.195433
GOBP_GLANDULAR_EPITHELIAL_CELL_DEVELOPMENT	0.00498179	0.175659	-0.400449	0.0617619
GOBP_GLANDULAR_EPITHELIAL_CELL_DIFFERENTIATION	-0.133378	-0.0810056	-0.125085	0.0128493
GOBP_GLIAL_CELL_APOPTOTIC_PROCESS	0.232399	-0.270146	0.0381381	-0.129327
GOBP_GLIAL_CELL_DERIVED_NEUROTROPHIC_FACTOR_RECEPTOR_SIGNALING_PATHWAY	-0.0611573	-0.206692	-0.060847	0.290239
GOBP_GLIAL_CELL_DEVELOPMENT	-0.166146	-0.379831	-0.278486	0.0114456
GOBP_GLIAL_CELL_DIFFERENTIATION	-0.103694	-0.278092	-0.165352	0.123652
GOBP_GLIAL_CELL_FATE_COMMITMENT	0.0205796	-0.362991	-0.644661	0.70196
GOBP_GLIAL_CELL_MIGRATION	-0.159001	-0.13076	-0.511584	0.0542615
GOBP_GLIAL_CELL_PROLIFERATION	-0.0440377	-0.462606	-0.386349	0.116004
GOBP_GLIOGENESIS	-0.119257	-0.26903	-0.254141	0.107707
GOBP_GLOMERULAR_BASEMENT_MEMBRANE_DEVELOPMENT	-0.162122	-0.477241	0.288002	0.34696
GOBP_GLOMERULAR_EPITHELIAL_CELL_DEVELOPMENT	-0.0458301	0.0948552	-0.460876	0.496828
GOBP_GLOMERULAR_EPITHELIAL_CELL_DIFFERENTIATION	-0.0613272	-0.152683	0.128299	0.291988
GOBP_GLOMERULAR_EPITHELIUM_DEVELOPMENT	-0.00325906	-0.0135176	0.109532	0.315751
GOBP_GLOMERULAR_MESANGIAL_CELL_DEVELOPMENT	-0.409733	0.739377	-0.348708	-0.118133
GOBP_GLOMERULAR_MESANGIAL_CELL_PROLIFERATION	-0.528314	-0.0907136	-0.056092	0.589719
GOBP_GLOMERULAR_MESANGIUM_DEVELOPMENT	-0.455188	0.171486	-0.165373	0.473881
GOBP_GLOMERULAR_VISCERAL_EPITHELIAL_CELL_MIGRATION	-0.0951339	0.257837	-0.0229611	-0.133728
GOBP_GLOMERULUS_DEVELOPMENT	-0.300791	-0.164522	0.19123	0.355908
GOBP_GLOMERULUS_MORPHOGENESIS	-0.0690529	-0.0751861	-0.37561	0.533225
GOBP_GLOMERULUS_VASCULATURE_MORPHOGENESIS	-0.0900503	-0.438793	-0.815927	0.86398
GOBP_GLUCAN_BIOSYNTHETIC_PROCESS	-0.465008	0.00704974	0.341351	-0.205347
GOBP_GLUCOCORTICOID_BIOSYNTHETIC_PROCESS	-0.639718	-0.27359	-0.275226	-0.119625
GOBP_GLUCOCORTICOID_METABOLIC_PROCESS	-0.498502	-0.20216	-0.137251	-0.0650981
GOBP_GLUCOCORTICOID_SECRETION	-0.186637	-0.326395	0.392397	-0.00101224
GOBP_GLUCOSAMINE_CONTAINING_COMPOUND_CATABOLIC_PROCESS	0.568461	0.15782	-0.513049	-0.0238016
GOBP_GLUCOSAMINE_CONTAINING_COMPOUND_METABOLIC_PROCESS	0.0478312	0.270429	-0.30565	0.170458
GOBP_GLUCOSE_6_PHOSPHATE_METABOLIC_PROCESS	0.27301	-0.450116	-0.0711627	-0.0895167
GOBP_GLUCOSE_CATABOLIC_PROCESS	0.0879894	-0.253056	0.349445	-0.180215
GOBP_GLUCOSE_IMPORT	-0.248495	-0.129657	-0.23529	-0.216371
GOBP_GLUCOSE_IMPORT_ACROSS_PLASMA_MEMBRANE	-0.361809	-0.64519	-0.0146031	0.737596
GOBP_GLUCOSE_IMPORT_IN_RESPONSE_TO_INSULIN_STIMULUS	-0.0226699	-0.0683339	0.0351038	-0.663285
GOBP_GLUCOSE_METABOLIC_PROCESS	-0.153718	-0.0809658	-0.0149175	-0.258289
GOBP_GLUCOSYLCERAMIDE_METABOLIC_PROCESS	-0.139295	-0.446185	-0.42748	-0.33072
GOBP_GLUTAMATE_BIOSYNTHETIC_PROCESS	-0.202064	-0.428755	-0.409101	0.40009
GOBP_GLUTAMATE_CATABOLIC_PROCESS	-0.517294	0.27211	0.464943	-0.548322
GOBP_GLUTAMATE_HOMEOSTASIS	-0.20432	0.249842	-0.175701	-0.129729
GOBP_GLUTAMATE_METABOLIC_PROCESS	-0.433017	-0.339443	0.27722	-0.0529632
GOBP_GLUTAMATE_RECEPTOR_SIGNALING_PATHWAY	-0.00342638	-0.197234	0.118659	0.121705
GOBP_GLUTAMATE_REUPTAKE	-0.645571	0.0771158	0.0156285	-0.0163134
GOBP_GLUTAMATE_SECRETION	-0.198196	-0.42361	-0.400667	0.163871
GOBP_GLUTAMATE_SECRETION_NEUROTRANSMISSION	0.34143	0.0436425	-0.0204024	0.0962017
GOBP_GLUTAMINE_FAMILY_AMINO_ACID_BIOSYNTHETIC_PROCESS	-0.263979	-0.0366848	-0.142792	0.202596
GOBP_GLUTAMINE_FAMILY_AMINO_ACID_CATABOLIC_PROCESS	-0.256571	-0.260188	-0.202998	-0.376148
GOBP_GLUTAMINE_FAMILY_AMINO_ACID_METABOLIC_PROCESS	-0.12991	-0.231083	-0.0229639	-0.111891
GOBP_GLUTAMINE_METABOLIC_PROCESS	-0.0592936	-0.24519	-0.198461	0.202706
GOBP_GLUTAMINE_TRANSPORT	-0.163695	-0.117459	0.137277	-0.0130206
GOBP_GLUTATHIONE_CATABOLIC_PROCESS	-0.305693	-0.290685	0.420967	0.42387
GOBP_GLUTATHIONE_METABOLIC_PROCESS	-0.126886	-0.27998	0.0603487	-0.129518
GOBP_GLYCEROL_3_PHOSPHATE_METABOLIC_PROCESS	-0.238481	-0.603072	0.638824	0.0850674
GOBP_GLYCEROL_ETHER_METABOLIC_PROCESS	0.213045	-0.0789703	-0.466451	0.291908
GOBP_GLYCEROL_TRANSPORT	-0.329117	-0.772811	0.486634	0.522992
GOBP_GLYCEROLIPID_BIOSYNTHETIC_PROCESS	-0.134216	-0.136148	-0.23464	-0.127478
GOBP_GLYCEROLIPID_CATABOLIC_PROCESS	0.090655	-0.116298	0.0199471	-0.32375
GOBP_GLYCEROLIPID_METABOLIC_PROCESS	-0.0656418	-0.201229	-0.215932	-0.156893
GOBP_GLYCEROPHOSPHOLIPID_BIOSYNTHETIC_PROCESS	-0.129174	-0.137818	-0.287015	-0.14251
GOBP_GLYCEROPHOSPHOLIPID_CATABOLIC_PROCESS	0.0594725	-0.300789	-0.192938	-0.380856
GOBP_GLYCEROPHOSPHOLIPID_METABOLIC_PROCESS	-0.0674211	-0.167824	-0.273766	-0.156444
GOBP_GLYCINE_BIOSYNTHETIC_PROCESS	-0.251095	0.231731	-0.55117	0.0972262
GOBP_GLYCINE_METABOLIC_PROCESS	-0.388793	0.0566831	-0.228132	-0.141172
GOBP_GLYCINE_TRANSPORT	-0.0384471	0.0862056	0.425846	0.0731216
GOBP_GLYCOLIPID_BIOSYNTHETIC_PROCESS	-0.0401571	-0.281913	-0.179472	-0.111906
GOBP_GLYCOLIPID_CATABOLIC_PROCESS	0.205328	-0.230569	-0.638203	-0.569939
GOBP_GLYCOLIPID_TRANSPORT	0.588253	0.396036	-0.543153	-0.023782
GOBP_GLYCOLYTIC_FERMENTATION	0.109143	-0.793548	0.635423	-0.286704
GOBP_GLYCOLYTIC_PROCESS_THROUGH_FRUCTOSE_6_PHOSPHATE	0.248958	0.0353211	-0.129685	-0.00462706
GOBP_GLYCOPROTEIN_BIOSYNTHETIC_PROCESS	-0.0284123	-0.113785	-0.26513	0.142652
GOBP_GLYCOPROTEIN_CATABOLIC_PROCESS	0.000396653	-0.00906965	-0.32779	-0.111094
GOBP_GLYCOPROTEIN_METABOLIC_PROCESS	-0.01496	-0.153093	-0.265518	0.0739217
GOBP_GLYCOSAMINOGLYCAN_CATABOLIC_PROCESS	0.39508	0.116021	0.00651815	-0.159449
GOBP_GLYCOSIDE_CATABOLIC_PROCESS	0.320889	-0.173505	-0.482238	0.019651
GOBP_GLYCOSIDE_METABOLIC_PROCESS	0.297531	-0.126131	-0.443594	0.227499
GOBP_GLYCOSIDE_TRANSPORT	0.292766	0.0879567	-0.720865	0.341883
GOBP_GLYCOSPHINGOLIPID_BIOSYNTHETIC_PROCESS	-0.0723974	-0.245665	-0.141227	-0.255362
GOBP_GLYCOSPHINGOLIPID_METABOLIC_PROCESS	0.148812	-0.16846	-0.327963	-0.39016
GOBP_GLYCOSYL_COMPOUND_BIOSYNTHETIC_PROCESS	0.0621433	-0.260189	-0.197854	0.163495
GOBP_GLYCOSYL_COMPOUND_CATABOLIC_PROCESS	0.196701	-0.272873	-0.312017	0.00580718
GOBP_GLYCOSYL_COMPOUND_METABOLIC_PROCESS	0.0908109	-0.145971	-0.152882	0.0126128
GOBP_GLYCOSYLATION	-0.0176493	-0.109019	-0.273559	0.0977353
GOBP_GLYCOSYLCERAMIDE_BIOSYNTHETIC_PROCESS	0.468929	-0.387033	0.166643	-0.56753
GOBP_GLYCOSYLCERAMIDE_CATABOLIC_PROCESS	0.484405	-0.489979	-0.304966	-0.419264
GOBP_GLYCOSYLCERAMIDE_METABOLIC_PROCESS	0.457432	-0.411827	-0.106162	-0.474279
GOBP_GLYOXYLATE_METABOLIC_PROCESS	-0.639116	0.110996	0.299314	-0.322881
GOBP_GMP_BIOSYNTHETIC_PROCESS	-0.278011	-0.397304	-0.0390667	0.0115091
GOBP_GMP_METABOLIC_PROCESS	-0.349717	-0.244834	-0.0765752	0.0739351
GOBP_GMP_SALVAGE	0.0788222	-0.0644443	0.100933	-0.132028
GOBP_GOLGI_DISASSEMBLY	0.727814	-0.47297	0.051469	-0.23103
GOBP_GOLGI_LOCALIZATION	0.0282452	0.288288	-0.522408	0.265833
GOBP_GOLGI_ORGANIZATION	-0.0339411	-0.103076	-0.12441	-0.11587
GOBP_GOLGI_RIBBON_FORMATION	-0.392784	-0.276907	0.0280747	0.353173
GOBP_GOLGI_TO_ENDOSOME_TRANSPORT	0.385187	-0.0155041	-0.130372	-0.456702
GOBP_GOLGI_TO_LYSOSOME_TRANSPORT	0.381562	0.444531	-0.248152	-0.524386
GOBP_GOLGI_TO_PLASMA_MEMBRANE_PROTEIN_TRANSPORT	-0.309513	-0.0922047	-0.165963	0.0766249
GOBP_GOLGI_TO_PLASMA_MEMBRANE_TRANSPORT	-0.204584	-0.0896985	-0.176463	-0.00195248
GOBP_GOLGI_TO_VACUOLE_TRANSPORT	-0.121881	0.0395766	-0.567812	-0.338616
GOBP_GOLGI_VESICLE_BUDDING	0.354121	-0.27264	0.107543	-0.199162
GOBP_GOLGI_VESICLE_TRANSPORT	-0.0135875	-0.0849887	-0.315037	-0.0912638
GOBP_GONADAL_MESODERM_DEVELOPMENT	-0.860469	-0.200231	0.624422	-0.0302176
GOBP_GONADOTROPIN_SECRETION	-0.419026	-0.155423	0.228206	0.0893842
GOBP_GPI_ANCHOR_METABOLIC_PROCESS	0.0164224	-0.322467	-0.267314	-0.0332802
GOBP_GRANULOCYTE_ACTIVATION	0.100321	-0.263444	-0.520851	-0.374069
GOBP_GRANULOCYTE_CHEMOTAXIS	0.243528	-0.0779337	-0.310255	-0.104926
GOBP_GRANULOCYTE_COLONY_STIMULATING_FACTOR_PRODUCTION	-0.281038	-0.383358	0.183789	-0.426716
GOBP_GRANULOCYTE_DIFFERENTIATION	0.345276	-0.0678766	-0.351387	0.0173336
GOBP_GRANULOCYTE_MACROPHAGE_COLONY_STIMULATING_FACTOR_PRODUCTION	-0.0490218	-0.293482	-0.256988	-0.297165
GOBP_GRANULOCYTE_MIGRATION	0.280388	-0.147567	-0.312745	-0.0748512
GOBP_GRANZYME_MEDIATED_PROGRAMMED_CELL_DEATH_SIGNALING_PATHWAY	0.249292	-0.687944	-0.501242	0.512987
GOBP_GROOMING_BEHAVIOR	0.219542	0.340065	0.0370972	-0.24971
GOBP_GROWTH	-0.101417	-0.13432	-0.0919586	0.0175888
GOBP_GROWTH_HORMONE_RECEPTOR_SIGNALING_PATHWAY_VIA_JAK_STAT	0.672223	-0.0912475	-0.687514	0.233195
GOBP_GROWTH_HORMONE_SECRETION	-0.474304	-0.528744	-0.240483	-0.417452
GOBP_GROWTH_INVOLVED_IN_HEART_MORPHOGENESIS	0.287365	0.262984	-0.0808991	-0.570551
GOBP_GROWTH_PLATE_CARTILAGE_CHONDROCYTE_DEVELOPMENT	0.0071046	-0.212121	-0.637285	0.459543
GOBP_GROWTH_PLATE_CARTILAGE_CHONDROCYTE_DIFFERENTIATION	-0.19353	-0.36299	-0.497859	0.612672
GOBP_GROWTH_PLATE_CARTILAGE_DEVELOPMENT	-0.101771	-0.348242	-0.429778	0.525865
GOBP_GTP_BIOSYNTHETIC_PROCESS	0.225451	-0.17522	-0.248949	0.044134
GOBP_GTP_METABOLIC_PROCESS	0.333128	-0.247643	-0.296451	0.0873651
GOBP_GUANINE_METABOLIC_PROCESS	-0.291969	0.249597	0.108314	0.0788027
GOBP_GUANINE_NUCLEOTIDE_TRANSMEMBRANE_TRANSPORT	0.718753	-0.0618129	-0.296507	-0.608644
GOBP_GUANINE_NUCLEOTIDE_TRANSPORT	0.582489	-0.063821	-0.0385651	-0.582447
GOBP_HAIR_CELL_DIFFERENTIATION	-0.0921806	0.0274073	-0.153036	-0.0678653
GOBP_HAIR_CYCLE_PHASE	-0.61529	0.580566	-0.256182	0.706429
GOBP_HAIR_FOLLICLE_MATURATION	-0.259891	0.212806	-0.47039	0.50545
GOBP_HAIR_FOLLICLE_PLACODE_FORMATION	0.0481851	0.0480379	-0.788947	0.0701541
GOBP_HARD_PALATE_DEVELOPMENT	0.229401	-0.359625	0.0793218	0.312573
GOBP_HEAD_DEVELOPMENT	-0.173049	-0.124043	-0.195852	0.0270282
GOBP_HEAD_MORPHOGENESIS	-0.304139	-0.185064	0.00546185	0.129619
GOBP_HEART_DEVELOPMENT	-0.258456	-0.108806	0.108629	0.0525585
GOBP_HEART_FIELD_SPECIFICATION	-0.369958	-0.316425	0.324884	0.250722
GOBP_HEART_FORMATION	-0.426352	-0.244667	0.247021	0.342125
GOBP_HEART_GROWTH	-0.0828775	-0.106838	0.129307	-0.0469844
GOBP_HEART_MORPHOGENESIS	-0.279373	-0.0663207	0.121513	0.0532418
GOBP_HEART_PROCESS	-0.267266	-0.0506475	0.2713	-0.259074
GOBP_HEART_TRABECULA_FORMATION	-0.00197204	-0.247558	0.148887	-0.0611648
GOBP_HEART_TRABECULA_MORPHOGENESIS	-0.184552	0.207816	-0.0589535	0.0586971
GOBP_HEART_VALVE_DEVELOPMENT	-0.122727	-0.146575	-0.0260353	0.219115
GOBP_HEART_VALVE_FORMATION	-0.0828348	-0.0532178	0.17699	-0.254077
GOBP_HEART_VALVE_MORPHOGENESIS	-0.111713	-0.253409	0.0182824	0.215581
GOBP_HEAT_ACCLIMATION	-0.688234	-0.512305	-0.639415	-0.593048
GOBP_HEAT_GENERATION	-0.324923	-0.411916	-0.479369	-0.0457011
GOBP_HEMATOPOIETIC_PROGENITOR_CELL_DIFFERENTIATION	-0.0948645	0.0646327	-0.0971419	0.00899314
GOBP_HEMATOPOIETIC_STEM_CELL_DIFFERENTIATION	-0.263655	0.0811435	-0.221364	0.186987
GOBP_HEMATOPOIETIC_STEM_CELL_HOMEOSTASIS	-0.381097	-0.410978	-0.396965	0.179886
GOBP_HEMATOPOIETIC_STEM_CELL_MIGRATION	0.12199	0.0451295	-0.209895	-0.124279
GOBP_HEMATOPOIETIC_STEM_CELL_MIGRATION_TO_BONE_MARROW	-0.265396	0.54277	-0.152698	0.037412
GOBP_HEMATOPOIETIC_STEM_CELL_PROLIFERATION	0.0502217	-0.203948	-0.159805	0.113753
GOBP_HEME_TRANSPORT	-0.0954376	0.393057	-0.132777	-0.201217
GOBP_HEMIDESMOSOME_ASSEMBLY	-0.0215059	-0.0197267	0.378259	0.531209
GOBP_HEMOGLOBIN_BIOSYNTHETIC_PROCESS	-0.314544	0.123221	-0.295279	0.09179
GOBP_HEMOGLOBIN_METABOLIC_PROCESS	-0.283595	0.0811998	-0.205802	0.07223
GOBP_HEMOSTASIS	-0.0720872	-0.207738	-0.29342	-0.0187676
GOBP_HEPARAN_SULFATE_PROTEOGLYCAN_BIOSYNTHETIC_PROCESS	-0.156154	-0.070952	-0.325312	0.382365
GOBP_HEPARAN_SULFATE_PROTEOGLYCAN_BIOSYNTHETIC_PROCESS_ENZYMATIC_MODIFICATION	-0.484166	0.0909898	0.539049	0.0852656
GOBP_HEPARAN_SULFATE_PROTEOGLYCAN_BIOSYNTHETIC_PROCESS_POLYSACCHARIDE_CHAIN_BIOSYNTHETIC_PROCESS	0.197976	0.55194	-0.511898	0.509979
GOBP_HEPARAN_SULFATE_PROTEOGLYCAN_METABOLIC_PROCESS	-0.173011	-0.16428	-0.341737	0.393787
GOBP_HEPARIN_BIOSYNTHETIC_PROCESS	0.234562	0.0327719	-0.533932	0.434213
GOBP_HEPARIN_METABOLIC_PROCESS	0.242241	0.000268763	-0.349615	0.476464
GOBP_HEPATIC_STELLATE_CELL_ACTIVATION	-0.220892	-0.696732	0.0469845	0.565415
GOBP_HEPATICOBILIARY_SYSTEM_DEVELOPMENT	-0.174213	-0.253275	-0.0723993	0.0432963
GOBP_HEPATOCYTE_APOPTOTIC_PROCESS	-0.120534	0.149075	-0.304071	0.180808
GOBP_HEPATOCYTE_DIFFERENTIATION	-0.156023	-0.241605	-0.0643771	0.348276
GOBP_HEPATOCYTE_GROWTH_FACTOR_RECEPTOR_SIGNALING_PATHWAY	-0.489463	-0.508167	-0.436967	-0.470216
GOBP_HEPOXILIN_METABOLIC_PROCESS	-0.0923768	0.235206	-0.434753	-0.164988
GOBP_HETEROCHROMATIN_ORGANIZATION	-0.0322505	-0.167387	-0.412473	-0.101988
GOBP_HETEROPHILIC_CELL_CELL_ADHESION_VIA_PLASMA_MEMBRANE_CELL_ADHESION_MOLECULES	-0.0855298	-0.205467	-0.00463009	0.223395
GOBP_HETEROTYPIC_CELL_CELL_ADHESION	-0.237012	-0.377257	-0.35944	-0.109122
GOBP_HEXOSE_PHOSPHATE_TRANSPORT	-0.726664	-0.310859	-0.294796	0.0668446
GOBP_HIGH_DENSITY_LIPOPROTEIN_PARTICLE_ASSEMBLY	-0.364744	-0.135663	-0.362996	-0.602561
GOBP_HIGH_DENSITY_LIPOPROTEIN_PARTICLE_CLEARANCE	-0.332196	-0.27674	-0.0345978	-0.623193
GOBP_HIGH_DENSITY_LIPOPROTEIN_PARTICLE_REMODELING	-0.416862	0.0587511	-0.0747035	-0.529346
GOBP_HINDBRAIN_DEVELOPMENT	-0.237205	-0.0940271	-0.133262	0.0378741
GOBP_HINDBRAIN_MATURATION	0.150441	0.309105	-0.455745	-0.723097
GOBP_HINDBRAIN_MORPHOGENESIS	-0.290362	-0.114336	-0.124534	0.170881
GOBP_HINDBRAIN_RADIAL_GLIA_GUIDED_CELL_MIGRATION	-0.680414	0.464281	-0.0307354	0.616252
GOBP_HINDBRAIN_TANGENTIAL_CELL_MIGRATION	-0.393892	0.527222	-0.447605	-0.524379
GOBP_HINDGUT_DEVELOPMENT	-0.540288	-0.522357	0.269044	0.919707
GOBP_HINDLIMB_MORPHOGENESIS	-0.42099	-0.08597	0.0651851	0.131376
GOBP_HIPPO_SIGNALING	-0.191762	-0.415137	0.0109079	0.34865
GOBP_HIPPOCAMPAL_NEURON_APOPTOTIC_PROCESS	0.831181	-0.0871159	-0.322738	-0.450991
GOBP_HIPPOCAMPUS_DEVELOPMENT	-0.199654	-0.0379954	-0.2949	-0.118866
GOBP_HIS_PURKINJE_SYSTEM_DEVELOPMENT	-0.400544	-0.236467	0.300509	0.494814
GOBP_HISTAMINE_METABOLIC_PROCESS	-0.0851864	0.0807843	0.527067	-0.129062
GOBP_HISTAMINE_PRODUCTION_INVOLVED_IN_INFLAMMATORY_RESPONSE	0.442024	0.344777	-0.313483	-0.253332
GOBP_HISTAMINE_SECRETION	0.394914	0.142578	-0.308106	-0.104036
GOBP_HISTAMINE_TRANSPORT	0.266872	0.0661838	-0.169202	-0.0250216
GOBP_HISTIDINE_CATABOLIC_PROCESS	0.0126523	-0.136027	0.40331	-0.717976
GOBP_HISTIDINE_METABOLIC_PROCESS	0.279128	-0.00619228	0.288276	-0.742718
GOBP_HISTONE_ARGININE_METHYLATION	-0.538342	0.0911668	-0.156044	0.436109
GOBP_HISTONE_CITRULLINATION	-0.720954	-0.0208016	0.919387	-0.516771
GOBP_HISTONE_DEACETYLATION	-0.0111728	-0.00984133	-0.248877	0.0416233
GOBP_HISTONE_DEPHOSPHORYLATION	0.0903014	0.197418	0.221393	-0.458687
GOBP_HISTONE_DEUBIQUITINATION	0.0989277	-0.139073	-0.271903	-0.144369
GOBP_HISTONE_EXCHANGE	-0.165735	-0.233976	0.13847	-0.203856
GOBP_HISTONE_H2A_ACETYLATION	-0.308913	-0.109883	-0.254135	0.339804
GOBP_HISTONE_H2A_K119_MONOUBIQUITINATION	0.220965	-0.19834	-0.427456	-0.375439
GOBP_HISTONE_H2A_K63_LINKED_UBIQUITINATION	-0.507382	-0.102248	-0.565936	-0.512582
GOBP_HISTONE_H2A_MONOUBIQUITINATION	-0.173537	-0.201733	-0.469446	-0.470502
GOBP_HISTONE_H2A_PHOSPHORYLATION	0.201724	-0.0303936	0.117054	-0.427104
GOBP_HISTONE_H2A_UBIQUITINATION	-0.320845	-0.29642	-0.41359	-0.390616
GOBP_HISTONE_H2B_UBIQUITINATION	-0.133561	-0.0639221	-0.5771	0.293937
GOBP_HISTONE_H3_ACETYLATION	-0.16302	-0.0324073	-0.327197	0.0527297
GOBP_HISTONE_H3_DEACETYLATION	-0.316627	-0.297726	-0.0133382	-0.00638945
GOBP_HISTONE_H3_K14_ACETYLATION	-0.259476	0.0100944	-0.436972	0.126942
GOBP_HISTONE_H3_K27_DEMETHYLATION	0.157298	-0.117564	-0.232685	-0.235748
GOBP_HISTONE_H3_K27_METHYLATION	-0.235899	-0.417666	-0.519603	-0.29293
GOBP_HISTONE_H3_K27_TRIMETHYLATION	0.795245	0.491857	0.307285	-0.756723
GOBP_HISTONE_H3_K36_DEMETHYLATION	0.39584	-0.159888	-0.312325	-0.136519
GOBP_HISTONE_H3_K36_METHYLATION	-0.0378654	0.365246	-0.374624	-0.19342
GOBP_HISTONE_H3_K36_TRIMETHYLATION	0.453	0.291742	-0.423945	0.0197891
GOBP_HISTONE_H3_K4_DEMETHYLATION	0.0124464	-0.681651	0.0329427	0.498654
GOBP_HISTONE_H3_K4_DEMETHYLATION_TRIMETHYL_H3_K4_SPECIFIC	-0.207379	-0.687816	0.0632698	0.660622
GOBP_HISTONE_H3_K4_DIMETHYLATION	-0.366646	0.545157	-0.293825	0.135857
GOBP_HISTONE_H3_K4_METHYLATION	-0.19805	-0.030598	-0.373226	-0.136558
GOBP_HISTONE_H3_K4_MONOMETHYLATION	-0.342303	0.422327	-0.302588	0.152495
GOBP_HISTONE_H3_K4_TRIMETHYLATION	-0.13791	0.50127	-0.429121	0.0120466
GOBP_HISTONE_H3_K9_ACETYLATION	-0.448248	-0.197257	-0.335366	0.339153
GOBP_HISTONE_H3_K9_DEMETHYLATION	0.125545	0.156017	-0.252349	0.163026
GOBP_HISTONE_H3_K9_DIMETHYLATION	-0.335041	-0.230219	-0.45868	0.286731
GOBP_HISTONE_H3_K9_METHYLATION	-0.115465	-0.049683	-0.3911	-0.17681
GOBP_HISTONE_H3_K9_MODIFICATION	-0.108457	-0.100689	-0.40579	0.00392558
GOBP_HISTONE_H3_K9_TRIMETHYLATION	0.0298864	0.346191	-0.543368	-0.0617153
GOBP_HISTONE_H4_ACETYLATION	-0.195768	-0.0936577	-0.204833	0.0963274
GOBP_HISTONE_H4_DEACETYLATION	0.0237052	-0.233487	-0.279317	-0.273987
GOBP_HISTONE_H4_K12_ACETYLATION	-0.366979	0.166163	-0.431187	0.321191
GOBP_HISTONE_H4_K16_ACETYLATION	-0.260291	-0.148276	-0.391088	0.158078
GOBP_HISTONE_H4_K20_METHYLATION	0.0713813	-0.0413181	-0.413033	0.0929157
GOBP_HISTONE_H4_K20_TRIMETHYLATION	-0.10159	-0.222133	-0.093592	0.197241
GOBP_HISTONE_H4_K5_ACETYLATION	-0.354557	-0.277065	-0.222611	0.0669577
GOBP_HISTONE_H4_R3_METHYLATION	-0.552719	0.139011	-0.111843	0.488064
GOBP_HISTONE_LYSINE_DEMETHYLATION	0.00517045	-0.157246	-0.113403	0.128376
GOBP_HISTONE_METHYLATION	-0.218539	-0.0216989	-0.314683	-0.0959061
GOBP_HISTONE_MODIFICATION	-0.0824453	-0.0821664	-0.27806	-0.0558263
GOBP_HISTONE_MONOUBIQUITINATION	-0.169921	-0.204095	-0.437337	-0.346372
GOBP_HISTONE_MRNA_CATABOLIC_PROCESS	0.0544387	0.276547	-0.354871	-0.350865
GOBP_HISTONE_MRNA_METABOLIC_PROCESS	0.226248	0.142656	-0.429462	-0.241995
GOBP_HISTONE_PHOSPHORYLATION	0.406252	-0.262151	-0.180118	-0.165407
GOBP_HISTONE_SERINE_PHOSPHORYLATION	0.189557	-0.619912	0.251889	-0.289868
GOBP_HISTONE_THREONINE_PHOSPHORYLATION	0.531183	-0.685389	0.236015	-0.313722
GOBP_HISTONE_UBIQUITINATION	-0.168794	-0.158842	-0.404924	-0.255033
GOBP_HOMEOSTASIS_OF_NUMBER_OF_CELLS	0.00374031	-0.232732	-0.32234	-0.0564669
GOBP_HOMEOSTASIS_OF_NUMBER_OF_CELLS_WITHIN_A_TISSUE	0.47778	-0.165294	-0.333352	0.0901178
GOBP_HOMEOSTATIC_PROCESS	-0.0799539	-0.181143	-0.119579	-0.0981396
GOBP_HOMOCYSTEINE_METABOLIC_PROCESS	-0.405705	-0.454432	0.461734	0.504495
GOBP_HOMOLOGOUS_CHROMOSOME_PAIRING_AT_MEIOSIS	-0.338158	-0.391269	-0.421921	-0.23625
GOBP_HOMOLOGOUS_CHROMOSOME_SEGREGATION	-0.253928	-0.379774	-0.348296	-0.176355
GOBP_HOMOLOGOUS_RECOMBINATION	-0.216169	-0.220572	-0.325111	0.0794526
GOBP_HOMOPHILIC_CELL_ADHESION_VIA_PLASMA_MEMBRANE_ADHESION_MOLECULES	-0.407767	-0.0412512	0.26422	0.27769
GOBP_HOMOTYPIC_CELL_CELL_ADHESION	-0.113288	-0.237953	-0.24895	0.0152828
GOBP_HORMONE_BIOSYNTHETIC_PROCESS	-0.448955	-0.245432	-0.418332	0.109967
GOBP_HORMONE_CATABOLIC_PROCESS	-0.336416	-0.416246	-0.51077	0.660766
GOBP_HORMONE_MEDIATED_SIGNALING_PATHWAY	-0.242115	-0.0660919	-0.0916079	-0.213433
GOBP_HORMONE_METABOLIC_PROCESS	-0.303495	-0.302169	-0.268064	0.12207
GOBP_HORMONE_TRANSPORT	-0.237952	-0.117416	-0.133513	-0.0305262
GOBP_HUMORAL_IMMUNE_RESPONSE	-0.246715	-0.365122	-0.394118	-0.211655
GOBP_HUMORAL_IMMUNE_RESPONSE_MEDIATED_BY_CIRCULATING_IMMUNOGLOBULIN	-0.356668	-0.45214	-0.448513	-0.319706
GOBP_HYALOID_VASCULAR_PLEXUS_REGRESSION	-0.502791	0.83227	0.736652	0.344345
GOBP_HYALURONAN_BIOSYNTHETIC_PROCESS	0.0879542	0.150477	0.252883	-0.0446656
GOBP_HYALURONAN_CATABOLIC_PROCESS	0.348479	-0.212468	0.295686	-0.242963
GOBP_HYALURONAN_METABOLIC_PROCESS	0.198885	-0.102786	0.345424	-0.0279848
GOBP_HYDROCARBON_METABOLIC_PROCESS	-0.738533	-0.790788	0.848066	0.0804488
GOBP_HYDROGEN_PEROXIDE_BIOSYNTHETIC_PROCESS	-0.0991377	-0.38218	-0.161638	-0.0161432
GOBP_HYDROGEN_PEROXIDE_CATABOLIC_PROCESS	-0.244634	-0.275246	-0.061262	0.289356
GOBP_HYDROGEN_PEROXIDE_METABOLIC_PROCESS	-0.0944044	-0.195897	-0.0865401	0.0161708
GOBP_HYDROGEN_SULFIDE_BIOSYNTHETIC_PROCESS	-0.241802	-0.374114	0.693582	-0.614684
GOBP_HYDROGEN_SULFIDE_METABOLIC_PROCESS	-0.00226674	-0.314795	0.402348	-0.336424
GOBP_HYPEROSMOTIC_RESPONSE	-0.261024	-0.16904	-0.0188769	0.347652
GOBP_HYPEROSMOTIC_SALINITY_RESPONSE	-0.484954	-0.159188	0.0026067	0.366018
GOBP_HYPERSENSITIVITY	-0.216737	-0.236559	-0.578338	-0.0178213
GOBP_HYPOTHALAMUS_CELL_DIFFERENTIATION	-0.012222	0.585573	0.342603	-0.0683583
GOBP_HYPOTHALAMUS_CELL_MIGRATION	-0.115578	0.747886	-0.323223	0.528892
GOBP_HYPOTHALAMUS_DEVELOPMENT	0.238017	0.418456	-0.136861	-0.190614
GOBP_HYPOTHALAMUS_GONADOTROPHIN_RELEASING_HORMONE_NEURON_DIFFERENTIATION	-0.012222	0.585573	0.342603	-0.0683583
GOBP_HYPOTONIC_RESPONSE	0.352297	0.345972	-0.254268	0.0405314
GOBP_HYPOXIA_INDUCIBLE_FACTOR_1ALPHA_SIGNALING_PATHWAY	0.169354	0.330456	-0.593343	0.0122489
GOBP_I_KAPPAB_KINASE_NF_KAPPAB_SIGNALING	-0.0454855	-0.230325	-0.320906	-0.0596731
GOBP_I_KAPPAB_PHOSPHORYLATION	-0.0106294	-0.341193	-0.438582	-0.370488
GOBP_ICOSANOID_BIOSYNTHETIC_PROCESS	0.222467	-0.0110074	-0.250476	-0.0960305
GOBP_ICOSANOID_CATABOLIC_PROCESS	-0.514393	-0.664943	-0.379061	-0.38109
GOBP_ICOSANOID_METABOLIC_PROCESS	-0.0232187	-0.10109	-0.13934	-0.095295
GOBP_ICOSANOID_TRANSPORT	-0.155634	-0.0820108	-0.138013	-0.0229395
GOBP_IMMATURE_B_CELL_DIFFERENTIATION	0.38731	0.353845	-0.189198	-0.203391
GOBP_IMMATURE_T_CELL_PROLIFERATION	-0.50441	-0.696933	0.40908	0.539014
GOBP_IMMUNE_COMPLEX_CLEARANCE	0.663629	-0.448492	-0.209453	-0.0371334
GOBP_IMMUNE_EFFECTOR_PROCESS	-0.229502	-0.398375	-0.384444	-0.238905
GOBP_IMMUNE_RESPONSE	-0.122859	-0.349078	-0.406382	-0.208712
GOBP_IMMUNE_RESPONSE_INHIBITING_CELL_SURFACE_RECEPTOR_SIGNALING_PATHWAY	-0.663544	-0.676999	-0.664755	-0.69609
GOBP_IMMUNE_RESPONSE_INHIBITING_SIGNAL_TRANSDUCTION	-0.644454	-0.623642	-0.564778	-0.645013
GOBP_IMMUNE_RESPONSE_REGULATING_CELL_SURFACE_RECEPTOR_SIGNALING_PATHWAY	-0.151753	-0.346578	-0.370598	-0.203679
GOBP_IMMUNE_RESPONSE_REGULATING_SIGNALING_PATHWAY	-0.0817238	-0.297644	-0.407495	-0.222035
GOBP_IMMUNE_RESPONSE_TO_TUMOR_CELL	-0.372361	-0.51217	-0.433461	-0.217296
GOBP_IMMUNE_SYSTEM_DEVELOPMENT	-0.0804088	-0.191009	-0.313447	-0.110179
GOBP_IMMUNOGLOBULIN_PRODUCTION	-0.495517	-0.372316	-0.487827	-0.358628
GOBP_IMMUNOGLOBULIN_PRODUCTION_INVOLVED_IN_IMMUNOGLOBULIN_MEDIATED_IMMUNE_RESPONSE	-0.608532	-0.411792	-0.552315	-0.446277
GOBP_IMMUNOGLOBULIN_V_D_J_RECOMBINATION	0.357734	-0.210601	-0.0852124	-0.31192
GOBP_IMMUNOLOGICAL_MEMORY_FORMATION_PROCESS	-0.524503	-0.552732	-0.172143	-0.257762
GOBP_IMMUNOLOGICAL_MEMORY_PROCESS	-0.510455	-0.495925	-0.304991	-0.00401082
GOBP_IMMUNOLOGICAL_SYNAPSE_FORMATION	0.122074	-0.25666	-0.277926	0.347143
GOBP_IMP_BIOSYNTHETIC_PROCESS	-0.0747641	-0.364892	-0.0331818	-0.370174
GOBP_IMP_CATABOLIC_PROCESS	-0.112477	-0.280888	0.202359	-0.309591
GOBP_IMP_METABOLIC_PROCESS	-0.051767	-0.368637	0.00950417	-0.364544
GOBP_IMP_SALVAGE	0.2648	0.464101	-0.0564807	-0.604946
GOBP_IMPORT_ACROSS_PLASMA_MEMBRANE	-0.170382	-0.0216882	-0.0404672	-0.186772
GOBP_IMPORT_INTO_CELL	-0.187959	-0.111179	-0.05671	-0.178317
GOBP_IMPORT_INTO_NUCLEUS	0.0966864	-0.00607632	-0.160776	-0.157041
GOBP_IN_UTERO_EMBRYONIC_DEVELOPMENT	-0.188579	-0.185875	-0.151133	0.0271694
GOBP_INCLUSION_BODY_ASSEMBLY	-0.551481	-0.633436	-0.230157	-0.477118
GOBP_INDOLALKYLAMINE_METABOLIC_PROCESS	0.703519	-0.0446897	-0.351359	-0.144903
GOBP_INDOLE_CONTAINING_COMPOUND_BIOSYNTHETIC_PROCESS	0.631638	-0.738302	0.18823	-0.529673
GOBP_INDOLE_CONTAINING_COMPOUND_METABOLIC_PROCESS	0.555483	-0.193085	-0.417644	-0.0924926
GOBP_INDUCTION_OF_BACTERIAL_AGGLUTINATION	-0.0295958	-0.343593	-0.10243	0.916568
GOBP_INDUCTION_OF_POSITIVE_CHEMOTAXIS	-0.423066	-0.500775	-0.164421	-0.276565
GOBP_INFLAMMASOME_COMPLEX_ASSEMBLY	-0.0738185	0.0903383	-0.294894	-0.275181
GOBP_INFLAMMATORY_CELL_APOPTOTIC_PROCESS	0.439348	0.161623	-0.537976	0.0692358
GOBP_INFLAMMATORY_RESPONSE	0.0445507	-0.192522	-0.319153	-0.114023
GOBP_INFLAMMATORY_RESPONSE_TO_ANTIGENIC_STIMULUS	-0.127885	-0.365764	-0.418639	-0.0670502
GOBP_INFLAMMATORY_RESPONSE_TO_WOUNDING	0.428552	0.0106361	-0.456343	-0.328117
GOBP_INHIBITORY_POSTSYNAPTIC_POTENTIAL	-0.410274	-0.258167	0.233378	-0.174769
GOBP_INHIBITORY_SYNAPSE_ASSEMBLY	-0.0262532	-0.271403	0.486653	0.347042
GOBP_INNATE_IMMUNE_RESPONSE	-0.118643	-0.329687	-0.436307	-0.192096
GOBP_INNATE_IMMUNE_RESPONSE_ACTIVATING_SIGNAL_TRANSDUCTION	0.324387	-0.0744859	-0.469424	-0.124405
GOBP_INNATE_IMMUNE_RESPONSE_IN_MUCOSA	0.105494	-0.310672	0.449038	0.18893
GOBP_INNER_CELL_MASS_CELL_DIFFERENTIATION	-0.248004	-0.410191	-0.0279706	0.227673
GOBP_INNER_CELL_MASS_CELL_PROLIFERATION	0.105677	-0.170803	-0.308981	0.118524
GOBP_INNER_DYNEIN_ARM_ASSEMBLY	-0.126655	-0.461615	-0.0986404	-0.0955094
GOBP_INNER_EAR_AUDITORY_RECEPTOR_CELL_DIFFERENTIATION	-0.0317732	-0.00804341	-0.144971	-0.0971654
GOBP_INNER_EAR_MORPHOGENESIS	-0.00692578	-0.124765	0.17444	-0.0760352
GOBP_INNER_EAR_RECEPTOR_CELL_DEVELOPMENT	0.0423731	-0.0384764	-0.184489	-0.114433
GOBP_INNER_EAR_RECEPTOR_CELL_FATE_COMMITMENT	0.00541242	0.0368697	0.184301	-0.141117
GOBP_INNER_EAR_RECEPTOR_CELL_STEREOCILIUM_ORGANIZATION	0.165813	-0.0915933	-0.199521	0.0487392
GOBP_INNER_MITOCHONDRIAL_MEMBRANE_ORGANIZATION	-0.225243	-0.288994	0.17845	-0.552305
GOBP_INNERVATION	-0.387777	-0.284886	0.283835	0.172739
GOBP_INORGANIC_ANION_TRANSMEMBRANE_TRANSPORT	-0.0386405	0.12004	0.179404	-0.265968
GOBP_INORGANIC_ANION_TRANSPORT	-0.0750862	-0.0127322	0.128093	-0.17165
GOBP_INORGANIC_ION_IMPORT_ACROSS_PLASMA_MEMBRANE	-0.179053	0.123082	0.133652	-0.0779372
GOBP_INORGANIC_ION_TRANSMEMBRANE_TRANSPORT	-0.080952	-0.0729217	0.162507	-0.208093
[truncated: 5,650 more rows]
